# Supplementary material for: Identification of cryptic subunits from an apicomplexan ATP synthase
Source: eLife. 2018 Sep 11;7:e38097. doi: 10.7554/eLife.38097 (PMC6133553; doi:10.7554/eLife.38097)
Supplement: Figure 3—source data 1. — R was utilized to visually represent the quantitative data. [file elife-38097-fig3-data1.xlsx]

## Sheet: Sheet1
Figure 3 Source Data
Figure 3D Source Data. Relative expression pattern of known ATP synthase subunits, and other proteins identified through proteomics of isolated ICAP2 and ICAP18 complexes.
		h post thymidine release
ID	Color	0	1	2	3	4	5	6	7	8	9	10	11	12
TGME49_204400	blue	0.840287	0.174781	-1.13976	-1.44638	-1.38446	0.554437	0.317638	1.86302	1.06827	0.469565	-0.674626	-0.484235	-0.158546
TGME49_261950	blue	0.751365	0.104764	-1.15163	-1.59291	-1.5416	0.250504	0.520702	1.39331	1.47018	0.674723	-0.333835	-0.399686	-0.145888
TGME49_231910	blue	0.342145	-0.337819	-1.23418	-1.4721	-1.30304	1.27678	1.28178	0.903774	1.26087	0.283777	-0.735071	-0.282453	0.0155307
TGME49_226000	blue	0.605139	-0.373327	-1.28421	-1.5246	-1.20869	0.521555	0.682626	1.90614	0.934311	0.3926	-0.718881	-0.233172	0.300518
TGME49_314820	blue	1.843	0.406208	-0.318906	-1.79144	-1.53197	-0.429375	0.856435	0.777485	0.728364	0.185705	-0.689454	-0.347538	0.311484
TGME49_284540	blue	1.19377	0.488359	-0.464541	-1.41738	-1.58263	-0.154656	0.41628	1.49592	1.0225	0.78484	-0.0586787	-0.965064	-0.758717
TGGT1_249720	blue	0.961976	0.630663	-0.322447	-1.87759	-1.82557	0.250841	0.569224	1.33721	0.714486	0.612144	0.0530445	-0.697483	-0.406498
TGME49_268830	green	0.752521	-0.15605	-1.18446	-1.56939	-1.32666	1.32813	1.09403	1.13817	0.88843	0.329097	-0.501319	-0.575352	-0.217147
TGME49_231410	red	1.36442	0.278172	-0.403936	-1.15142	-1.51163	-0.302108	0.326406	1.19137	1.46304	0.838766	-0.206851	-0.988303	-0.897928
TGME49_260180	orange	0.990081	0.0566273	-0.498504	-1.70895	-1.57486	-0.264798	0.825931	1.15468	1.33693	0.890108	-0.585501	-0.598955	-0.0227946
TGME49_218940	orange	1.24521	-0.200961	-0.35577	-1.33703	-1.50043	0.380695	1.85013	0.967732	0.782422	-0.0359483	-0.745741	-0.619882	-0.430431
TGME49_223040	orange	0.736498	-0.295862	-0.840725	-1.57227	-1.2297	0.202577	1.72135	1.19129	0.89479	0.178652	-1.04527	-0.376182	0.434843
TGME49_258060	orange	0.74956	-0.345645	-1.11705	-1.57028	-1.2269	0.822164	1.47762	1.28475	0.887254	0.134613	-0.866387	-0.0533803	-0.176321
TGME49_282180	orange	0.792847	0.625003	-0.0552585	-1.45154	-1.74329	-0.433059	0.678553	1.24592	1.36834	0.778703	-0.628323	-0.768063	-0.409842
TGME49_285510	orange	0.594983	0.0573115	-0.760745	-1.60276	-1.62307	0.312755	1.46624	0.834175	1.4197	0.540697	-0.539129	-0.541836	-0.158319
TGME49_310360	orange	0.416498	-0.0594504	-1.11455	-1.55089	-1.41822	0.239095	0.60866	1.83645	1.25506	0.596817	-0.449178	-0.468181	0.107899
TGME49_247410	orange	1.17699	0.0376584	-0.898183	-1.5025	-1.21181	-0.0258547	0.652148	1.9566	0.908137	0.425711	-0.635484	-0.556385	-0.327029
TGME49_215350	gray	0.665752	-0.900353	-0.471358	-1.14143	-0.648939	0.401254	2.0732	0.143109	0.579933	0.0822751	-1.77975	0.10229	0.894025
TGME49_226970	dark gray	0.828002	-0.0921518	-0.364921	-1.89277	-1.84877	0.345611	1.48444	0.720472	0.755229	0.575014	-0.591922	-0.153329	0.235093
TGME49_201800	dark gray	1.3001	0.889497	-0.331545	-1.4077	-1.80531	0.156191	0.138604	0.983673	1.22203	0.640761	-0.243852	-0.813884	-0.728572
TGME49_202680	light gray	1.37102	0.235977	-1.60994	-0.155394	-1.46026	1.72989	-0.440001	0.838634	0.664297	-0.0860856	-0.975269	0.0450124	-0.15788
TGME49_203310	light gray	-1.38878	-1.08231	-0.471031	0.926072	1.06466	0.779626	0.388753	-0.454005	-0.942406	-0.920243	-0.594947	1.31211	1.3825
TGME49_204020	light gray	0.785472	-0.156089	-0.530068	-1.85635	-1.34077	0.277868	1.11723	1.5356	1.12768	0.454946	-0.522417	-0.43911	-0.453999
TGME49_204050	light gray	-0.952915	-0.832607	-1.21724	-0.0395332	-0.22513	1.96373	-0.253756	-0.274108	-0.0697081	-0.465831	-0.510963	1.08939	1.78867
TGME49_204480	light gray	0.957122	0.96463	0.0460738	-0.713281	-1.60677	-0.7245	-0.705242	0.826746	1.34983	1.16665	0.428444	-1.06154	-0.928157
TGME49_205470	light gray	0.717354	0.430009	-1.3086	-1.55001	-1.70547	0.759609	0.485	1.33245	1.04126	0.47095	-0.534625	-0.2786	0.140663
TGME49_205540	light gray	-0.383547	-0.635111	-1.757	-0.411916	-0.592455	1.58775	-0.206379	-0.902093	0.83008	-0.538833	0.476181	1.42396	1.10936
TGME49_205558	light gray	0.709379	-0.564102	-1.16975	-1.40957	-1.1631	1.05721	1.70305	0.982536	0.697523	-0.257982	-0.934306	0.165865	0.183242
TGME49_205700	light gray	0.422983	-0.0608512	-1.04058	-0.974088	-1.26759	0.552323	0.675386	2.1042	0.805467	-0.0606411	-1.50261	0.272851	0.0731509
TGME49_207440	light gray	0.686323	0.065841	-0.349822	-1.75864	-1.71951	0.367774	1.11187	1.05088	1.01502	1.02903	-0.642502	-0.363709	-0.492545
TGME49_207620	light gray	1.7759	0.769628	-0.253553	0.28525	-0.138443	-1.26127	-1.39752	0.60835	0.358224	1.01375	0.556311	-1.04387	-1.27276
TGME49_208440	light gray	0.8154	-0.524485	-0.820757	-1.53519	-1.29299	0.365184	1.47212	1.566	0.879262	0.33898	-0.744108	-0.378723	-0.140694
TGME49_209030	light gray	-0.799525	0.144069	0.431402	1.47946	0.295092	-0.0608438	-1.30716	-2.01825	-0.750191	0.00539542	1.14813	1.02069	0.411731
TGME49_209290	light gray	0.136302	-0.674707	-0.107944	-1.55161	-1.75111	0.849177	1.786	-0.815236	1.02343	0.512369	0.100424	0.137766	0.355136
TGME49_210408	light gray	0.450179	0.563236	2.24385	-0.0497189	-0.441315	-1.27208	-1.19985	-0.613359	-0.309661	1.0237	0.905572	-0.696998	-0.60355
TGME49_210690	light gray	1.02674	-0.39661	-0.593606	-1.78741	-1.0593	0.498682	1.15258	1.38464	1.1027	0.507741	-0.652647	-0.703141	-0.480364
TGME49_211030	light gray	1.56239	0.879748	0.219839	-0.812725	-0.908455	-1.45404	-1.20847	0.605346	0.884552	1.01397	0.66837	-0.710397	-0.74013
TGME49_211060	light gray	0.714939	0.206658	-0.344848	-1.22334	-1.7023	-0.302475	0.840989	1.83185	0.996858	0.737079	-0.218499	-0.847907	-0.688999
TGME49_211290	light gray	0.16015	0.705742	1.34394	1.24807	0.341834	-1.26375	-1.56528	-1.1465	-0.763831	0.447039	1.24864	-0.324378	-0.431668
TGME49_211420	light gray	-0.545507	-0.540719	-1.43676	-0.933903	-0.882689	1.71809	1.30525	-0.29858	0.61689	-0.170404	-0.778687	0.834953	1.11206
TGME49_211680	light gray	1.03598	0.963357	0.0755776	-0.832863	-1.55994	-1.04742	-0.933039	0.682321	0.979122	1.20764	0.93612	-0.798016	-0.708843
TGME49_214080	light gray	-0.295119	0.251409	1.10145	1.10882	0.282677	-1.28703	-1.61744	-1.13625	-0.365806	0.980039	1.56658	-0.150827	-0.438482
TGME49_214930	light gray	-0.0395009	-0.284877	-0.329667	-1.4807	-1.4847	0.467376	1.70132	0.513892	1.55835	0.819721	-0.085864	-0.743015	-0.612341
TGME49_215460	light gray	0.700964	-0.221758	-0.934453	-1.84305	-1.12491	0.376757	1.15663	1.57472	1.11452	0.441187	-0.327119	-0.498502	-0.414985
TGME49_215590	light gray	2.06344	0.684164	-0.681734	-0.0333981	-1.09569	1.20294	-0.479395	-0.415701	0.550984	0.144715	0.527198	-0.997911	-1.46961
TGME49_215610	NA	NA	NA	NA	NA	NA	NA	NA	NA	NA	NA	NA	NA	NA
TGME49_215980	light gray	-0.570563	-0.0366282	0.697212	2.49486	1.39903	0.281223	-0.634765	-0.611882	-0.973449	-0.710954	-0.183611	-0.589918	-0.560553
TGME49_216410	light gray	0.488115	-0.761047	-1.13748	-1.28674	-0.750687	0.734936	1.95434	0.957758	1.08348	-0.0518682	-1.08935	-0.16896	0.0275042
TGME49_218820	light gray	0.20385	0.110748	-0.501322	-1.6242	-2.17014	0.362521	1.59453	0.5518	0.372203	0.603246	-0.529074	0.339185	0.686651
TGME49_219120	light gray	-0.776658	-1.05888	-1.00657	-0.916509	-1.28353	1.54339	1.27309	-0.609898	0.883467	0.345492	-0.0919302	0.692216	1.00633
TGME49_220100	light gray	-0.196499	-0.919424	-1.01255	-0.448665	-0.743407	2.21414	1.34636	0.390122	0.270498	-0.685315	-1.18154	0.66177	0.30452
TGME49_220400	light gray	-0.808518	-0.905632	-0.342961	0.374311	0.858893	0.51021	0.120526	-1.65703	-1.07794	-0.551601	0.414753	1.82813	1.23685
TGME49_221620	light gray	0.234393	1.07449	0.883566	1.52523	0.368522	-1.1438	-1.53754	-1.09025	-0.867714	0.182802	1.22551	-0.299419	-0.555782
TGME49_222220	light gray	0.591153	-0.020089	-1.3185	-1.59006	-1.65006	0.777803	0.576883	1.25927	1.33222	0.497482	-0.182432	-0.285458	0.0117734
TGME49_223050	light gray	0.821571	-0.0824389	-0.926596	-1.69542	-1.34987	0.64472	1.00297	1.54052	0.982379	0.331421	-0.889063	-0.31377	-0.0664288
TGME49_225050	light gray	0.827561	0.188868	-1.04791	-1.54157	-1.64736	0.48816	0.728217	1.47332	1.15679	0.509866	-0.446226	-0.586479	-0.103241
TGME49_225080	light gray	0.771092	-0.0595857	-0.354242	-1.89402	-1.41271	0.440092	1.47797	1.26789	0.841516	0.381996	-0.773463	-0.442526	-0.244009
TGME49_225730	light gray	0.227274	-0.403965	-0.837291	-1.65974	-1.12837	0.144147	1.98513	1.33851	0.694217	0.636956	-0.467815	-0.432699	-0.0963446
TGME49_226250	light gray	-0.434531	-0.840096	-1.46594	-0.963491	-1.08075	1.85183	0.933866	-0.0659558	0.977761	-0.00129871	-0.532342	0.835226	0.785728
TGME49_226960	light gray	0.653978	0.326109	-0.838003	-1.1813	-1.32731	-0.45312	-0.440717	1.1468	1.78251	1.34314	0.229194	-0.829843	-0.41143
TGME49_227620	light gray	-1.42738	-0.943998	-0.924721	0.34279	0.379878	1.08123	0.531283	-0.976457	-0.517307	-0.232425	-0.447953	1.32964	1.80541
TGME49_228150	light gray	-0.73737	-1.1412	-1.29421	0.304655	0.305082	2.62544	0.397759	-0.16886	-0.214827	-0.689607	-0.379581	0.66205	0.330668
TGME49_228630	NA	NA	NA	NA	NA	NA	NA	NA	NA	NA	NA	NA	NA	NA
TGME49_229010	light gray	-0.40954	0.573868	0.0558185	1.57788	0.0134794	-1.10483	-1.42961	-1.0176	-0.506771	0.737111	1.94044	-0.0539177	-0.376328
TGME49_229670	light gray	0.758777	0.0989093	-0.643101	-2.05911	-1.15079	0.284774	1.05114	1.55815	0.999417	0.413947	-0.226656	-0.46476	-0.620688
TGME49_230160	light gray	-0.907318	-1.1125	-0.855946	-0.190373	0.411339	1.04661	0.528955	-0.355744	-0.484772	-0.648231	-0.8806	1.47701	1.97156
TGME49_230410	light gray	-0.0931443	-1.46172	-1.64646	-1.03236	-0.460463	1.22507	0.479784	0.748025	0.662473	0.155774	-0.794069	0.998846	1.21826
TGME49_230940	light gray	-0.170453	-1.06872	-1.72277	-0.192596	-0.32967	2.28721	-0.0306428	-0.0374427	0.308363	-0.569222	-0.410664	1.06428	0.872326
TGME49_231080	light gray	1.19628	0.226066	-0.996895	-2.0602	-1.02083	0.609615	0.860273	1.4792	0.615154	-0.079415	-0.605462	-0.39598	0.172192
TGME49_231140	light gray	0.785904	-0.503452	-1.4246	-1.90026	-1.00622	0.821816	0.779284	1.10586	0.939086	0.447498	-0.767125	0.221545	0.500658
TGME49_231350	light gray	1.07099	0.951339	-0.305095	-0.971451	-1.32821	-0.628064	-0.555341	1.33683	1.10925	0.855754	0.613934	-1.13077	-1.01916
TGME49_232250	light gray	-1.27833	-0.85033	-0.539994	1.58824	0.853235	0.917706	-0.13259	-0.899304	-0.988688	-0.874674	-0.104737	1.23165	1.07783
TGME49_232300	light gray	0.708674	0.324863	-0.767843	-1.95152	-1.54149	0.31218	0.614716	1.62794	0.908204	0.597862	-0.188176	-0.505122	-0.140277
TGME49_232350	light gray	-1.3299	-0.97215	-0.582695	0.112599	-0.77326	1.13222	0.825454	-1.2951	0.311535	-0.15506	-0.269524	1.41364	1.58224
TGME49_232410	light gray	-1.07351	-1.20837	-0.683444	0.876843	1.0716	1.21096	0.650533	-0.560679	-0.808594	-0.952936	-0.800692	1.15964	1.11865
TGME49_232710	light gray	0.923992	0.189055	-0.45263	-1.82711	-1.56861	0.257956	0.632324	1.4545	1.07293	0.181999	-1.02872	-0.284401	0.448713
TGME49_233110	light gray	0.177598	0.454034	0.725707	1.94452	0.1328	0.982442	-0.167674	-1.67923	-0.92292	-1.42895	-0.72932	0.439347	0.0716533
TGME49_233460	light gray	-1.0609	1.26444	-0.488865	0.458342	-0.922965	-0.192734	-1.7883	1.5408	0.0171658	0.39119	1.41299	-0.224853	-0.406313
TGME49_234310	light gray	1.32215	0.0159797	-0.514319	-1.55993	-1.32578	-0.134663	1.5319	1.14912	0.68384	0.181969	-1.1574	-0.451266	0.258396
TGME49_235470	light gray	-0.842137	-0.506376	-0.587769	1.80769	0.929779	0.129287	-1.01171	-1.31656	-0.929889	-0.418333	0.962632	1.22818	0.555207
TGME49_235540	light gray	-0.0451476	-0.472104	-1.02288	-1.2299	-1.26008	0.826307	2.17894	0.142214	1.15067	0.34806	-0.775953	-0.162459	0.322335
TGME49_236040	light gray	0.663009	-0.545557	-0.9228	-0.849244	-0.995641	1.28137	1.27314	0.497229	-0.586475	-0.918653	-1.17969	1.17615	1.10716
TGME49_236040	light gray	-0.681421	-0.585923	-0.546125	0.309888	-0.729604	-0.353898	0.15516	2.74027	-0.249623	0.299273	1.13565	-0.905366	-0.588284
TGME49_236540	light gray	-0.901285	-1.30815	-1.61258	-0.577631	0.0594202	1.91891	0.585154	0.455996	0.284931	-0.327513	-0.500779	1.05409	0.869441
TGME49_236650	light gray	-0.791927	-1.17701	-2.01478	-0.525698	0.160886	2.06534	0.462272	0.58822	0.408431	0.0754491	-0.211636	0.727246	0.233217
TGME49_238050	light gray	1.21015	0.506713	-0.622315	-1.49739	-1.44829	-0.3659	0.0631809	1.2012	1.57945	0.790138	-0.156178	-0.75859	-0.50218
TGME49_239100	light gray	1.17848	0.165751	-0.401775	-1.86303	-1.61446	0.0455182	0.743342	1.41911	0.953465	0.588041	-0.46312	-0.487042	-0.264286
TGME49_239260	light gray	-1.91836	-1.1083	2.14111	-0.201877	0.29538	-0.866572	0.322697	-0.624464	0.0386	0.435975	0.865109	0.338025	0.282679
TGME49_239760	light gray	0.859836	-0.0935703	-1.25618	-1.63482	-1.43512	0.205292	1.26843	1.20006	0.945995	0.444938	-0.683764	-0.280781	0.459686
TGME49_240860	light gray	-0.820256	0.945462	0.581929	2.28054	0.672014	-0.504023	-1.0181	-0.897748	-1.18685	-0.791163	0.423357	0.360311	-0.0454695
TGME49_242330	light gray	1.7143	-0.252491	0.0111062	-1.96352	-0.991969	-0.170955	1.00382	1.23999	0.498183	0.441406	-0.932614	-0.51342	-0.0838456
TGME49_242680	light gray	-0.414019	-1.26695	-1.13061	-0.541231	-0.380078	1.43983	2.28594	0.308011	0.324694	-0.471438	-0.767211	0.235678	0.377392
TGME49_242890	light gray	1.38311	-0.00610945	-1.64391	-0.380797	-0.672613	1.27136	-0.418434	1.15108	1.54404	-0.555167	-0.658617	-0.383249	-0.630684
TGME49_243570	light gray	0.611754	-0.241314	-0.875989	-1.72578	-1.64146	0.276581	1.30971	0.940317	1.12246	0.62709	-0.793603	-0.0197466	0.409978
TGME49_244560	light gray	1.36712	0.639127	-0.433765	-1.46522	-1.61062	-0.442934	-0.271319	0.779852	1.39066	1.01889	0.318268	-0.715386	-0.574679
TGME49_244840	light gray	0.215465	-1.01523	0.655926	-1.66968	-0.851535	0.463818	1.26914	-1.60017	-0.239787	0.654471	0.0837594	0.889938	1.14389
TGME49_245450	light gray	1.20282	0.201216	-0.135789	-1.71167	-1.58828	-0.472484	1.31908	1.02889	1.01323	0.466515	-0.59978	-0.639449	-0.0842895
TGME49_245460	light gray	0.844552	-0.321529	-1.16073	-1.9171	-1.18774	0.55195	1.09388	0.8681	1.06007	0.527705	-0.926746	0.0926382	0.474946
TGME49_245680	light gray	0.931862	-0.373075	-0.688541	-1.80319	-1.27732	0.492614	1.40014	1.0637	1.16915	0.503652	-0.548526	-0.419629	-0.45084
TGME49_246540	light gray	1.67103	0.885302	-0.070451	-1.3063	-1.70994	-0.121903	0.131505	0.84293	0.767733	0.731482	0.122611	-0.880237	-1.06377
TGME49_247520	NA	NA	NA	NA	NA	NA	NA	NA	NA	NA	NA	NA	NA	NA
TGME49_247550	light gray	-0.526793	-1.05341	-1.47205	-0.755242	-0.793612	1.53604	1.38277	0.349726	0.662349	-0.15372	-0.926243	0.880494	0.869689
TGME49_247590	light gray	0.469136	0.763604	0.209128	2.40337	1.05978	-0.801479	-1.08622	-0.656518	-0.758158	-0.652244	0.305288	-0.384237	-0.871453
TGME49_248340	light gray	0.339033	-0.947601	-1.65759	-1.42583	-0.982396	1.21172	1.10694	0.802075	0.954693	0.302296	-0.65207	0.589322	0.359405
TGME49_248390	light gray	0.912386	0.198177	-0.22731	-2.01562	-1.74396	-0.0912543	1.22903	0.495076	1.13409	0.131897	-0.657012	-0.0515501	0.686053
TGME49_248480	light gray	0.870959	0.221149	-1.07015	-1.92997	-1.42025	0.318798	0.501898	1.39599	1.1572	0.684103	-0.167046	-0.351128	-0.211555
TGME49_250710	light gray	-1.04823	-1.28145	-0.378383	0.877182	1.13256	0.970784	0.587321	-0.606357	-0.790713	-0.918308	-0.973774	1.07136	1.35801
TGME49_250810	light gray	0.48066	-0.765684	-0.745056	-1.7559	-1.30533	0.703669	1.94388	0.308319	0.863583	0.0896912	-0.589423	0.195111	0.576474
TGME49_251690	light gray	-0.173653	-0.520291	-1.34202	-1.32355	-1.24768	1.23451	1.51835	0.923657	0.745775	-0.117157	-0.822205	0.441336	0.68293
TGME49_251780	light gray	-0.0967648	-0.755736	-1.25351	0.666683	-1.40097	2.2116	0.888502	-0.411518	0.888891	0.283245	0.157736	-0.559128	-0.619039
TGME49_251810	NA	NA	NA	NA	NA	NA	NA	NA	NA	NA	NA	NA	NA	NA
TGME49_252360	light gray	0.651192	0.738965	1.5279	1.05502	0.132266	-1.20305	-1.40695	-1.19706	-0.814264	0.49482	1.08275	-0.355708	-0.705886
TGME49_253430	light gray	-0.877252	-1.20824	-1.65081	-0.337704	-0.261871	1.7837	0.625169	0.398127	0.358805	-0.351162	-0.675639	1.1698	1.02707
TGME49_254440	light gray	0.53181	-0.308159	-1.22724	-1.94382	-1.41198	0.838081	0.910036	1.16757	1.03029	0.338982	-0.324981	-0.0105456	0.409965
TGME49_254620	light gray	0.383766	-0.264071	-0.43213	-1.97202	-1.62592	0.0616706	0.883102	-0.725227	0.783704	1.17941	-0.0540683	0.609238	1.17255
TGME49_255260	light gray	-1.33642	-1.00152	-0.801427	0.822439	0.735579	1.21106	-0.0156725	-0.853651	-0.766114	-0.791861	-0.00573311	1.47981	1.32352
TGME49_256990	light gray	0.00734199	-0.5448	-1.39872	-1.27332	-1.20994	1.15314	1.41441	1.18671	0.836345	0.0848524	-0.907278	0.0248303	0.626431
TGME49_257680	light gray	-0.839626	-0.390881	0.0574605	1.61515	1.34513	-0.204242	-1.11322	-1.14523	-1.25091	-0.553231	1.0896	0.923227	0.466776
TGME49_258410	light gray	-1.1552	-0.639922	0.0740174	1.29499	1.69739	0.251551	-0.697541	-1.18969	-1.147	-0.731042	0.422157	1.05543	0.764871
TGME49_259630	light gray	-0.951509	-0.525584	0.207688	1.54662	1.80797	0.269514	-0.594001	-1.11757	-1.19772	-0.836775	-0.164617	0.961953	0.594025
TGME49_261250	light gray	-1.23227	0.793731	2.10392	0.258728	0.437682	-1.58884	-0.132751	-0.0771317	0.222618	1.12948	-0.425324	-0.709366	-0.780476
TGME49_261250	light gray	0.309726	-0.910295	0.198879	-1.6043	-0.661767	-0.743726	1.93619	0.705608	0.371946	0.952923	-1.12288	-0.330935	0.898637
TGME49_261440	light gray	-1.09966	-0.826759	-0.275932	1.10251	1.50291	0.758687	-0.177909	-1.21193	-1.14872	-0.823438	0.0312579	1.3394	0.829577
TGME49_261570	light gray	1.3371	-0.118673	-0.58951	-2.04784	-1.45617	-0.0848412	1.089	0.698722	1.15492	0.490555	-0.524728	-0.0189636	0.0704339
TGME49_261580	light gray	-1.23227	0.793731	2.10392	0.258728	0.437682	-1.58884	-0.132751	-0.0771317	0.222618	1.12948	-0.425324	-0.709366	-0.780476
TGME49_261580	light gray	0.309726	-0.910295	0.198879	-1.6043	-0.661767	-0.743726	1.93619	0.705608	0.371946	0.952923	-1.12288	-0.330935	0.898637
TGME49_261740	light gray	0.282593	0.80509	1.12015	0.927765	0.546833	-1.40939	-1.7891	-1.24102	-0.631101	0.604775	1.12373	-0.0195692	-0.320761
TGME49_262620	light gray	0.301182	-0.54069	-1.59732	-1.45948	-1.01125	0.813629	0.80483	1.68355	1.12566	0.515626	-0.463007	-0.1431	-0.0296222
TGME49_262670	light gray	0.963899	-0.123624	-0.714169	-1.89883	-1.26752	0.823339	1.26582	1.17512	0.816139	0.11455	-0.919028	-0.363547	0.12785
TGME49_262720	light gray	0.327898	-0.928577	-1.1506	-1.6888	-1.24131	0.36763	1.31953	0.137574	1.56087	0.609666	-0.247167	0.22831	0.704988
TGME49_263040	light gray	0.416803	0.203078	-1.46277	-1.89411	-1.22145	0.559761	0.90006	1.43485	1.09896	0.0690878	-0.36686	0.099898	0.162677
TGME49_263050	light gray	0.683369	-0.219463	-0.194354	-2.0573	-1.96299	0.181834	0.924452	-0.3982	1.12532	0.753215	0.312682	0.32294	0.528494
TGME49_263080	light gray	0.586026	-0.326331	-0.783911	-1.7449	-1.33153	0.378079	1.55456	1.42112	0.693666	0.19799	-0.908876	-0.148512	0.412621
TGME49_263090	light gray	1.21214	0.556972	0.424897	-1.4922	-1.6571	-0.900801	-0.0632665	0.765471	0.937924	1.2963	0.29624	-0.876192	-0.50038
TGME49_263700	light gray	0.60159	0.283495	-1.00233	-1.67937	-1.84358	0.556476	0.755045	1.5927	0.937445	0.079802	-0.148706	-0.0934466	-0.0391166
TGME49_263720	light gray	-1.03652	-1.30862	0.317278	0.238054	1.59454	0.275516	1.2137	-1.87557	-0.345714	-0.031693	-0.1196	1.14345	-0.0648124
TGME49_263720	light gray	-0.962236	-1.34371	0.373606	0.726944	1.59233	0.307425	1.13705	-1.95063	-0.320542	0.211344	-0.0994112	0.739071	-0.41124
TGME49_263990	light gray	0.570796	-0.276438	-0.714748	-1.54726	-1.39997	0.283716	1.99752	0.997537	0.939396	0.250502	-0.764463	-0.3696	0.0330122
TGME49_266060	light gray	0.822955	-0.0616391	-0.671551	-1.83257	-1.66836	0.453231	1.2513	1.20469	0.953758	0.511761	-0.336766	-0.41919	-0.207614
TGME49_266070	light gray	-0.292259	0.215319	-0.203	-0.9346	-2.09641	0.124778	0.85463	-1.52285	1.23107	0.96689	0.496032	0.331346	0.829053
TGME49_266470	light gray	1.23452	0.257304	-0.549323	-0.884749	1.59864	0.17387	0.547595	0.413884	0.0789435	-1.13765	-2.15308	-0.139075	0.559112
TGME49_266960	light gray	0.598109	1.28435	0.524514	-0.299008	-1.36878	-1.42916	-1.17646	0.480235	0.482038	1.26189	1.09349	-0.835151	-0.616064
TGME49_267400	light gray	0.939111	0.0215461	-0.799475	-1.96858	-0.864604	0.0301708	0.972383	1.56639	1.11873	0.424621	-0.753702	-0.674933	-0.0116604
TGME49_268890	light gray	1.70319	1.13594	0.684117	1.17414	-0.00256146	-0.508874	-0.999211	0.0961444	-0.662032	-0.524852	0.508143	-0.894144	-1.71
TGME49_269442	light gray	-0.333377	0.334613	0.932938	1.48887	1.03791	-1.0283	-1.25989	-1.33521	-1.18863	-0.341221	1.17939	0.514563	-0.00165775
TGME49_270360	light gray	0.706692	0.383355	-0.107111	-1.66359	-1.71076	-0.204029	0.915852	1.31906	1.08785	0.735395	0.0582028	-1.0282	-0.492713
TGME49_270380	light gray	0.565248	0.0178641	-0.440231	-2.02513	-1.83042	0.530454	1.0041	0.584995	1.3284	0.728221	-0.212269	-0.250942	-0.000295334
TGME49_270510	light gray	-0.199673	0.224083	-1.12065	-1.3798	-1.89822	0.70622	0.326576	0.969223	1.44057	1.1815	0.182521	-0.262201	-0.170152
TGME49_270960	light gray	-0.209441	-0.888419	-1.31284	-0.66223	-0.165465	2.06799	1.65425	0.770503	0.29118	-0.631384	-0.941187	0.0351755	-0.00813346
TGME49_271050	light gray	-0.25673	0.954905	0.879113	0.981503	0.476036	-1.02754	-2.17482	-1.12708	-0.499862	0.624758	1.01426	0.479256	-0.323796
TGME49_272490	light gray	-0.279638	-1.02872	-1.52601	-0.841162	-0.217205	2.2789	0.951854	0.826508	0.0851565	-0.31334	-0.675903	0.0853223	0.654236
TGME49_273090	light gray	1.24962	0.783125	0.260341	-0.567061	-1.10184	-1.17557	-0.952354	-0.153637	0.997589	1.38529	1.12808	-0.879156	-0.974435
TGME49_273760	light gray	0.870246	-1.15975	-1.93757	-0.82658	-0.676005	0.937442	0.83283	0.869301	1.09866	0.298859	-1.04312	0.46808	0.267608
TGME49_275440	light gray	0.219341	0.972031	1.30289	1.1375	0.635063	-1.18366	-1.73211	-1.523	-0.68274	0.0994081	-0.135605	0.457757	0.433118
TGME49_275770	light gray	-0.402687	0.397684	2.15968	0.900815	-0.657141	-0.10652	0.932008	0.981446	-1.18061	-1.00445	-0.368045	-0.712335	-0.93985
TGME49_278530	light gray	-0.486767	-1.35793	-1.59128	-0.706385	-0.455097	1.24711	1.54029	1.14597	0.348273	-0.285408	-0.649899	0.499004	0.752116
TGME49_280600	light gray	0.581318	-0.564096	-1.41186	-1.0911	-0.566185	2.09932	0.601644	0.874349	0.321566	-0.654229	-1.1454	0.419196	0.535479
TGME49_286240	light gray	0.0246486	0.460764	0.936462	1.59137	0.616474	-0.0621494	-1.30703	-1.65029	-1.38913	-0.189381	1.19703	0.147707	-0.376473
TGME49_286720	light gray	0.936769	0.364743	0.688587	-1.19776	-2.05512	-0.840206	1.42967	0.187178	0.861793	0.720594	-0.0827446	-0.88742	-0.126092
TGME49_288360	light gray	-0.440155	-0.637865	-1.36304	-0.747021	-1.14036	1.3148	0.700211	1.75707	1.27747	0.433979	-0.583528	-0.448009	-0.123551
TGME49_288380	light gray	0.725664	-0.908214	-1.63644	-0.327766	-1.05274	1.07245	0.641736	1.68083	1.09718	0.421031	-0.549249	-0.522965	-0.641512
TGME49_288720	light gray	0.31228	-0.229948	-1.07483	-1.80092	-1.73283	0.870628	1.20349	1.01682	0.939745	0.163338	-0.224026	0.0620803	0.494163
TGME49_288750	light gray	0.165096	-0.431171	-1.40045	-1.25962	-1.47221	0.96571	0.903592	0.957691	1.53736	0.874489	-0.114852	-0.380008	-0.345624
TGME49_289530	light gray	0.854074	-0.16287	-1.13002	-1.99338	-1.55971	0.524265	0.594104	1.08361	0.987771	0.212921	-0.389357	0.25763	0.72097
TGME49_289690	light gray	0.0195764	-0.237004	-1.29959	-0.870775	-1.54561	0.755813	0.918789	1.92543	1.03659	0.128406	-0.929856	-0.0608246	0.159052
TGME49_289750	light gray	0.740647	0.123905	-0.816253	-1.9099	-1.65174	0.66474	0.971792	1.37439	0.772462	0.143444	-0.628674	-0.0961039	0.311289
TGME49_289970	light gray	0.297804	0.792436	1.57638	1.55967	0.673787	-1.16068	-1.33229	-1.10043	-0.883639	0.103799	0.501337	-0.454142	-0.574035
TGME49_290030	light gray	0.407223	-0.221252	-1.11476	-1.67625	-1.48747	0.607815	1.01581	1.35281	1.34154	0.430541	-0.523834	-0.167344	0.0351797
TGME49_290160	light gray	0.944252	0.643569	-0.894441	-1.33958	-1.58611	-0.0747936	-0.243869	0.833839	1.58728	1.10952	0.352384	-0.841778	-0.490267
TGME49_290670	light gray	0.890744	0.531506	-0.590675	-1.23054	-1.42719	-0.764108	-0.141853	1.36304	1.47685	1.18333	0.0497238	-0.869727	-0.471109
TGME49_290710	NA	NA	NA	NA	NA	NA	NA	NA	NA	NA	NA	NA	NA	NA
TGME49_291330	light gray	-0.198002	0.0761691	-0.9285	-1.45237	-1.57046	1.12894	0.878375	0.144545	1.57156	1.17086	-0.0793804	-0.775904	0.0341497
TGME49_291890	light gray	-1.41252	-0.845455	-0.246769	1.02119	0.939832	1.35897	0.259582	-0.863101	-1.08613	-1.09667	-0.131886	1.1797	0.923259
TGME49_291960	light gray	0.115875	0.912034	1.0276	1.64595	0.303718	-1.11884	-1.57732	-1.18827	-0.908712	0.179255	1.06039	-0.0506384	-0.401033
TGME49_292320	light gray	0.190519	-1.13381	-1.22199	-0.0934002	-0.759584	2.68617	0.758036	0.560244	0.0731621	-0.387419	-0.166253	0.0507311	-0.556408
TGME49_293690	light gray	-0.838401	-0.362926	0.495707	1.67047	1.06108	0.0454003	-0.870572	-1.38635	-1.32032	-0.740475	0.833607	1.11685	0.29594
TGME49_297060	light gray	0.99152	-0.26437	-1.14638	-1.36976	-1.49848	0.321024	0.711679	1.61543	1.21018	0.500534	-0.544318	-0.529729	0.00266944
TGME49_299050	light gray	0.957563	-0.139506	-0.346627	-1.75616	-1.11823	0.356943	1.70885	1.00488	0.912916	0.212052	-1.17282	-0.53969	-0.0801785
TGME49_300000	light gray	1.15204	-0.168835	-0.746357	-2.16242	-1.324	0.374935	1.01336	1.12678	0.984136	0.151216	-0.410044	-0.170833	0.180019
TGME49_300100	light gray	-0.176074	0.351039	0.493334	1.74975	0.321236	-1.02136	-1.3911	-1.22483	-0.769172	0.394475	1.73206	0.000791617	-0.46015
TGME49_300190	light gray	1.44294	-0.25724	-0.750194	-1.98457	-1.1565	-0.370802	1.49323	0.319458	0.623663	-0.0441078	-0.511617	0.301149	0.894593
TGME49_300190	light gray	1.70536	-0.185329	-0.890284	-1.79019	-1.33628	-0.304181	1.33567	0.306726	0.843656	0.322476	-0.466426	-0.0580126	0.516812
TGME49_301440	light gray	-1.22575	-0.61461	-0.298675	1.46709	1.17562	0.331405	-0.740589	-1.24982	-1.04937	-0.595853	0.857586	1.285	0.657959
TGME49_304955	light gray	-0.950656	-1.44243	-1.88996	-0.353252	-0.254829	1.69607	0.340719	0.665859	0.908763	0.118802	-0.200172	0.75656	0.604527
TGME49_304955	light gray	0.371527	-0.0995798	-0.653387	-1.13629	-0.251979	0.752521	-0.302123	-0.258949	0.739816	0.610462	2.43217	-1.30359	-0.900606
TGME49_305050	light gray	-0.223417	0.344811	1.03758	1.66746	1.45499	-0.70485	-1.18126	-1.18548	-1.30161	-0.721698	0.343572	0.475929	-0.00602122
TGGT1_305160	light gray	-0.811386	0.235964	2.09832	-0.704098	-1.49689	-0.907379	0.925216	-0.645407	1.01127	0.83915	-0.321227	-0.424531	0.200995
TGME49_305520	light gray	0.889042	0.195088	-1.04857	-1.72187	-1.63293	0.746255	0.992309	1.33829	0.803411	0.239496	-0.472947	-0.416785	0.0891988
TGME49_308090	NA	NA	NA	NA	NA	NA	NA	NA	NA	NA	NA	NA	NA	NA
TGME49_309120	light gray	0.238764	-0.59781	-1.49847	-1.29214	-1.48642	1.19555	0.989138	1.43575	0.938645	0.227455	-0.218504	-0.0337667	0.101814
TGME49_309210	light gray	1.36985	0.861304	0.291067	-1.40594	-1.35211	-1.10778	0.118164	0.779989	1.08689	1.05581	-0.176731	-1.04243	-0.478098
TGME49_309590	light gray	-0.320509	0.343962	0.517684	1.50834	0.519904	-1.21886	-1.77409	-1.12351	-0.597529	0.438898	1.56525	0.24451	-0.104056
TGME49_309820	light gray	0.98815	0.0501645	-0.280689	-2.34459	-1.17719	-0.0486043	0.970399	1.18736	0.965215	0.591837	-0.528632	-0.379626	0.00620787
TGME49_310030	light gray	-1.30486	-0.858617	-0.446648	1.20182	1.14502	0.988705	0.0201497	-0.846595	-1.16361	-0.930573	-0.101708	1.29392	1.00299
TGME49_310180	light gray	1.11793	-0.674203	-0.406982	-1.68841	-1.32504	0.259176	1.91907	0.722582	0.643142	0.213011	-0.759224	-0.339003	0.31796
TGME49_310490	light gray	1.36248	0.810422	-0.917502	-1.82457	-1.33453	0.0349769	0.855303	1.53223	0.368648	-0.491499	-0.106388	-0.253957	-0.0356153
TGME49_310640	light gray	1.19518	0.983116	0.803149	-0.995775	-1.33303	-1.01475	-0.0261296	0.794303	0.963708	0.812289	0.2009	-1.36752	-1.01544
TGME49_311470	light gray	-0.332947	0.842852	0.342754	1.25701	-0.187651	-1.09246	-1.4755	-1.11499	-0.521696	0.641135	1.99556	0.0510625	-0.405121
TGME49_311720	light gray	0.732096	0.910842	-0.393387	-1.00925	-1.77295	-0.622084	-0.606479	0.947413	1.16938	1.32727	0.71312	-0.86129	-0.534671
TGME49_311830	light gray	-0.307206	-0.924712	-0.855344	-0.467878	-0.119144	1.20842	2.686	0.466547	-0.214129	-0.606818	-0.881692	-0.0213522	0.0373154
TGME49_312090	light gray	1.03861	-0.300652	-0.654387	-1.68061	-0.697252	0.614473	1.45705	1.5208	0.536586	-0.36006	-1.33669	-0.249024	0.111154
TGME49_313010	light gray	0.0722235	-0.0185346	-1.43125	-1.43558	-1.79314	0.324446	0.242695	1.20675	1.35105	1.01993	0.0320529	0.00191815	0.427429
TGME49_313380	light gray	-0.851747	0.0642732	0.413719	1.70082	1.26389	-0.687893	-1.24392	-1.20166	-1.1465	-0.289555	1.1754	0.546659	0.256506
TGME49_314810	light gray	0.878707	-0.145384	-1.02656	-1.92536	-1.12934	0.792086	1.32996	0.82954	0.958099	0.284495	-1.02556	-0.00886281	0.188186
TGME49_315750	light gray	-0.572602	0.299582	0.687766	1.75506	1.74696	-0.535169	-1.15337	-1.15463	-1.18817	-0.61621	0.39273	0.279818	0.0582431
TGME49_316400	light gray	0.341486	0.959959	0.92827	0.531939	-0.657937	-1.60446	-1.6576	-0.577808	0.317278	1.0026	1.44569	-0.477204	-0.552217
TGME49_319560	light gray	-1.36987	-0.449084	0.0902919	1.33434	1.26303	0.433717	-0.88414	-1.05566	-1.34723	-0.57415	0.570403	1.05279	0.935559
TGME49_319920	light gray	1.81314	1.12504	-0.93267	1.26142	-0.858581	-0.155907	-0.3547	0.380119	0.432123	-0.142747	0.114979	-1.07984	-1.60237
TGME49_321680	light gray	0.163976	-0.9258	-1.66896	-0.798978	-0.910903	1.35102	1.44077	1.01464	0.487396	-0.471516	-0.834595	0.811889	0.341059
TGME49_324600	light gray	-1.01491	-0.760876	0.052199	1.17449	1.77142	0.137631	-0.341946	-1.18385	-1.1832	-0.766925	-0.00956124	1.2706	0.854935
TGGT1_363030	NA	NA	NA	NA	NA	NA	NA	NA	NA	NA	NA	NA	NA	NA
TGGT1_411760	NA	NA	NA	NA	NA	NA	NA	NA	NA	NA	NA	NA	NA	NA
TGME49_229250	light gray	1.31703	0.13686	-0.374251	-2.05714	-0.756716	-0.0241499	1.14726	1.45558	0.669195	0.343448	-0.45406	-0.93652	-0.466543
TGME49_257090	light gray	0.877039	-0.430329	-0.99073	-1.63861	-1.29335	0.650316	1.54121	1.36835	0.60492	0.0186162	-0.807321	-0.0294648	0.129349
TGME49_286420	light gray	0.135331	-0.509356	-1.33291	-1.36003	-1.1099	-0.33303	1.46172	1.60215	1.22073	0.19976	-0.563741	0.176106	0.413169
TGME49_286420	light gray	0.155016	0.0794535	-1.09663	-1.3854	-2.01463	0.948666	0.563739	1.41944	1.05561	0.509377	-0.408643	0.0709136	0.103087
TGVEG_442220	NA	NA	NA	NA	NA	NA	NA	NA	NA	NA	NA	NA	NA	NA
Mean	dotted black	0.961625	0.135084	-0.833786	-1.53814	-1.46847	0.366235	0.673903	1.33404	1.06116	0.507913	-0.429519	-0.552587	-0.217466
