# Supplementary material for: Identification of cryptic subunits from an apicomplexan ATP synthase
Source: eLife. 2018 Sep 11;7:e38097. doi: 10.7554/eLife.38097 (PMC6133553; doi:10.7554/eLife.38097)
Supplement: Figure 4—source data 1. — GraphPad Prism was utilized to visually represent the quantitative data. [file elife-38097-fig4-data1.xlsx]

## Sheet: Sheet1
Figure 4 source data
	Figure 4E Source Data. Distribution of parasites per vacuole in the parental and ICAP2-Ty cKD strains 24 and 48 after a rapamycin pulse
		Parasites per vacuole (% total vacuoles)
		1		2		4		8		16		>16
	Strain and Treatment
	Parental - Rapa 24 hpi	12.963	19.3989	30.1587	19.9454	38.8889	37.9781	17.9894	23.4973	0	0.273224	0	0
	Parental + Rapa 24 hpi	9.53846	7.40741	34.1538	18.107	42.1538	35.3909	16.6154	36.214	0	3.29218	0	0
	cKD - Rapa 24hpi	7.79221	3.66492	25.6494	22.5131	37.013	35.0785	25.974	38.2199	3.8961	1.04712	0	0
	cKD + Rapa 24 hpi	4.09836	13.5484	45.082	51.6129	44.2623	23.871	6.14754	10.9677	0	0	0	0
	Parental - Rapa 48 hpi	0	0	25.6236	13.6364	11.1111	19.0909	13.1519	5.45455	16.78	9.09091	34.9206	52.7273
	Parental + Rapa 48 hpi	0	1.17647	21.4781	15.2941	9.46882	25.8824	10.1617	10.5882	18.2448	30.5882	40.1848	14.1176
	cKO - Rapa 48 hpi	0	4.59184	29.4671	28.5714	9.40439	9.69388	6.26959	13.7755	14.1066	15.3061	40.7524	28.0612
	cKO + Rapa 48 hpi	0	6.57277	10.1307	18.7793	26.7974	27.6995	38.2353	28.6385	23.8562	15.9624	1.30719	2.34742
