# Supplementary material for: Identification of cryptic subunits from an apicomplexan ATP synthase
Source: eLife. 2018 Sep 11;7:e38097. doi: 10.7554/eLife.38097 (PMC6133553; doi:10.7554/eLife.38097)
Supplement: Figure 5—source data 1. — GraphPad Prism was utilized to visually represent the quantitative data. [file elife-38097-fig5-data1.xlsx]

## Sheet: Sheet1
Figure 5 Source Data
Figure 5C Source Data. Mitochondrial volume measurements of the parental and ICAP2Ty-cKD strains						Figure 5E and 5D Source Data. Mitochondrial area and number of cristae in the ICAP2Ty-cKD strain
ICAP2-Ty cKD N.T.	ICAP2-Ty cKD 24h post rapa	ICAP2-Ty cKD 48h post rapa	parental N.T.	parental cKD 48h post rapa		Image ID	Area #	Area surface	Number of cristae	Average cristae per 0.1	Area (um sq)	Cristae per um sq
0.69115	1.09583	0.46504	1.16773	0.13778		ICAP2-Ty cKD N.T 1	1	0.09	5	5.55556	0.0832101	60.0889
0.85613	0.42111	0.3257	0.96984	0.96818		ICAP2-Ty cKD N.T 2	2	0.07	4	5.71429	0.0647189	61.8057
0.40003	0.76998	0.43913	0.47499	1.03315		ICAP2-Ty cKD N.T 3	3	0.027	4	14.8148	0.024963	160.237
1.25917	0.35995	0.55011	1.44566	0.48738		ICAP2-Ty cKD N.T 4	4	0.239	9	3.76569	0.220969	40.7297
1.37572	1.05851	0.43731	1.30349	0.54738		ICAP2-Ty cKD N.T 5	5	0.042	3	7.14286	0.0388314	77.2571
1.24874	0.58858	0.19406	0.7313	0.77833		ICAP2-Ty cKD N.T 6	1	0.242	8	3.30579	0.223743	35.7554
0.93722	0.40482	0.21195	0.65332	0.26025		ICAP2-Ty cKD N.T 7	2	1.3	78	6	1.20192	64.896
1.03888	1.15533	0.41838	0.49234	1.18227		ICAP2-Ty cKD N.T 8	3	0.236	15	6.35593	0.218195	68.7458
0.38066	0.78167	0.21838	0.60901	1.23745		ICAP2-Ty cKD N.T 9	4	0.129	11	8.52713	0.119268	92.2295
1.15015	0.44402	0.40139	0.92232	1.14492		ICAP2-Ty cKD N.T 10	5	0.282	17	6.02837	0.260725	65.2028
0.38429	0.54565	0.95496	0.6193	0.94243		ICAP2-Ty cKD N.T 11	6	0.171	14	8.18713	0.158099	88.552
0.78876	0.36788	0.56329	0.70171	0.99281		ICAP2-Ty cKD N.T 12	1	0.425	21	4.94118	0.392936	53.4438
0.81827	0.21317	0.44426	0.70977	0.96702		ICAP2-Ty cKD N.T 13	1	0.293	12	4.09556	0.270895	44.2976
0.71941	0.41599	0.22467	0.45072	0.63318		ICAP2-Ty cKD N.T 14	1	0.123	6	4.87805	0.11372	52.761
0.68169	0.44898	0.49906	1.00592	0.91185		ICAP2-Ty cKD N.T 15	2	0.302	19	6.29139	0.279216	68.0477
0.58554	0.34879	0.51055	0.87917	0.53782		ICAP2-Ty cKD N.T 16	3	0.097	3	3.09278	0.089682	33.4515
0.54661	0.31763	0.7319	0.67883	0.82862		ICAP2-Ty cKD N.T 17	4	0.089	5	5.61798	0.0822855	60.764
0.66908	0.59466	0.62682	0.56616	0.65627		ICAP2-Ty cKD N.T 18	5	0.184	12	6.52174	0.170118	70.5391
0.51574	0.5695	0.80652	0.86469	1.71576		ICAP2-Ty cKD N.T 19	1	0.204	13	6.37255	0.188609	68.9255
0.86378	1.07848	0.81908	1.0985	0.89937		ICAP2-Ty cKD N.T 20	2	0.276	19	6.88406	0.255178	74.458
0.91771	1.01816	0.38139	0.43702	1.13626		ICAP2-Ty cKD N.T 21	3	0.783	57	7.27969	0.723928	78.7372
0.8341	0.61054	0.73287	0.6317	0.77626		ICAP2-Ty cKD N.T 22	1	0.581	22	3.78657	0.537167	40.9556
0.84154	0.9087	0.45814	1.18571	0.57344		ICAP2-Ty cKD N.T 23	2	0.275	14	5.09091	0.254253	55.0633
0.60381	0.24079	0.49584	0.43184	0.58888		ICAP2-Ty cKD N.T 24	3	0.267	20	7.49064	0.246857	81.0187
0.62219	0.24959	0.06948	0.65583	0.2693		ICAP2-Ty cKD N.T 25	1	0.657	41	6.24049	0.607433	67.4971
1.02747	0.34312	0.29791	0.20615	0.3357		ICAP2-Ty cKD N.T 26	2	0.031	4	12.9032	0.0286612	139.561
0.99897	0.77714	0.25834	0.20615	0.4429		ICAP2-Ty cKD N.T 27	3	0.055	6	10.9091	0.0508506	117.993
1.29857	1.05591	0.7209	0.27373	0.22621		ICAP2-Ty cKD N.T 28	4	0.354	21	5.9322	0.327293	64.1627
1.20485	0.44042	0.44634	0.27373	0.59113		ICAP2-Ty cKD N.T 29	5	0.152	7	4.60526	0.140533	49.8105
0.81462	0.91955	0.1655	0.5617	1.27517		ICAP2-Ty cKD N.T 30	6	0.1	7	7	0.0924556	75.712
0.87442	0.68189	0.26418	0.73472	0.94636		ICAP2-Ty cKD N.T 31	1	0.563	30	5.3286	0.520525	57.6341
0.34382	0.74284	0.47033	1.1389	0.76326		ICAP2-Ty cKD N.T 32	2	0.069	9	13.0435	0.0637944	141.078
0.5513	0.52986	0.05004	1.05936	1.24912		ICAP2-Ty cKD N.T 33	3	0.362	30	8.28729	0.334689	89.6354
0.66721	0.80104	0.77875	0.33917	1.20944		ICAP2-Ty cKD N.T 34	4	0.212	11	5.18868	0.196006	56.1208
0.98066	0.98928	0.94224	1.08333	1.12901		ICAP2-Ty cKD N.T 35	1	0.161	11	6.8323	0.148854	73.8981
1.11861	0.93125	0.58201	0.61228	1.29595		ICAP2-Ty cKD N.T 36	2	0.459	18	3.92157	0.424371	42.4157
0.98074	0.7845	0.87895	0.62674	2.02085		ICAP2-Ty cKD N.T 37	3	0.066	7	10.6061	0.0610207	114.715
0.29115	0.65553	0.80054	1.48217	0.58981		ICAP2-Ty cKD N.T 38	4	0.224	15	6.69643	0.207101	72.4286
1.08215	1.01827	0.60168	0.9664	0.80141		ICAP2-Ty cKD N.T 39	5	0.108	9	8.33333	0.0998521	90.1333
1.03249	0.95375	0.36255	0.93501	0.87637		ICAP2-Ty cKD N.T 40	6	0.205	10	4.87805	0.189534	52.761
1.24763	1.17717	0.47635	1.13144	0.98134		ICAP2-Ty cKD N.T 41	1	0.192	12	6.25	0.177515	67.6
1.27433	0.81554	0.26344	0.63914	1.12046		ICAP2-Ty cKD N.T 42	2	0.175	11	6.28571	0.161797	67.9863
1.15564	0.31804	0.25657	0.42378	1.002		ICAP2-Ty cKD N.T 43	3	0.074	4	5.40541	0.0684172	58.4649
0.399465	0.27932	0.79092	1.16141	0.52406		ICAP2-Ty cKD N.T 44	4	0.06	5	8.33333	0.0554734	90.1333
0.6232	0.90394	0.51205	1.16519	0.40592		ICAP2-Ty cKD N.T 45	5	0.106	6	5.66038	0.098003	61.2226
0.69027	0.70545	0.76933	1.15736	0.51483		ICAP2-Ty cKD N.T 46	6	0.097	5	5.15464	0.089682	55.7526
0.691065	0.61699	0.87927	0.31262	0.99794		ICAP2-Ty cKD N.T 47	7	0.114	11	9.64912	0.105399	104.365
1.09664	0.66366	0.33834	1.09318	0.68207		ICAP2-Ty cKD N.T 48	8	0.094	13	13.8298	0.0869083	149.583
0.56299	0.47993	0.52059	1.03261	0.95315		ICAP2-Ty cKD N.T 49	9	0.072	8	11.1111	0.066568	120.178
0.939545	0.45438	0.74757	0.93307	1.24863		ICAP2-Ty cKD N.T 50	1	0.092	5	5.43478	0.0850592	58.7826
0.461855	0.53948	0.53234	0.48505	0.85374		ICAP2-Ty cKD N.T 51	2	0.068	6	8.82353	0.0628698	95.4353
0.507875	0.81803	0.66931	0.48505	0.83039		ICAP2-Ty cKD N.T 52	3	0.075	6	8	0.0693417	86.528
0.41505	0.86958	0.48339	0.63085	0.26507		ICAP2-Ty cKD N.T 53	4	0.11	9	8.18182	0.101701	88.4945
1.10905	0.36763	0.72483	0.51601	0.98863		ICAP2-Ty cKD N.T 54	5	0.15	8	5.33333	0.138683	57.6853
0.25168	1.00672	0.39326	0.48465	0.65716		ICAP2-Ty cKD N.T 55	6	0.089	4	4.49438	0.0822855	48.6112
0.370515	0.98349	0.29928	1.28961	0.44208		ICAP2-Ty cKD N.T 56	7	0.044	3	6.81818	0.0406805	73.7455
0.46904	0.196675	0.94188	0.62396	0.67077		ICAP2-Ty cKD N.T 57	8	0.103	5	4.85437	0.0952293	52.5049
0.29777	0.278765	0.84316	1.50275	0.41041		ICAP2-Ty cKD N.T 58	9	0.14	5	3.57143	0.129438	38.6286
0.495735	0.66489	0.77875	1.19492	0.346605		ICAP2-Ty cKD N.T 59	10	0.131	9	6.87023	0.121117	74.3084
0.227195	0.366615	0.54091	0.83986	0.825875		ICAP2-Ty cKD N.T 60	1	0.295	16	5.42373	0.272744	58.6631
0.841585	0.338225	0.55647	1.83221	0.522445		ICAP2-Ty cKD N.T 61	2	0.754	42	5.57029	0.697115	60.2483
0.371065	0.32957	0.057205	0.93531	1.26743		ICAP2-Ty cKD N.T 62	1	0.071	6	8.4507	0.0656435	91.4028
0.7211	0.39004	0.19924	1.14863	0.74319		ICAP2-Ty cKD N.T 63	2	0.084	9	10.7143	0.0776627	115.886
0.895395	0.1158	0.42626	1.09248	0.691065		ICAP2-Ty cKD N.T 64	3	0.04	6	15	0.0369822	162.24
0.492275	0.36606	0.365175	1.03552	0.74331		ICAP2-Ty cKD N.T 65	4	0.149	10	6.71141	0.137759	72.5906
0.657255	0.526085	0.241215	0.36155	1.03849		ICAP2-Ty cKD N.T 66	5	0.254	13	5.11811	0.234837	55.3575
0.569095	0.2516	0.15247	0.2964	0.636645		ICAP2-Ty cKD N.T 67	6	0.053	3	5.66038	0.0490015	61.2226
0.34807	0.306355	0.328755	0.74326	0.592205		ICAP2-Ty cKD N.T 68	7	0.067	3	4.47761	0.0619453	48.4299
0.655585	0.436765	0.70334	0.59843	0.65284		ICAP2-Ty cKD N.T 69	1	0.158	7	4.43038	0.14608	47.919
0.42721	0.53	0.368515	1.37803	0.58698		ICAP2-Ty cKD N.T 70	2	0.483	24	4.96894	0.446561	53.7441
1.0394	0.4179	0.77288	0.9062	1.03639		ICAP2-Ty cKD N.T 71	3	0.06	6	10	0.0554734	108.16
0.76921	0.104925	0.43007	0.74585	0.37171		ICAP2-Ty cKD N.T 72	4	0.083	6	7.22892	0.0767382	78.188
0.63841	0.244845	0.547325	1.05689	0.855895		ICAP2-Ty cKD N.T 73	5	0.057	3	5.26316	0.0526997	56.9263
0.63902	0.578685	0.527425	0.712275	1.18681		ICAP2-Ty 48h post rapa 1	1	0.412	16	3.8835	0.380917	42.0039
0.62001	0.633125	0.089485	0.38244	0.644385		ICAP2-Ty 48h post rapa 2	2	0.163	8	4.90798	0.150703	53.0847
1.08952	0.58176	0.388045	0.36913	0.644385		ICAP2-Ty 48h post rapa 3	3	0.177	5	2.82486	0.163646	30.5537
0.455085	0.469875	0.387735	0.75028	1.0299		ICAP2-Ty 48h post rapa 4	1	0.138	2	1.44928	0.127589	15.6754
1.21187	0.34324	0.71705	1.00146	0.61716		ICAP2-Ty 48h post rapa 5	2	0.901	23	2.55272	0.833025	27.6102
0.7445	0.391125	0.626245	0.367185	0.93455		ICAP2-Ty 48h post rapa 6	1	0.214	2	0.934579	0.197855	10.1084
0.62546	0.76017	0.45225	1.17176	0.812		ICAP2-Ty 48h post rapa 7	2	0.181	4	2.20994	0.167345	23.9028
0.721495	0.668895	0.422605	0.494925	0.47863		ICAP2-Ty 48h post rapa 8	3	0.129	9	6.97674	0.119268	75.4605
0.4748	0.252325	0.7347	0.73351	0.62687		ICAP2-Ty 48h post rapa 9	4	0.163	3	1.84049	0.150703	19.9067
1.01699	0.336925	0.71473	1.14983	0.635565		ICAP2-Ty 48h post rapa 10	1	0.673	32	4.75483	0.622226	51.4282
0.651995	0.49492	0.190695	0.23421	0.756765		ICAP2-Ty 48h post rapa 11	2	0.154	8	5.19481	0.142382	56.187
0.649475	0.526625	0.694315	0.99076	0.59399		ICAP2-Ty 48h post rapa 12	3	0.058	3	5.17241	0.0536243	55.9448
0.56952	0.519055	0.13927	0.597575	0.89783		ICAP2-Ty 48h post rapa 13	4	0.067	5	7.46269	0.0619453	80.7164
0.78701	0.858955	0.329305	0.302545	0.514645		ICAP2-Ty 48h post rapa 14	1	0.123	8	6.50407	0.11372	70.348
0.684365	0.970215	0.08895	0.536105	0.937115		ICAP2-Ty 48h post rapa 15	2	0.227	20	8.81057	0.209874	95.2952
0.67082	0.78964	0.15082	0.50428	0.497065		ICAP2-Ty 48h post rapa 16	3	0.07	8	11.4286	0.0647189	123.611
	0.37603	0.314005	1.09678	0.97471		ICAP2-Ty 48h post rapa 17	4	0.177	11	6.21469	0.163646	67.2181
	0.46099	0.245405	0.67113	0.87534		ICAP2-Ty 48h post rapa 18	1	0.095	3	3.15789	0.0878328	34.1558
	0.686305	0.24654	0.83565	0.61567		ICAP2-Ty 48h post rapa 19	2	0.077	0	0	0.0711908	0
	0.64452	0.233405	0.52383	0.684835		ICAP2-Ty 48h post rapa 20	3	0.419	10	2.38663	0.387389	25.8138
	0.340435	0.400315	0.63891	0.715665		ICAP2-Ty 48h post rapa 21	4	0.172	8	4.65116	0.159024	50.307
	0.72473	0.028255	0.27657	0.471115		ICAP2-Ty 48h post rapa 22	5	0.245	7	2.85714	0.226516	30.9029
	0.430985	0.249905	0.636025	0.73745		ICAP2-Ty 48h post rapa 23	1	0.104	8	7.69231	0.0961538	83.2
	0.514805	0.297925	0.63611	0.73745		ICAP2-Ty 48h post rapa 24	2	0.096	4	4.16667	0.0887574	45.0667
	0.451175	0.41087	0.25038	1.15105		ICAP2-Ty 48h post rapa 25	3	0.063	5	7.93651	0.058247	85.8413
	0.32188	0.81655	0.54384	0.998085		ICAP2-Ty 48h post rapa 26	4	0.066	7	10.6061	0.0610207	114.715
	0.496665	0.2613	0.54384	1.03747		ICAP2-Ty 48h post rapa 27	5	0.083	4	4.81928	0.0767382	52.1253
	0.63372	0.314985	0.85	0.44547		ICAP2-Ty 48h post rapa 28	6	0.05	3	6	0.0462278	64.896
	0.582945	0.417055	0.55859	0.47087		ICAP2-Ty 48h post rapa 29	7	0.109	5	4.58716	0.100777	49.6147
	0.241655	0.574685	0.91511	0.489575		ICAP2-Ty 48h post rapa 30	8	0.032	1	3.125	0.0295858	33.8
	0.665145	0.376565	0.995785	0.55777		ICAP2-Ty 48h post rapa 31	1	0.157	6	3.82166	0.145155	41.335
	0.480175	0.66936	0.27977	0.741095		ICAP2-Ty 48h post rapa 32	1	0.211	6	2.8436	0.195081	30.7564
	0.44315	0.30879	0.849465	0.917475		ICAP2-Ty 48h post rapa 33	2	0.055	2	3.63636	0.0508506	39.3309
	0.588945	0.280885	0.745345	0.698975		ICAP2-Ty 48h post rapa 34	3	0.058	4	6.89655	0.0536243	74.5931
	0.321005	0.61008	0.875465	0.97736		ICAP2-Ty 48h post rapa 35	1	0.212	8	3.77358	0.196006	40.8151
	0.31675	0.407865	1.07781	1.24193		ICAP2-Ty 48h post rapa 36	1	0.121	7	5.78512	0.111871	62.5719
	0.484475	0.733565	1.07677	0.38117		ICAP2-Ty 48h post rapa 37	2	0.19	7	3.68421	0.175666	39.8484
	0.388845	0.237955	0.871395	1.00717		ICAP2-Ty 48h post rapa 38	3	0.098	7	7.14286	0.0906065	77.2571
	0.50709	0.466075	0.52199	0.23991		ICAP2-Ty 48h post rapa 39	4	0.088	4	4.54545	0.0813609	49.1636
	0.21131	0.5946	0.689475	0.529985		ICAP2-Ty 48h post rapa 40	5	0.033	0	0	0.0305104	0
	0.42846	0.48865	0.912555	0.275035		ICAP2-Ty 48h post rapa 41	6	0.035	2	5.71429	0.0323595	61.8057
	0.74515	0.359595	0.897205	0.275035		ICAP2-Ty 48h post rapa 42	7	0.03	1	3.33333	0.0277367	36.0533
		0.427355	0.75271	0.2777		ICAP2-Ty 48h post rapa 43	8	0.219	6	2.73973	0.202478	29.6329
		0.678375	0.317475	0.2777		ICAP2-Ty 48h post rapa 44	9	0.496	28	5.64516	0.45858	61.0581
		0.357405	0.49339	0.851105		ICAP2-Ty 48h post rapa 45	10	0.244	12	4.91803	0.225592	53.1934
		0.37154	0.553335	0.45884		ICAP2-Ty 48h post rapa 46	1	0.045	3	6.66667	0.041605	72.1067
		0.44151	1.03532	0.763		ICAP2-Ty 48h post rapa 47	2	0.032	2	6.25	0.0295858	67.6
		0.51542	0.45338	0.36463		ICAP2-Ty 48h post rapa 48	3	0.065	9	13.8462	0.0600962	149.76
		0.380205	0.776395	1.43436		ICAP2-Ty 48h post rapa 49	1	0.411	11	2.6764	0.379993	28.9479
		0.32844	0.51902	0.58441		ICAP2-Ty 48h post rapa 50	2	0.199	9	4.52261	0.183987	48.9166
		0.72221	0.511335	0.575835		ICAP2-Ty 48h post rapa 51	3	0.299	9	3.01003	0.276442	32.5565
		0.54346	0.83566	0.68984		ICAP2-Ty 48h post rapa 52	4	0.492	8	1.62602	0.454882	17.587
			0.72261	0.76009		ICAP2-Ty 48h post rapa 53	1	0.071	5	7.04225	0.0656435	76.169
			0.95822	0.56502		ICAP2-Ty 48h post rapa 54	2	0.231	4	1.7316	0.213572	18.729
			1.1593	0.851445		ICAP2-Ty 48h post rapa 55	1	0.134	4	2.98507	0.123891	32.2866
			0.8702	0.59758		ICAP2-Ty 48h post rapa 56	2	0.096	6	6.25	0.0887574	67.6
			0.817485	0.88124		ICAP2-Ty 48h post rapa 57	3	0.13	1	0.769231	0.120192	8.32
			0.87226	1.10317		ICAP2-Ty 48h post rapa 58	4	0.181	7	3.8674	0.167345	41.8298
			0.272255	0.972795		ICAP2-Ty 48h post rapa 59	5	0.101	2	1.9802	0.0933802	21.4178
			1.1498	0.77638		ICAP2-Ty 48h post rapa 60	6	0.131	7	5.34351	0.121117	57.7954
			0.949695	1.31163		ICAP2-Ty 48h post rapa 61	7	0.126	8	6.34921	0.116494	68.673
			0.706105	0.781535		ICAP2-Ty 48h post rapa 62	8	0.053	6	11.3208	0.0490015	122.445
			0.550605	0.6013		ICAP2-Ty 48h post rapa 63	1	0.397	26	6.54912	0.367049	70.8353
			0.827825	1.34119		ICAP2-Ty 48h post rapa 64	2	0.41	15	3.65854	0.379068	39.5707
			0.507385	0.70136		ICAP2-Ty 48h post rapa 65	3	0.09	4	4.44444	0.0832101	48.0711
			0.793645	0.269565		ICAP2-Ty 48h post rapa 66	1	1.088	41	3.76838	1.00592	40.7588
			0.189815	0.59939		ICAP2-Ty 48h post rapa 67	2	0.24	13	5.41667	0.221893	58.5867
			0.10353	0.77123		ICAP2-Ty 48h post rapa 68	3	0.063	3	4.7619	0.058247	51.5048
			0.32276	0.58175		ICAP2-Ty 48h post rapa 69	4	0.078	5	6.41026	0.0721154	69.3333
			0.18957	0.48088		ICAP2-Ty 48h post rapa 70	1	0.444	17	3.82883	0.410503	41.4126
			0.287745	0.76743		ICAP2-Ty 48h post rapa 71	2	0.086	5	5.81395	0.0795118	62.8837
			0.17725	1.09155		ICAP2-Ty 48h post rapa 72	3	0.045	4	8.88889	0.041605	96.1422
			0.1946	1.08278		ICAP2-Ty 48h post rapa 73	1	0.567	2	0.352734	0.524223	3.81517
			0.63654	0.541825		ICAP2-Ty 48h post rapa 74	2	0.224	0	0	0.207101	0
			1.00063	0.67258		ICAP2-Ty 48h post rapa 75	3	0.307	4	1.30293	0.283839	14.0925
			0.46228	0.31223		ICAP2-Ty 48h post rapa 76	4	0.088	10	11.3636	0.0813609	122.909
			0.742905	0.47719		ICAP2-Ty 48h post rapa 77	1	0.445	16	3.59551	0.411428	38.889
			0.585195	1.02853		ICAP2-Ty 48h post rapa 78	2	0.279	7	2.50896	0.257951	27.1369
			0.56811	0.547005		ICAP2-Ty 48h post rapa 79	3	0.365	14	3.83562	0.337463	41.486
			0.64184	0.53336		ICAP2-Ty 48h post rapa 80	4	0.273	6	2.1978	0.252404	23.7714
			0.584635	0.93338		ICAP2-Ty 48h post rapa 81	5	0.133	2	1.50376	0.122966	16.2647
				0.82769		ICAP2-Ty 48h post rapa 82	1	0.299	16	5.35117	0.276442	57.8783
				0.58727		ICAP2-Ty 48h post rapa 83	2	0.056	4	7.14286	0.0517751	77.2571
				0.399575		ICAP2-Ty 48h post rapa 84	3	0.063	5	7.93651	0.058247	85.8413
				0.474495		ICAP2-Ty 48h post rapa 85	4	0.213	11	5.16432	0.19693	55.8573
				0.600765		ICAP2-Ty 48h post rapa 86	1	0.433	11	2.54042	0.400333	27.4771
				1.26826		ICAP2-Ty 48h post rapa 87	2	0.067	2	2.98507	0.0619453	32.2866
				0.484265		ICAP2-Ty 48h post rapa 88	3	0.069	3	4.34783	0.0637944	47.0261
				0.32583		ICAP2-Ty 48h post rapa 89	4	0.054	4	7.40741	0.049926	80.1185
				0.56867		ICAP2-Ty 48h post rapa 90	5	0.241	4	1.65975	0.222818	17.9519
				0.520875		ICAP2-Ty 48h post rapa 91	6	0.182	5	2.74725	0.168269	29.7143
				0.667		ICAP2-Ty 48h post rapa 92	7	0.413	7	1.69492	0.381842	18.3322
				1.0842
				0.91445
				0.63
				0.821445
				0.693465
				0.50364
				0.9429
				0.45999
				0.79083
				0.535155
				0.874215
				0.41291
				1.21482
				0.928505
				0.83312
				1.0492
				0.593265
				0.954355
				0.90234
				0.96987
