# Supplementary material for: Identification of cryptic subunits from an apicomplexan ATP synthase
Source: eLife. 2018 Sep 11;7:e38097. doi: 10.7554/eLife.38097 (PMC6133553; doi:10.7554/eLife.38097)
Supplement: Figure 6—source data 1. — GraphPad Prism was utilized to visually represent the quantitative data. [file elife-38097-fig6-data1.xlsx]

## Sheet: Sheet1
Figure 6 Source Data
	Figure 6A Source Data. Mean and SEM of the mOCR of the parental and ICAP2-Ty strains														Figure 6C Source Data.Percentage of the initial ATP concentration of the parental and ICAP2-Ty strains
	Parental N.T.		Parental rapa 72h		ICAP2-Ty cKD N.T.		ICAP2-Ty cKD 24h rapa		ICAP2-Ty cKD 48h rapa		ICAP2-Ty cKD 72h rapa									Strains
	Mean	SEM	Mean	SEM	Mean	SEM	Mean	SEM	Mean	SEM	Mean	SEM								Parental N.T.			Parental 72h post rapa			ICAP2-Ty cKD N.T.			ICAP2-Ty cKD 72h post rapa
	129.043	10.1725	106.671	10.3305	108.348	10.3304	122.309	10.2708	66.1822	10.2743	53.9851	10.2743			Treatment	2-DG	Glucose	Glutamine	Oligomycin
																+	–	–	–	13.6733	8.51551	1.65755	14.5415	10.3054	2.22503	10.3522	7.09219	2.11923	4.65994	8.41407	3.24771
																+	+	–	–	143.282	135.25		158.371	123.913		153.303	101.975		141.662	71.1813
																+	–	+	–	108.426	80.708	101.175	87.0675	102.379	124.082	124.305	70.0533	113.541	42.0921	47.195	21.0768
	Figure 6B Source Data. Mean and SEM of the spare capacity of the parental and ICAP2-Ty strains															+	–	+	+	35.1377	24.5101	22.9583	35.8892	27.0739	25.4366	28.7901	11.1389	24.0502	5.3065	9.31134	4.62071
	Parental N.T.		Parental rapa 72h		ICAP2-Ty cKD N.T.		ICAP2-Ty cKD 24h rapa		ICAP2-Ty cKD 48h rapa		ICAP2-Ty cKD 72h rapa
	Mean	SEM	Mean	SEM	Mean	SEM	Mean	SEM	Mean	SEM	Mean	SEM
	46.782	15.2636	49.2513	15.308	45.3425	15.3079	63.0114	15.2902	73.1005	15.2913	94.6498	15.2913
