# Supplementary material for: Identification of cryptic subunits from an apicomplexan ATP synthase
Source: eLife. 2018 Sep 11;7:e38097. doi: 10.7554/eLife.38097 (PMC6133553; doi:10.7554/eLife.38097)
Supplement: Supplementary file 1. [file elife-38097-supp1.xlsx]

## Sheet: Spectra
Experiment	Sample	Protein accession numbers	Database sources	Protein MW (Da)	Protein identification probability	Exclusive unique peptide count	Exclusive unique spectrum count	Total spectrum count	% of total spectra	% sequence coverage	Peptide sequence	Previous AA	Next AA	Peptide identification probability	Mascot Ion score	Mascot Identity score	Mascot Delta Ion Score	Number of enzymatic termini	Fixed modifications identified by spectrum	Variable modifications identified by spectrum	Observed m/z	Actual peptide mass (AMU)	Calculated +1H Peptide Mass (AMU)	Spectrum charge	Actual minus calculated peptide mass (AMU)	Actual minus calculated peptide mass (PPM)	Total Ion Current	Peptide start index	Peptide stop index	Exclusive	Other proteins
Experiment1	Experiment1_Band1	TGGT1_310360,TGME49_310360,TGVEG_310360	ToxoDB11_lc2_082214.fasta	24540.7	0.964	1	1	1	0.000382	0.0536	GLLGVGFLRPTK	R	M	0.997	34.1	25	29.8	2			629.388	1256.76	1257.77	2	-0.0002959	-0.2353	162738	127	138	TRUE
Experiment1	Experiment1_Band1	gi|16751921	refseq_rat_lc2_100215.fasta	11284.1	0.992	0	0	2	0.000764	0.227	ENAGEDPGLAR	K	Q	0.997	44.9	25	34.7	2			564.76	1127.51	1128.53	2	-0.01504	-13.32	342924	43	53	TRUE
Experiment1	Experiment1_Band1	gi|16751921	refseq_rat_lc2_100215.fasta	11284.1	0.992	0	0	2	0.000764	0.227	LGKDAVEDLESVGK	K	G	0.997	39.5	31.3	17.4	2			487.26	1458.76	1459.76	3	-4.494e-05	-0.03079	239478	83	96	TRUE
Experiment1	Experiment1_Band1	TGGT1_218940,TGVEG_218940	ToxoDB11_lc2_082214.fasta	35253.7	1	8	13	14	0.00535	0.291	AGAGAFHTSGSTGGcPIPTDF	R	-	0.997	45.6	25.2	45.6	2	c15: Carbamidomethyl (+57.02)		1004.45	2006.88	2007.89	2	-0.001511	-0.7527	1123560	306	326	TRUE
Experiment1	Experiment1_Band1	TGGT1_218940,TGVEG_218940	ToxoDB11_lc2_082214.fasta	35253.7	1	8	13	14	0.00535	0.291	ATSmDHGMQYSSIYWETSHR	K	T	0.997	32.2	25	2.49	2		m4: Oxidation (+15.99)	801.675	2402	2403.01	3	-0.001171	-0.4873	472727	163	182	TRUE
Experiment1	Experiment1_Band1	TGGT1_218940,TGVEG_218940	ToxoDB11_lc2_082214.fasta	35253.7	1	8	13	14	0.00535	0.291	ATSMDHGmQYSSIYWETSHR	K	T	0.997	42.6	25	9.73	2		m8: Oxidation (+15.99)	801.676	2402.01	2403.01	3	0.000479	0.1994	717941	163	182	TRUE
Experiment1	Experiment1_Band1	TGGT1_218940,TGVEG_218940	ToxoDB11_lc2_082214.fasta	35253.7	1	8	13	14	0.00535	0.291	ATSMDHGMQYSSIYWETSHR	K	T	0.997	56.3	25	56.3	2			796.344	2386.01	2387.02	3	-0.0005159	-0.2161	2385450	163	182	TRUE
Experiment1	Experiment1_Band1	TGGT1_218940,TGVEG_218940	ToxoDB11_lc2_082214.fasta	35253.7	1	8	13	14	0.00535	0.291	AVLESAWKcDIDEQIKEK	R	L	0.997	46.5	29.8	43.1	2	c9: Carbamidomethyl (+57.02)		721.352	2161.04	2162.08	3	-0.03778	-17.47	860529	284	301	TRUE
Experiment1	Experiment1_Band1	TGGT1_218940,TGVEG_218940	ToxoDB11_lc2_082214.fasta	35253.7	1	8	13	14	0.00535	0.291	cDIDEQIKEK	K	L	0.997	49.6	29.3	16.9	2	c1: Carbamidomethyl (+57.02)		639.306	1276.6	1277.6	2	-0.0004612	-0.361	2083430	292	301	TRUE
Experiment1	Experiment1_Band1	TGGT1_218940,TGVEG_218940	ToxoDB11_lc2_082214.fasta	35253.7	1	8	13	14	0.00535	0.291	cDIDEQIKEK	K	L	0.997	47.6	29.3	11.5	2	c1: Carbamidomethyl (+57.02)		426.54	1276.6	1277.6	3	-0.0003202	-0.2507	1349190	292	301	TRUE
Experiment1	Experiment1_Band1	TGGT1_218940,TGVEG_218940	ToxoDB11_lc2_082214.fasta	35253.7	1	8	13	14	0.00535	0.291	LPKPVTTEPFVFSSGSPYIR	R	R	0.997	59.2	28.6	59.2	2			1111.6	2221.18	2222.19	2	-0.001856	-0.8352	387393	210	229	TRUE
Experiment1	Experiment1_Band1	TGGT1_218940,TGVEG_218940	ToxoDB11_lc2_082214.fasta	35253.7	1	8	13	14	0.00535	0.291	LPKPVTTEPFVFSSGSPYIR	R	R	0.997	45.1	28.7	40.5	2			741.4	2221.18	2222.19	3	-0.0004059	-0.1827	1480790	210	229	TRUE
Experiment1	Experiment1_Band1	TGGT1_218940,TGVEG_218940	ToxoDB11_lc2_082214.fasta	35253.7	1	8	13	14	0.00535	0.291	PVTTEPFVFSSGSPYIR	K	R	0.992	22.3	29.7	22.3	2			628.656	1882.95	1883.95	3	-0.0005659	-0.3004	243631	213	229	TRUE
Experiment1	Experiment1_Band1	TGGT1_218940,TGVEG_218940	ToxoDB11_lc2_082214.fasta	35253.7	1	8	13	14	0.00535	0.291	PVTTEPFVFSSGSPYIR	K	R	0.992	31.3	29.7	27.4	2			942.48	1882.95	1883.95	2	-0.0005559	-0.2951	198157	213	229	TRUE
Experiment1	Experiment1_Band1	TGGT1_218940,TGVEG_218940	ToxoDB11_lc2_082214.fasta	35253.7	1	8	13	14	0.00535	0.291	SFLRLPKPVTTEPFVFSSGSPYIR	R	R	0.997	29	27.6	24.3	2			682.123	2724.46	2725.47	4	0.0004741	0.1739	1879960	206	229	TRUE
Experiment1	Experiment1_Band1	TGGT1_218940,TGVEG_218940	ToxoDB11_lc2_082214.fasta	35253.7	1	8	13	14	0.00535	0.291	SFLRLPKPVTTEPFVFSSGSPYIR	R	R	0.997	73	27.6	67	2			909.162	2724.46	2725.47	3	-0.0003059	-0.1123	1779810	206	229	TRUE
Experiment1	Experiment1_Band1	TGGT1_218940,TGVEG_218940	ToxoDB11_lc2_082214.fasta	35253.7	1	8	13	14	0.00535	0.291	TYLPFWASLTQK	R	F	0.997	55.7	29.2	48.4	2			727.888	1453.76	1454.77	2	-0.0001959	-0.1347	1986710	183	194	TRUE
Experiment1	Experiment1_Band1	TGGT1_246540,TGME49_246540,TGVEG_246540	ToxoDB11_lc2_082214.fasta	45969.3	1	2	2	2	0.000764	0.0754	GTLVEGADFYLPTAQEQQR	R	L	0.997	86.4	29.7	76.3	2			1062.02	2122.03	2123.04	2	-0.001536	-0.7235	205944	86	104	TRUE
Experiment1	Experiment1_Band1	TGGT1_246540,TGME49_246540,TGVEG_246540	ToxoDB11_lc2_082214.fasta	45969.3	1	2	2	2	0.000764	0.0754	QVYSESVALNR	K	T	0.991	36.3	29.2	32.3	2			633.318	1264.62	1265.65	2	-0.02013	-15.9	341492	43	53	TRUE
Experiment1	Experiment1_Band1	gi|999628	refseq_rat_lc2_100215.fasta	10199.2	0.964	1	1	1	0.000382	0.143	SSGSSYPSLLQcLK	-	A	0.997	40	27.8	36	2	c12: Carbamidomethyl (+57.02)		763.868	1525.72	1526.75	2	-0.02284	-14.96	240753	1	14	TRUE
Experiment1	Experiment1_Band1	gi|999627	refseq_rat_lc2_100215.fasta	8819.3	1	5	8	13	0.00496	0.927	IITHPNFNGNTLDNDIMLIK	K	L	0.997	41.3	29.7	41.3	2			1142.09	2282.17	2283.18	2	-7.594e-05	-0.03326	194042	27	46	TRUE
Experiment1	Experiment1_Band1	gi|999627	refseq_rat_lc2_100215.fasta	8819.3	1	5	8	13	0.00496	0.927	IITHPNFNGNTLDNDImLIK	K	L	0.997	35.4	29.5	29.5	2		m17: Oxidation (+15.99)	767.063	2298.17	2299.18	3	-0.0005	-0.2174	617731	27	46	TRUE
Experiment1	Experiment1_Band1	gi|999627	refseq_rat_lc2_100215.fasta	8819.3	1	5	8	13	0.00496	0.927	IITHPNFNGNTLDNDIMLIK	K	L	0.997	39.7	29.7	36.1	2			761.732	2282.17	2283.18	3	-0.0005769	-0.2527	1360860	27	46	TRUE
Experiment1	Experiment1_Band1	gi|999627	refseq_rat_lc2_100215.fasta	8819.3	1	5	8	13	0.00496	0.927	LGEHNIDVLEGNEQFINAAK	R	I	0.997	49.2	29.8	39.5	2			737.706	2210.1	2211.1	3	0.0002851	0.1289	1274710	7	26	TRUE
Experiment1	Experiment1_Band1	gi|999627	refseq_rat_lc2_100215.fasta	8819.3	1	5	8	13	0.00496	0.927	LGEHNIDVLEGNEQFINAAK	R	I	0.997	72.2	29.6	65.7	2			1106.05	2210.1	2211.1	2	-0.001906	-0.862	264347	7	26	TRUE
Experiment1	Experiment1_Band1	gi|999627	refseq_rat_lc2_100215.fasta	8819.3	1	5	8	13	0.00496	0.927	LGEHNIDVLEGNEQFINAAK	R	I	0.997	60.8	29.8	57.2	2			737.706	2210.1	2211.1	3	-0.0004559	-0.2062	947059	7	26	TRUE
Experiment1	Experiment1_Band1	gi|999627	refseq_rat_lc2_100215.fasta	8819.3	1	5	8	13	0.00496	0.927	LSSPATLNSR	K	V	0.99	28.1	32	14.2	2			523.286	1044.56	1045.56	2	0.0002441	0.2334	672980	47	56	TRUE
Experiment1	Experiment1_Band1	gi|999627	refseq_rat_lc2_100215.fasta	8819.3	1	5	8	13	0.00496	0.927	LSSPATLNSR	K	V	0.997	56.7	32	38.1	2			523.285	1044.56	1045.56	2	-0.0001259	-0.1205	12681100	47	56	TRUE
Experiment1	Experiment1_Band1	gi|999627	refseq_rat_lc2_100215.fasta	8819.3	1	5	8	13	0.00496	0.927	ScAAAGTEcLISGWGNTK	R	-	0.997	97.5	25.1	86.6	2	c2: Carbamidomethyl (+57.02), c9: Carbamidomethyl (+57.02)		941.924	1881.83	1882.84	2	-0.001267	-0.6727	230802	65	82	TRUE
Experiment1	Experiment1_Band1	gi|999627	refseq_rat_lc2_100215.fasta	8819.3	1	5	8	13	0.00496	0.927	VATVSLPR	R	S	0.99	31.6	28.2	10.7	2			421.759	841.503	842.509	2	0.0003641	0.4321	292366	57	64	TRUE
Experiment1	Experiment1_Band1	gi|999627	refseq_rat_lc2_100215.fasta	8819.3	1	5	8	13	0.00496	0.927	VATVSLPR	R	S	0.99	35.8	28.2	11.4	2			421.758	841.502	842.509	2	0.0001841	0.2185	1597260	57	64	TRUE
Experiment1	Experiment1_Band1	gi|999627	refseq_rat_lc2_100215.fasta	8819.3	1	5	8	13	0.00496	0.927	VATVSLPR	R	S	0.99	41.4	28.2	5.82	2			421.758	841.502	842.509	2	-0.0005459	-0.648	65748200	57	64	TRUE
Experiment1	Experiment1_Band1	gi|999627	refseq_rat_lc2_100215.fasta	8819.3	1	5	8	13	0.00496	0.927	VATVSLPR	R	S	0.99	48.9	28.2	12.5	2			421.758	841.502	842.509	2	-0.0001259	-0.1495	1869890	57	64	TRUE
Experiment1	Experiment1_Band1	TGGT1_309820,TGME49_309820,TGVEG_309820	ToxoDB11_lc2_082214.fasta	20199.9	1	11	13	15	0.00573	0.451	EDSIKWFQQTYDGIVLNH	K	-	0.997	30	29.5	30	2			731.692	2192.05	2193.06	3	-3.594e-05	-0.01639	771176	158	175	TRUE
Experiment1	Experiment1_Band1	TGGT1_309820,TGME49_309820,TGVEG_309820	ToxoDB11_lc2_082214.fasta	20199.9	1	11	13	15	0.00573	0.451	EDSIKWFQQTYDGIVLNH	K	-	0.997	57.8	29.4	57.8	2			1097.03	2192.05	2193.06	2	-0.002706	-1.234	694120	158	175	TRUE
Experiment1	Experiment1_Band1	TGGT1_309820,TGME49_309820,TGVEG_309820	ToxoDB11_lc2_082214.fasta	20199.9	1	11	13	15	0.00573	0.451	GKKAEDILEK	R	G	0.997	46.5	30	30.1	2			565.825	1129.63	1130.64	2	0.0001741	0.1539	300779	74	83	TRUE
Experiment1	Experiment1_Band1	TGGT1_309820,TGME49_309820,TGVEG_309820	ToxoDB11_lc2_082214.fasta	20199.9	1	11	13	15	0.00573	0.451	GLKVKEYELK	K	K	0.997	20.1	25	16.4	2			402.908	1205.7	1206.71	3	-0.0003069	-0.2544	389870	84	93	TRUE
Experiment1	Experiment1_Band1	TGGT1_309820,TGME49_309820,TGVEG_309820	ToxoDB11_lc2_082214.fasta	20199.9	1	11	13	15	0.00573	0.451	IAcYVTVR	K	G	0.99	45.6	28	38.5	2	c3: Carbamidomethyl (+57.02)		491.263	980.512	981.519	2	0.0002988	0.3044	455508	66	73	TRUE
Experiment1	Experiment1_Band1	TGGT1_309820,TGME49_309820,TGVEG_309820	ToxoDB11_lc2_082214.fasta	20199.9	1	11	13	15	0.00573	0.451	KAEDILEK	K	G	0.99	55.6	32	35	2			473.266	944.518	945.525	2	-0.0002159	-0.2284	666584	76	83	TRUE
Experiment1	Experiment1_Band1	TGGT1_309820,TGME49_309820,TGVEG_309820	ToxoDB11_lc2_082214.fasta	20199.9	1	11	13	15	0.00573	0.451	LTLNIcVGESGDR	K	L	0.997	35	30.9	29.9	2	c6: Carbamidomethyl (+57.02)		717.357	1432.7	1433.71	2	0.0004688	0.327	374768	18	30	TRUE
Experiment1	Experiment1_Band1	TGGT1_309820,TGME49_309820,TGVEG_309820	ToxoDB11_lc2_082214.fasta	20199.9	1	11	13	15	0.00573	0.451	NEKIAcYVTVR	R	G	0.997	35.4	29.6	33.2	2	c6: Carbamidomethyl (+57.02)		676.853	1351.69	1352.7	2	-0.0003312	-0.2449	613189	63	73	TRUE
Experiment1	Experiment1_Band1	TGGT1_309820,TGME49_309820,TGVEG_309820	ToxoDB11_lc2_082214.fasta	20199.9	1	11	13	15	0.00573	0.451	VLEQLTGQR	R	P	0.997	51.7	30.2	37.8	2			522.296	1042.58	1043.58	2	-0.0001459	-0.1398	517355	37	45	TRUE
Experiment1	Experiment1_Band1	TGGT1_309820,TGME49_309820,TGVEG_309820	ToxoDB11_lc2_082214.fasta	20199.9	1	11	13	15	0.00573	0.451	VLEQLTGQRPQFSK	R	A	0.997	50.8	29.3	50.8	2			815.949	1629.88	1630.89	2	-0.0006759	-0.4145	414096	37	50	TRUE
Experiment1	Experiment1_Band1	TGGT1_309820,TGME49_309820,TGVEG_309820	ToxoDB11_lc2_082214.fasta	20199.9	1	11	13	15	0.00573	0.451	VLEQLTGQRPQFSK	R	A	0.997	54.7	29.1	52.2	2			815.949	1629.88	1630.89	2	-0.0001859	-0.114	565184	37	50	TRUE
Experiment1	Experiment1_Band1	TGGT1_309820,TGME49_309820,TGVEG_309820	ToxoDB11_lc2_082214.fasta	20199.9	1	11	13	15	0.00573	0.451	VTKEDSIKWFQQTYDGIVLNH	R	-	0.997	32.9	29.7	27.1	2			631.069	2520.25	2521.27	4	-0.02011	-7.975	1183410	155	175	TRUE
Experiment1	Experiment1_Band1	TGGT1_309820,TGME49_309820,TGVEG_309820	ToxoDB11_lc2_082214.fasta	20199.9	1	11	13	15	0.00573	0.451	VTKEDSIKWFQQTYDGIVLNH	R	-	0.997	53.4	29.8	50	2			841.096	2520.26	2521.27	3	-0.0002549	-0.1011	1398820	155	175	TRUE
Experiment1	Experiment1_Band1	TGGT1_309820,TGME49_309820,TGVEG_309820	ToxoDB11_lc2_082214.fasta	20199.9	1	11	13	15	0.00573	0.451	WFQQTYDGIVLNH	K	-	0.997	74.8	29.6	73.5	2			810.894	1619.77	1620.78	2	0.0001641	0.1012	169508	163	175	TRUE
Experiment1	Experiment1_Band1	TGGT1_309820,TGME49_309820,TGVEG_309820	ToxoDB11_lc2_082214.fasta	20199.9	1	11	13	15	0.00573	0.451	WFQQTYDGIVLNH	K	-	0.997	80.6	29.5	80.6	2			810.894	1619.77	1620.78	2	-0.0002059	-0.1271	1201120	163	175	TRUE
Experiment1	Experiment1_Band1	TGME49_204400	ToxoDB11_lc2_082214.fasta	62146.9	0.814	0	0	5	0.00191	0.111	cVDALVPVGR	K	G	0.989	24.9	29.2	12.9	2	c1: Carbamidomethyl (+57.02)		543.292	1084.57	1085.58	2	0.0002488	0.2291	288247	203	212	FALSE	TGGT1_204400
Experiment1	Experiment1_Band1	TGME49_204400	ToxoDB11_lc2_082214.fasta	62146.9	0.814	0	0	5	0.00191	0.111	HcVIIYDDLSK	R	Q	0.997	35.2	30.4	32.5	2	c2: Carbamidomethyl (+57.02)		681.84	1361.66	1362.67	2	-0.0003712	-0.2724	443870	315	325	FALSE	TGGT1_204400
Experiment1	Experiment1_Band1	TGME49_204400	ToxoDB11_lc2_082214.fasta	62146.9	0.814	0	0	5	0.00191	0.111	IVDVPIGPGLLGR	R	V	0.997	52.8	25	52.8	2			653.398	1304.78	1305.79	2	-1.594e-05	-0.01221	498145	145	157	FALSE	TGGT1_204400
Experiment1	Experiment1_Band1	TGME49_204400	ToxoDB11_lc2_082214.fasta	62146.9	0.814	0	0	5	0.00191	0.111	TAVAVDAIINQK	K	E	0.997	37.7	30	29.2	2			621.856	1241.7	1242.71	2	-0.0003459	-0.2784	255174	227	238	FALSE	TGGT1_204400
Experiment1	Experiment1_Band1	TGME49_204400	ToxoDB11_lc2_082214.fasta	62146.9	0.814	0	0	5	0.00191	0.111	VVDALGNPIDGKGPIPAK	R	E	0.997	49.4	27.6	49.4	2			880.999	1759.98	1760.99	2	-0.001156	-0.6564	280831	158	175	FALSE	TGGT1_204400
Experiment1	Experiment1_Band1	gi|55956899	refseq_rat_lc2_100215.fasta	62065.9	1	15	20	21	0.00802	0.308	EIETYHNLLEGGQEDFESSGAGK	K	I	0.997	52.6	25.9	48.3	2			837.382	2509.12	2510.13	3	-0.0001749	-0.06969	534610	450	472	TRUE
Experiment1	Experiment1_Band1	gi|55956899	refseq_rat_lc2_100215.fasta	62065.9	1	15	20	21	0.00802	0.308	FSSSSGYGGGSSR	R	V	0.997	74.1	25	74.1	2			618.268	1234.52	1235.53	2	8.406e-05	0.06803	689634	47	59	TRUE
Experiment1	Experiment1_Band1	gi|55956899	refseq_rat_lc2_100215.fasta	62065.9	1	15	20	21	0.00802	0.308	GGSGGSYGGGGSGGGYGGGSGSR	R	G	0.997	104	25	101	2			896.367	1790.72	1791.73	2	-0.001196	-0.6675	1161140	491	513	TRUE
Experiment1	Experiment1_Band1	gi|55956899	refseq_rat_lc2_100215.fasta	62065.9	1	15	20	21	0.00802	0.308	HGVQELEIELQSQLSK	R	K	0.997	43.9	29.5	37	2			613.32	1836.94	1837.97	3	-0.02127	-11.58	324348	375	390	TRUE
Experiment1	Experiment1_Band1	gi|55956899	refseq_rat_lc2_100215.fasta	62065.9	1	15	20	21	0.00802	0.308	HGVQELEIELQSQLSK	R	K	0.997	92	29.2	81.8	2			919.486	1836.96	1837.97	2	-0.0007559	-0.4113	377480	375	390	TRUE
Experiment1	Experiment1_Band1	gi|55956899	refseq_rat_lc2_100215.fasta	62065.9	1	15	20	21	0.00802	0.308	HGVQELEIELQSQLSKK	R	A	0.997	72	28.4	72	2			656.025	1965.05	1966.06	3	-0.0001259	-0.06406	402378	375	391	TRUE
Experiment1	Experiment1_Band1	gi|55956899	refseq_rat_lc2_100215.fasta	62065.9	1	15	20	21	0.00802	0.308	IKFEMEQNLR	R	Q	0.994	31.9	29.4	19.4	2			654.342	1306.67	1307.68	2	-0.0005759	-0.4404	534133	241	250	TRUE
Experiment1	Experiment1_Band1	gi|55956899	refseq_rat_lc2_100215.fasta	62065.9	1	15	20	21	0.00802	0.308	IKFEmEQNLR	R	Q	0.997	31.4	28.9	25	2		m5: Oxidation (+15.99)	662.34	1322.67	1323.67	2	-0.000131	-0.09893	867308	241	250	TRUE
Experiment1	Experiment1_Band1	gi|55956899	refseq_rat_lc2_100215.fasta	62065.9	1	15	20	21	0.00802	0.308	IKFEmEQNLR	R	Q	0.997	26.9	28.9	22.3	2		m5: Oxidation (+15.99)	441.896	1322.67	1323.67	3	-0.00014	-0.1057	552790	241	250	TRUE
Experiment1	Experiment1_Band1	gi|55956899	refseq_rat_lc2_100215.fasta	62065.9	1	15	20	21	0.00802	0.308	IKFEMEQNLR	R	Q	0.997	39.5	29.4	29.7	2			436.564	1306.67	1307.68	3	5.306e-05	0.04057	533739	241	250	TRUE
Experiment1	Experiment1_Band1	gi|55956899	refseq_rat_lc2_100215.fasta	62065.9	1	15	20	21	0.00802	0.308	LASYLDKVQALEEANNDLENK	R	I	0.997	39.6	30.1	33	2			793.067	2376.18	2377.19	3	-0.002216	-0.9322	452768	164	184	TRUE
Experiment1	Experiment1_Band1	gi|55956899	refseq_rat_lc2_100215.fasta	62065.9	1	15	20	21	0.00802	0.308	NYSPYYNTIDDLKDQIVDLTVGNNK	K	T	0.99	21.2	29.1	18.6	2			968.142	2901.4	2902.41	3	-0.0007749	-0.267	387158	200	224	TRUE
Experiment1	Experiment1_Band1	gi|55956899	refseq_rat_lc2_100215.fasta	62065.9	1	15	20	21	0.00802	0.308	QEYEQLIAK	R	N	0.997	41.4	29.4	28.5	2			561.296	1120.58	1121.58	2	0.001404	1.252	525008	328	336	TRUE
Experiment1	Experiment1_Band1	gi|55956899	refseq_rat_lc2_100215.fasta	62065.9	1	15	20	21	0.00802	0.308	QGVDADINGLR	R	Q	0.997	41	29.1	24	2			579.299	1156.58	1157.59	2	0.0002141	0.1849	741282	251	261	TRUE
Experiment1	Experiment1_Band1	gi|55956899	refseq_rat_lc2_100215.fasta	62065.9	1	15	20	21	0.00802	0.308	SGGGGGGGLGSGGSIR	R	S	0.997	75.1	30.1	56.4	2			616.803	1231.59	1232.6	2	-0.0001959	-0.159	593192	14	29	TRUE
Experiment1	Experiment1_Band1	gi|55956899	refseq_rat_lc2_100215.fasta	62065.9	1	15	20	21	0.00802	0.308	STMQELNSR	K	L	0.997	50.8	27.4	34.4	2			533.253	1064.49	1065.5	2	0.0002141	0.2009	764941	155	163	TRUE
Experiment1	Experiment1_Band1	gi|55956899	refseq_rat_lc2_100215.fasta	62065.9	1	15	20	21	0.00802	0.308	TLLDIDNTR	K	M	0.997	36.8	31.6	29.6	2			530.785	1059.56	1060.56	2	-2.594e-05	-0.02446	1242120	225	233	TRUE
Experiment1	Experiment1_Band1	gi|55956899	refseq_rat_lc2_100215.fasta	62065.9	1	15	20	21	0.00802	0.308	TLNDMRQEYEQLIAK	K	N	0.989	31.1	29.9	24.5	2			617.972	1850.89	1851.93	3	-0.02538	-13.7	462691	322	336	TRUE
Experiment1	Experiment1_Band1	gi|55956899	refseq_rat_lc2_100215.fasta	62065.9	1	15	20	21	0.00802	0.308	TLNDmRQEYEQLIAK	K	N	0.997	42.9	29.4	38.9	2		m5: Oxidation (+15.99)	934.464	1866.91	1867.92	2	-0.002211	-1.184	279697	322	336	TRUE
Experiment1	Experiment1_Band1	gi|55956899	refseq_rat_lc2_100215.fasta	62065.9	1	15	20	21	0.00802	0.308	TLNDmRQEYEQLIAK	K	N	0.997	46.1	29.5	46.1	2		m5: Oxidation (+15.99)	934.464	1866.91	1867.92	2	-0.000751	-0.402	477810	322	336	TRUE
Experiment1	Experiment1_Band1	gi|55956899	refseq_rat_lc2_100215.fasta	62065.9	1	15	20	21	0.00802	0.308	VQALEEANNDLENK	K	I	0.997	78.1	28.7	72.9	2			793.887	1585.76	1586.77	2	0.0004141	0.2609	365837	171	184	TRUE
Experiment1	Experiment1_Band1	TGGT1_263700,TGME49_263700,TGVEG_263700	ToxoDB11_lc2_082214.fasta	16301.8	1	1	1	1	0.000382	0.122	AATGEEGEAQGSGLGPATR	K	D	0.997	56.8	28	45.2	2			879.916	1757.82	1758.83	2	-0.001406	-0.7994	327544	9	27	TRUE
Experiment1	Experiment1_Band1	gi|1351907	refseq_rat_lc2_100215.fasta	69294.2	1	1	1	6	0.00229	0.0972	KQTALVELLK	K	H	0.99	21.4	25.3	15.4	2			571.861	1141.71	1142.71	2	-1.594e-05	-0.01395	296917	548	557	TRUE
Experiment1	Experiment1_Band1	gi|1351907	refseq_rat_lc2_100215.fasta	69294.2	1	1	1	6	0.00229	0.0972	KVPQVSTPTLVEVSR	R	S	0.997	38.9	26.9	35.1	2			547.317	1638.93	1639.94	3	-0.0002459	-0.15	314504	437	451	TRUE
Experiment1	Experiment1_Band1	gi|1351907	refseq_rat_lc2_100215.fasta	69294.2	1	1	1	6	0.00229	0.0972	KVPQVSTPTLVEVSR	R	S	0.997	58	26.9	57.6	2			820.472	1638.93	1639.94	2	-0.0006659	-0.4061	281032	437	451	TRUE
Experiment1	Experiment1_Band1	gi|1351907	refseq_rat_lc2_100215.fasta	69294.2	1	1	1	6	0.00229	0.0972	LVNELTEFAK	K	T	0.997	34.1	29.2	33.2	2			582.319	1162.62	1163.63	2	-0.0002059	-0.177	215697	66	75	TRUE
Experiment1	Experiment1_Band1	gi|1351907	refseq_rat_lc2_100215.fasta	69294.2	1	1	1	6	0.00229	0.0972	RHPEYAVSVLLR	R	L	0.997	39.4	27.7	35.8	2			480.609	1438.81	1439.81	3	0.001095	0.7606	288040	360	371	TRUE
Experiment1	Experiment1_Band1	gi|1351907	refseq_rat_lc2_100215.fasta	69294.2	1	1	1	6	0.00229	0.0972	YIcDNQDTISSK	K	L	0.986	24.4	25	24.4	2	c3: Carbamidomethyl (+57.02)		722.324	1442.63	1443.64	2	-0.0006812	-0.4719	454152	286	297	TRUE
Experiment1	Experiment1_Band1	gi|47132620	refseq_rat_lc2_100215.fasta	65433.9	1	15	18	26	0.00993	0.446	AQYEEIAQR	K	S	0.991	40.3	28.2	31.4	2			554.271	1106.53	1107.54	2	-0.008226	-7.427	720031	354	362	TRUE
Experiment1	Experiment1_Band1	gi|47132620	refseq_rat_lc2_100215.fasta	65433.9	1	15	18	26	0.00993	0.446	FASFIDKVR	K	F	0.996	26.7	27.8	26.7	2			541.803	1081.59	1082.6	2	6.406e-05	0.05917	322513	189	197	TRUE
Experiment1	Experiment1_Band1	gi|47132620	refseq_rat_lc2_100215.fasta	65433.9	1	15	18	26	0.00993	0.446	FLEQQNQVLQTK	R	W	0.997	65.4	30.8	52.4	2			738.396	1474.78	1475.79	2	-0.0002459	-0.1667	1521340	198	209	TRUE
Experiment1	Experiment1_Band1	gi|47132620	refseq_rat_lc2_100215.fasta	65433.9	1	15	18	26	0.00993	0.446	GFSSGSAVVSGGSR	R	R	0.997	113	28.2	104	2			627.807	1253.6	1254.61	2	0.0003441	0.2742	1091400	21	34	TRUE
Experiment1	Experiment1_Band1	gi|47132620	refseq_rat_lc2_100215.fasta	65433.9	1	15	18	26	0.00993	0.446	GGGFGGGSSFGGGSGFSGGGFGGGGFGGGR	R	F	0.997	154	25	154	2			1200.01	2398.01	2399.02	2	-0.003516	-1.466	125812	93	122	TRUE
Experiment1	Experiment1_Band1	gi|47132620	refseq_rat_lc2_100215.fasta	65433.9	1	15	18	26	0.00993	0.446	GGSGGGGSISGGGYGSGGGSGGR	R	Y	0.997	110	25	86.5	2			871.377	1740.74	1741.75	2	-0.001366	-0.7842	320266	550	572	TRUE
Experiment1	Experiment1_Band1	gi|47132620	refseq_rat_lc2_100215.fasta	65433.9	1	15	18	26	0.00993	0.446	GSSSGGGYSSGSSSYGSGGR	R	Q	0.997	81.8	25	81.8	2			870.856	1739.7	1740.71	2	-0.0005459	-0.3136	425353	525	544	TRUE
Experiment1	Experiment1_Band1	gi|47132620	refseq_rat_lc2_100215.fasta	65433.9	1	15	18	26	0.00993	0.446	HGGGGGGFGGGGFGSR	R	S	0.997	39.5	25.8	39.5	2			660.795	1319.58	1320.58	2	-0.0004559	-0.3453	466567	46	61	TRUE
Experiment1	Experiment1_Band1	gi|47132620	refseq_rat_lc2_100215.fasta	65433.9	1	15	18	26	0.00993	0.446	HGGGGGGFGGGGFGSR	R	S	0.997	40.2	25.8	33.1	2			440.866	1319.58	1320.58	3	-0.0005349	-0.4051	558312	46	61	TRUE
Experiment1	Experiment1_Band1	gi|47132620	refseq_rat_lc2_100215.fasta	65433.9	1	15	18	26	0.00993	0.446	IEISELNR	K	V	0.99	34.9	32.5	7.4	2			487.269	972.524	973.531	2	-0.0001659	-0.1705	618990	394	401	TRUE
Experiment1	Experiment1_Band1	gi|47132620	refseq_rat_lc2_100215.fasta	65433.9	1	15	18	26	0.00993	0.446	KYEDEINKR	K	T	0.988	24.1	28.5	21.6	2			597.809	1193.6	1194.61	2	-6.594e-05	-0.0552	251923	267	275	TRUE
Experiment1	Experiment1_Band1	gi|47132620	refseq_rat_lc2_100215.fasta	65433.9	1	15	18	26	0.00993	0.446	KYEDEINKR	K	T	0.997	42.7	28.5	37.3	2			597.809	1193.6	1194.61	2	0.0001741	0.1457	514531	267	275	TRUE
Experiment1	Experiment1_Band1	gi|47132620	refseq_rat_lc2_100215.fasta	65433.9	1	15	18	26	0.00993	0.446	KYEDEINKR	K	T	0.997	43.3	28.5	37.8	2			398.875	1193.6	1194.61	3	4.058e-06	0.003397	472447	267	275	TRUE
Experiment1	Experiment1_Band1	gi|47132620	refseq_rat_lc2_100215.fasta	65433.9	1	15	18	26	0.00993	0.446	NKLNDLEEALQQAKEDLAR	R	L	0.997	42.2	29.4	31.3	2			733.373	2197.1	2198.14	3	-0.03668	-16.69	294080	440	458	TRUE
Experiment1	Experiment1_Band1	gi|47132620	refseq_rat_lc2_100215.fasta	65433.9	1	15	18	26	0.00993	0.446	NLDLDSIIAEVK	R	A	0.997	58.1	30.5	54.7	2			665.367	1328.72	1329.73	2	-5.942e-06	-0.004468	671798	342	353	TRUE
Experiment1	Experiment1_Band1	gi|47132620	refseq_rat_lc2_100215.fasta	65433.9	1	15	18	26	0.00993	0.446	NVQDAIADAEQR	K	G	0.997	58.1	27.1	48.5	2			665.315	1328.62	1329.64	2	-0.0166	-12.48	414654	419	430	TRUE
Experiment1	Experiment1_Band1	gi|47132620	refseq_rat_lc2_100215.fasta	65433.9	1	15	18	26	0.00993	0.446	SKEEAEALYHSK	R	Y	0.997	49.8	29.4	44.2	2			464.556	1390.65	1391.68	3	-0.02561	-18.4	424352	363	374	TRUE
Experiment1	Experiment1_Band1	gi|47132620	refseq_rat_lc2_100215.fasta	65433.9	1	15	18	26	0.00993	0.446	SKEEAEALYHSK	R	Y	0.997	65.2	30.3	49	2			696.344	1390.67	1391.68	2	0.0004441	0.3191	455784	363	374	TRUE
Experiment1	Experiment1_Band1	gi|47132620	refseq_rat_lc2_100215.fasta	65433.9	1	15	18	26	0.00993	0.446	STSSFScLSR	R	H	0.991	21.6	25	14.7	2	c7: Carbamidomethyl (+57.02)		566.259	1130.5	1131.51	2	0.0004888	0.432	531108	36	45	TRUE
Experiment1	Experiment1_Band1	gi|47132620	refseq_rat_lc2_100215.fasta	65433.9	1	15	18	26	0.00993	0.446	TAAENDFVTLK	R	K	0.997	42.2	28.5	39.2	2			604.805	1207.59	1208.62	2	-0.014	-11.58	330139	276	286	TRUE
Experiment1	Experiment1_Band1	gi|47132620	refseq_rat_lc2_100215.fasta	65433.9	1	15	18	26	0.00993	0.446	TAAENDFVTLKK	R	D	0.996	23.4	28.6	20.7	2			446.242	1335.7	1336.71	3	-0.0003969	-0.297	841265	276	287	TRUE
Experiment1	Experiment1_Band1	gi|47132620	refseq_rat_lc2_100215.fasta	65433.9	1	15	18	26	0.00993	0.446	TAAENDFVTLKK	R	D	0.997	57.3	28.5	49	2			668.859	1335.7	1336.71	2	-0.0004759	-0.3561	819555	276	287	TRUE
Experiment1	Experiment1_Band1	gi|47132620	refseq_rat_lc2_100215.fasta	65433.9	1	15	18	26	0.00993	0.446	VDLLNQEIEFLK	K	V	0.997	68	29.4	62.7	2			730.904	1459.79	1460.8	2	-1.594e-05	-0.01091	377675	303	314	TRUE
Experiment1	Experiment1_Band1	gi|47132620	refseq_rat_lc2_100215.fasta	65433.9	1	15	18	26	0.00993	0.446	VLYDAEISQIHQSVTDTNVILSmDNSR	K	N	0.997	25.6	28.6	23.9	2		m23: Oxidation (+15.99)	1022.17	3063.48	3064.49	3	-0.002022	-0.6598	141027	315	341	TRUE
Experiment1	Experiment1_Band1	gi|47132620	refseq_rat_lc2_100215.fasta	65433.9	1	15	18	26	0.00993	0.446	YEELQVTVGR	K	H	0.997	41.4	29	41.2	2			597.312	1192.61	1193.62	2	-0.0002559	-0.2144	438261	375	384	TRUE
Experiment1	Experiment1_Band1	gi|47132620	refseq_rat_lc2_100215.fasta	65433.9	1	15	18	26	0.00993	0.446	YLDGLTAER	R	T	0.997	45.7	27.7	33.2	2			519.267	1036.52	1037.53	2	0.0003141	0.3027	688882	239	247	TRUE
Experiment1	Experiment1_Band1	TGGT1_214930,TGME49_214930,TGVEG_214930	ToxoDB11_lc2_082214.fasta	15147.8	1	3	5	5	0.00191	0.348	LLAAYDSAAGWQEPK	K	A	0.997	72.7	30.2	67.1	2			810.407	1618.8	1619.81	2	2.406e-05	0.01485	433232	28	42	TRUE
Experiment1	Experiment1_Band1	TGGT1_214930,TGME49_214930,TGVEG_214930	ToxoDB11_lc2_082214.fasta	15147.8	1	3	5	5	0.00191	0.348	SPPTASASVASSGSSPHmDR	M	L	0.997	27.3	25.1	27.3	1		m18: Oxidation (+15.99)	648.962	1943.86	1944.87	3	0.000178	0.09155	265138	2	21	TRUE
Experiment1	Experiment1_Band1	TGGT1_214930,TGME49_214930,TGVEG_214930	ToxoDB11_lc2_082214.fasta	15147.8	1	3	5	5	0.00191	0.348	SPPTASASVASSGSSPHMDR	M	L	0.997	41.9	26.2	41.9	1			643.63	1927.87	1928.88	3	-0.0006369	-0.3302	804342	2	21	TRUE
Experiment1	Experiment1_Band1	TGGT1_214930,TGME49_214930,TGVEG_214930	ToxoDB11_lc2_082214.fasta	15147.8	1	3	5	5	0.00191	0.348	SPPTASASVASSGSSPHMDR	M	L	0.997	86.6	26.2	85.2	1			964.941	1927.87	1928.88	2	-0.002086	-1.081	540331	2	21	TRUE
Experiment1	Experiment1_Band1	TGGT1_214930,TGME49_214930,TGVEG_214930	ToxoDB11_lc2_082214.fasta	15147.8	1	3	5	5	0.00191	0.348	STSAGAMTAEKPF	K	-	0.997	53.8	26.1	53.8	2			649.308	1296.6	1297.61	2	-4.594e-05	-0.0354	385317	126	138	TRUE
Experiment1	Experiment1_Band1	TGGT1_254440,TGME49_254440,TGVEG_254440	ToxoDB11_lc2_082214.fasta	17820.7	1	2	2	2	0.000764	0.188	EILGTcNSVGcTVDGK	K	S	0.997	61.1	27.4	61.1	2	c6: Carbamidomethyl (+57.02), c11: Carbamidomethyl (+57.02)		855.395	1708.78	1709.78	2	-0.0006965	-0.4074	485825	131	146	TRUE
Experiment1	Experiment1_Band1	TGGT1_254440,TGME49_254440,TGVEG_254440	ToxoDB11_lc2_082214.fasta	17820.7	1	2	2	2	0.000764	0.188	QVGGEVGASSVLAPK	R	L	0.997	30.4	29.1	28.8	2			699.883	1397.75	1398.76	2	0.0001141	0.08154	561293	17	31	TRUE
Experiment1	Experiment1_Band1	TGGT1_285510,TGVEG_285510	ToxoDB11_lc2_082214.fasta	18383.8	1	11	19	29	0.0111	0.825	AAcEQLHSEYK	R	Q	0.995	34.3	25.3	31.1	2	c3: Carbamidomethyl (+57.02)		668.294	1334.57	1335.6	2	-0.02005	-15.01	351753	12	22	TRUE
Experiment1	Experiment1_Band1	TGGT1_285510,TGVEG_285510	ToxoDB11_lc2_082214.fasta	18383.8	1	11	19	29	0.0111	0.825	AAcEQLHSEYK	R	Q	0.996	21.3	26.7	14.2	2	c3: Carbamidomethyl (+57.02)		445.872	1334.59	1335.6	3	0.0003798	0.2843	983829	12	22	TRUE
Experiment1	Experiment1_Band1	TGGT1_285510,TGVEG_285510	ToxoDB11_lc2_082214.fasta	18383.8	1	11	19	29	0.0111	0.825	AAcEQLHSEYK	R	Q	0.997	35.5	26.7	35.5	2	c3: Carbamidomethyl (+57.02)		668.304	1334.59	1335.6	2	0.0004588	0.3435	373671	12	22	TRUE
Experiment1	Experiment1_Band1	TGGT1_285510,TGVEG_285510	ToxoDB11_lc2_082214.fasta	18383.8	1	11	19	29	0.0111	0.825	AAcEQLHSEYKQcLAK	R	N	0.997	24.3	28.4	19.3	2	c3: Carbamidomethyl (+57.02), c13: Carbamidomethyl (+57.02)		645.973	1934.9	1935.91	3	-0.0002165	-0.1119	606932	12	27	TRUE
Experiment1	Experiment1_Band1	TGGT1_285510,TGVEG_285510	ToxoDB11_lc2_082214.fasta	18383.8	1	11	19	29	0.0111	0.825	AAcEQLHSEYKQcLAK	R	N	0.997	30.7	28.4	25	2	c3: Carbamidomethyl (+57.02), c13: Carbamidomethyl (+57.02)		645.973	1934.9	1935.91	3	-0.0002165	-0.1119	5450700	12	27	TRUE
Experiment1	Experiment1_Band1	TGGT1_285510,TGVEG_285510	ToxoDB11_lc2_082214.fasta	18383.8	1	11	19	29	0.0111	0.825	AAcEQLHSEYKQcLAK	R	N	0.997	62.5	28.4	54.6	2	c3: Carbamidomethyl (+57.02), c13: Carbamidomethyl (+57.02)		968.456	1934.9	1935.91	2	-0.001297	-0.6697	2069440	12	27	TRUE
Experiment1	Experiment1_Band1	TGGT1_285510,TGVEG_285510	ToxoDB11_lc2_082214.fasta	18383.8	1	11	19	29	0.0111	0.825	AcENMLGTSYcIDEGINLmK	R	C	0.997	63	25	63	2	c2: Carbamidomethyl (+57.02), c11: Carbamidomethyl (+57.02)	m19: Oxidation (+15.99)	1167.99	2333.96	2335.01	2	-0.03757	-16.09	46657.6	45	64	TRUE
Experiment1	Experiment1_Band1	TGGT1_285510,TGVEG_285510	ToxoDB11_lc2_082214.fasta	18383.8	1	11	19	29	0.0111	0.825	AcENMLGTSYcIDEGINLMK	R	C	0.997	96.8	25	91.6	2	c2: Carbamidomethyl (+57.02), c11: Carbamidomethyl (+57.02)		1160.01	2318	2319.01	2	-0.002867	-1.236	212554	45	64	TRUE
Experiment1	Experiment1_Band1	TGGT1_285510,TGVEG_285510	ToxoDB11_lc2_082214.fasta	18383.8	1	11	19	29	0.0111	0.825	ADLNLPGYGHIPYK	K	W	0.995	24.6	30.8	18.4	2			519.94	1556.8	1557.81	3	0.0003031	0.1945	717848	143	156	TRUE
Experiment1	Experiment1_Band1	TGGT1_285510,TGVEG_285510	ToxoDB11_lc2_082214.fasta	18383.8	1	11	19	29	0.0111	0.825	cTKNPDPSFcAK	K	E	0.995	23.5	25	23.5	2	c1: Carbamidomethyl (+57.02), c10: Carbamidomethyl (+57.02)		712.818	1423.62	1424.63	2	-0.0001865	-0.1309	531757	65	76	TRUE
Experiment1	Experiment1_Band1	TGGT1_285510,TGVEG_285510	ToxoDB11_lc2_082214.fasta	18383.8	1	11	19	29	0.0111	0.825	EcNRPQGPHLVLSSSPSSPPHYELRPEVK	R	H	0.994	31.3	29.2	25.7	2	c2: Carbamidomethyl (+57.02)		660.334	3296.64	3297.64	5	-0.0005602	-0.1699	6413820	83	111	TRUE
Experiment1	Experiment1_Band1	TGGT1_285510,TGVEG_285510	ToxoDB11_lc2_082214.fasta	18383.8	1	11	19	29	0.0111	0.825	EcNRPQGPHLVLSSSPSSPPHYELRPEVK	R	H	0.997	54.4	29.2	48.6	2	c2: Carbamidomethyl (+57.02)		825.166	3296.63	3297.64	4	-0.002743	-0.8319	4176440	83	111	TRUE
Experiment1	Experiment1_Band1	TGGT1_285510,TGVEG_285510	ToxoDB11_lc2_082214.fasta	18383.8	1	11	19	29	0.0111	0.825	EcNRPQGPHLVLSSSPSSPPHYELRPEVK	R	H	0.997	58.4	29.2	57.9	2	c2: Carbamidomethyl (+57.02)		1099.89	3296.63	3297.64	3	-0.00303	-0.9189	1783390	83	111	TRUE
Experiment1	Experiment1_Band1	TGGT1_285510,TGVEG_285510	ToxoDB11_lc2_082214.fasta	18383.8	1	11	19	29	0.0111	0.825	HLYNVDSTDLGSAVAPVR	K	S	0.997	57.7	30.2	57.7	2			957.49	1912.96	1913.97	2	8.406e-05	0.04392	247730	112	129	TRUE
Experiment1	Experiment1_Band1	TGGT1_285510,TGVEG_285510	ToxoDB11_lc2_082214.fasta	18383.8	1	11	19	29	0.0111	0.825	HLYNVDSTDLGSAVAPVR	K	S	0.997	65.6	30.2	64.3	2			957.489	1912.96	1913.97	2	-0.0008959	-0.4681	261828	112	129	TRUE
Experiment1	Experiment1_Band1	TGGT1_285510,TGVEG_285510	ToxoDB11_lc2_082214.fasta	18383.8	1	11	19	29	0.0111	0.825	HLYNVDSTDLGSAVAPVR	K	S	0.997	59.8	30.2	58.4	2			638.662	1912.96	1913.97	3	0.0001231	0.06429	3765290	112	129	TRUE
Experiment1	Experiment1_Band1	TGGT1_285510,TGVEG_285510	ToxoDB11_lc2_082214.fasta	18383.8	1	11	19	29	0.0111	0.825	HLYNVDSTDLGSAVAPVR	K	S	0.997	94.7	30.2	92.7	2			957.49	1912.96	1913.97	2	8.406e-05	0.04392	458135	112	129	TRUE
Experiment1	Experiment1_Band1	TGGT1_285510,TGVEG_285510	ToxoDB11_lc2_082214.fasta	18383.8	1	11	19	29	0.0111	0.825	HLYNVDSTDLGSAVAPVR	K	S	0.997	96.2	30.2	93.6	2			957.489	1912.96	1913.97	2	-0.0008959	-0.4681	413981	112	129	TRUE
Experiment1	Experiment1_Band1	TGGT1_285510,TGVEG_285510	ToxoDB11_lc2_082214.fasta	18383.8	1	11	19	29	0.0111	0.825	HLYNVDSTDLGSAVAPVR	K	S	0.997	105	30.2	103	2			957.489	1912.96	1913.97	2	-0.001506	-0.7868	414129	112	129	TRUE
Experiment1	Experiment1_Band1	TGGT1_285510,TGVEG_285510	ToxoDB11_lc2_082214.fasta	18383.8	1	11	19	29	0.0111	0.825	HLYNVDSTDLGSAVAPVR	K	S	0.997	113	30.2	113	2			957.489	1912.96	1913.97	2	-0.001136	-0.5935	3680190	112	129	TRUE
Experiment1	Experiment1_Band1	TGGT1_285510,TGVEG_285510	ToxoDB11_lc2_082214.fasta	18383.8	1	11	19	29	0.0111	0.825	NPDPSFcAK	K	E	0.997	26.5	25.6	26.5	2	c7: Carbamidomethyl (+57.02)		518.232	1034.45	1035.46	2	7.876e-05	0.07606	798760	68	76	TRUE
Experiment1	Experiment1_Band1	TGGT1_285510,TGVEG_285510	ToxoDB11_lc2_082214.fasta	18383.8	1	11	19	29	0.0111	0.825	NPDPSFcAK	K	E	0.997	30.1	26.5	28	2	c7: Carbamidomethyl (+57.02)		518.232	1034.45	1035.46	2	0.0004488	0.4334	415554	68	76	TRUE
Experiment1	Experiment1_Band1	TGGT1_285510,TGVEG_285510	ToxoDB11_lc2_082214.fasta	18383.8	1	11	19	29	0.0111	0.825	THFSAcTDFHSK	R	L	0.989	25.3	25	25.3	2	c6: Carbamidomethyl (+57.02)		719.314	1436.61	1437.62	2	-0.0003512	-0.2443	678002	31	42	TRUE
Experiment1	Experiment1_Band1	TGGT1_285510,TGVEG_285510	ToxoDB11_lc2_082214.fasta	18383.8	1	11	19	29	0.0111	0.825	THFSAcTDFHSK	R	L	0.997	25	25	13.4	2	c6: Carbamidomethyl (+57.02)		479.879	1436.61	1437.62	3	0.0001888	0.1313	490692	31	42	TRUE
Experiment1	Experiment1_Band1	TGGT1_285510,TGVEG_285510	ToxoDB11_lc2_082214.fasta	18383.8	1	11	19	29	0.0111	0.825	THFSAcTDFHSK	R	L	0.997	36.8	25	32.5	2	c6: Carbamidomethyl (+57.02)		479.879	1436.61	1437.62	3	-0.0004502	-0.3132	11120400	31	42	TRUE
Experiment1	Experiment1_Band1	TGGT1_285510,TGVEG_285510	ToxoDB11_lc2_082214.fasta	18383.8	1	11	19	29	0.0111	0.825	THFSAcTDFHSK	R	L	0.997	60.2	25	60.2	2	c6: Carbamidomethyl (+57.02)		719.314	1436.61	1437.62	2	-0.0008312	-0.5782	5642350	31	42	TRUE
Experiment1	Experiment1_Band1	TGGT1_285510,TGVEG_285510	ToxoDB11_lc2_082214.fasta	18383.8	1	11	19	29	0.0111	0.825	VADALKADLNLPGYGHIPYKWESLRPNPGA	R	-	0.997	31.4	28	30	2			816.43	3261.69	3262.7	4	-0.001054	-0.323	2163640	137	166	TRUE
Experiment1	Experiment1_Band1	TGGT1_285510,TGVEG_285510	ToxoDB11_lc2_082214.fasta	18383.8	1	11	19	29	0.0111	0.825	VADALKADLNLPGYGHIPYKWESLRPNPGA	R	-	0.997	48.3	28	48.3	2			1088.24	3261.69	3262.7	3	-0.004887	-1.498	514121	137	166	TRUE
Experiment1	Experiment1_Band1	TGGT1_285510,TGVEG_285510	ToxoDB11_lc2_082214.fasta	18383.8	1	11	19	29	0.0111	0.825	WESLRPNPGA	K	-	0.997	27.8	27.6	20.9	2			563.786	1125.56	1126.56	2	8.406e-05	0.07461	786301	157	166	TRUE
Experiment1	Experiment1_Band1	TGGT1_204400	ToxoDB11_lc2_082214.fasta	62146.9	0.999	0	0	5	0.00191	0.111	cVDALVPVGR	K	G	0.989	24.9	29.2	12.9	2	c1: Carbamidomethyl (+57.02)		543.292	1084.57	1085.58	2	0.0002488	0.2291	288247	203	212	TRUE
Experiment1	Experiment1_Band1	TGGT1_204400	ToxoDB11_lc2_082214.fasta	62146.9	0.999	0	0	5	0.00191	0.111	HcVIIYDDLSK	R	Q	0.997	35.2	30.4	32.5	2	c2: Carbamidomethyl (+57.02)		681.84	1361.66	1362.67	2	-0.0003712	-0.2724	443870	315	325	TRUE
Experiment1	Experiment1_Band1	TGGT1_204400	ToxoDB11_lc2_082214.fasta	62146.9	0.999	0	0	5	0.00191	0.111	IVDVPIGPGLLGR	R	V	0.997	52.8	25	52.8	2			653.398	1304.78	1305.79	2	-1.594e-05	-0.01221	498145	145	157	TRUE
Experiment1	Experiment1_Band1	TGGT1_204400	ToxoDB11_lc2_082214.fasta	62146.9	0.999	0	0	5	0.00191	0.111	TAVAVDAIINQK	K	E	0.997	37.7	30	29.2	2			621.856	1241.7	1242.71	2	-0.0003459	-0.2784	255174	227	238	TRUE
Experiment1	Experiment1_Band1	TGGT1_204400	ToxoDB11_lc2_082214.fasta	62146.9	0.999	0	0	5	0.00191	0.111	VVDALGNPIDGKGPIPAK	R	E	0.997	49.4	27.6	49.4	2			880.999	1759.98	1760.99	2	-0.001156	-0.6564	280831	158	175	TRUE
Experiment1	Experiment1_Band1	TGGT1_245680,TGME49_245680,TGVEG_245680	ToxoDB11_lc2_082214.fasta	17893.4	1	2	2	2	0.000764	0.172	ENDAAHHEAHLKGESIK	K	T	0.997	64.2	27.6	60.5	2			629.301	1884.88	1885.92	3	-0.02727	-14.46	211165	111	127	TRUE
Experiment1	Experiment1_Band1	TGGT1_245680,TGME49_245680,TGVEG_245680	ToxoDB11_lc2_082214.fasta	17893.4	1	2	2	2	0.000764	0.172	TGIVFNVTQR	R	A	0.997	32.2	29.1	22.7	2			567.817	1133.62	1134.63	2	0.0002341	0.2063	316897	61	70	TRUE
Experiment1	Experiment1_Band1	TGGT1_258410,TGME49_258410,TGVEG_258410	ToxoDB11_lc2_082214.fasta	18843.5	1	6	10	10	0.00382	0.448	ELNAPVIVHDR	R	E	0.997	47	29.5	41.5	2			631.846	1261.68	1262.69	2	-1.594e-05	-0.01263	520178	43	53	TRUE
Experiment1	Experiment1_Band1	TGGT1_258410,TGME49_258410,TGVEG_258410	ToxoDB11_lc2_082214.fasta	18843.5	1	6	10	10	0.00382	0.448	GDcQSEWSNAFVSR	R	V	0.997	80.3	25	75.1	2	c3: Carbamidomethyl (+57.02)		821.849	1641.68	1642.69	2	3.876e-05	0.02359	699030	116	129	TRUE
Experiment1	Experiment1_Band1	TGGT1_258410,TGME49_258410,TGVEG_258410	ToxoDB11_lc2_082214.fasta	18843.5	1	6	10	10	0.00382	0.448	LHENSASDRHPLAQEYFSER	R	I	0.995	23.3	28.5	19.8	2			597.285	2385.11	2386.12	4	4.606e-05	0.0193	903519	20	39	TRUE
Experiment1	Experiment1_Band1	TGGT1_258410,TGME49_258410,TGVEG_258410	ToxoDB11_lc2_082214.fasta	18843.5	1	6	10	10	0.00382	0.448	LHENSASDRHPLAQEYFSER	R	I	0.997	24.4	28.5	21.7	2			796.044	2385.11	2386.12	3	-0.001047	-0.4388	395664	20	39	TRUE
Experiment1	Experiment1_Band1	TGGT1_258410,TGME49_258410,TGVEG_258410	ToxoDB11_lc2_082214.fasta	18843.5	1	6	10	10	0.00382	0.448	QRGDcQSEWSNAFVSR	R	V	0.997	43.9	25.4	43.9	2	c5: Carbamidomethyl (+57.02)		963.929	1925.84	1926.85	2	-0.0006012	-0.312	188294	114	129	TRUE
Experiment1	Experiment1_Band1	TGGT1_258410,TGME49_258410,TGVEG_258410	ToxoDB11_lc2_082214.fasta	18843.5	1	6	10	10	0.00382	0.448	QRGDcQSEWSNAFVSR	R	V	0.997	36.7	25.4	36.7	2	c5: Carbamidomethyl (+57.02)		642.955	1925.84	1926.85	3	-0.0004322	-0.2243	339833	114	129	TRUE
Experiment1	Experiment1_Band1	TGGT1_258410,TGME49_258410,TGVEG_258410	ToxoDB11_lc2_082214.fasta	18843.5	1	6	10	10	0.00382	0.448	SIPLKQGPVFR	R	R	0.993	24.7	27.5	22.5	2			621.372	1240.73	1241.74	2	-0.0001459	-0.1175	461208	101	111	TRUE
Experiment1	Experiment1_Band1	TGGT1_258410,TGME49_258410,TGVEG_258410	ToxoDB11_lc2_082214.fasta	18843.5	1	6	10	10	0.00382	0.448	YRDQYGHPHTTLDFSR	R	-	0.997	24.7	28.5	24.7	2			664.982	1991.92	1992.93	3	-0.0003649	-0.1831	750356	150	165	TRUE
Experiment1	Experiment1_Band1	TGGT1_258410,TGME49_258410,TGVEG_258410	ToxoDB11_lc2_082214.fasta	18843.5	1	6	10	10	0.00382	0.448	YRDQYGHPHTTLDFSR	R	-	0.997	47.7	28.4	47.7	2			996.968	1991.92	1992.93	2	-0.001756	-0.8811	397119	150	165	TRUE
Experiment1	Experiment1_Band1	TGGT1_258410,TGME49_258410,TGVEG_258410	ToxoDB11_lc2_082214.fasta	18843.5	1	6	10	10	0.00382	0.448	YRDQYGHPHTTLDFSR	R	-	0.997	37.5	28.5	36.1	2			498.988	1991.92	1992.93	4	-0.0004379	-0.2197	1133800	150	165	TRUE
Experiment1	Experiment1_Band1	gi|119395754	refseq_rat_lc2_100215.fasta	62379.6	1	0	0	10	0.00382	0.158	AQYEEIANR	K	S	0.997	34.7	27.7	27.6	2			547.267	1092.52	1093.53	2	0.0001441	0.1317	577629	344	352	TRUE
Experiment1	Experiment1_Band1	gi|119395754	refseq_rat_lc2_100215.fasta	62379.6	1	0	0	10	0.00382	0.158	FASFIDKVR	K	F	0.996	26.7	27.8	26.7	2			541.803	1081.59	1082.6	2	6.406e-05	0.05917	322513	179	187	TRUE
Experiment1	Experiment1_Band1	gi|119395754	refseq_rat_lc2_100215.fasta	62379.6	1	0	0	10	0.00382	0.158	ISISTSGGSFR	R	N	0.997	39.2	27.6	35.8	2			556.291	1110.57	1111.57	2	2.406e-05	0.02164	636503	74	84	TRUE
Experiment1	Experiment1_Band1	gi|119395754	refseq_rat_lc2_100215.fasta	62379.6	1	0	0	10	0.00382	0.158	NKYEDEINKR	K	T	0.997	34.4	29.2	16.5	2			654.831	1307.65	1308.65	2	-0.0002459	-0.1879	413603	256	265	TRUE
Experiment1	Experiment1_Band1	gi|119395754	refseq_rat_lc2_100215.fasta	62379.6	1	0	0	10	0.00382	0.158	NKYEDEINKR	K	T	0.997	47.5	28.8	40.4	2			436.884	1307.63	1308.65	3	-0.01625	-12.42	549767	256	265	TRUE
Experiment1	Experiment1_Band1	gi|119395754	refseq_rat_lc2_100215.fasta	62379.6	1	0	0	10	0.00382	0.158	NLDLDSIIAEVK	R	A	0.997	58.1	30.5	54.7	2			665.367	1328.72	1329.73	2	-5.942e-06	-0.004468	671798	332	343	TRUE
Experiment1	Experiment1_Band1	gi|119395754	refseq_rat_lc2_100215.fasta	62379.6	1	0	0	10	0.00382	0.158	TEAESWYQTK	R	Y	0.997	26.5	25	23.9	2			621.785	1241.56	1242.56	2	-9.594e-05	-0.07721	373656	355	364	TRUE
Experiment1	Experiment1_Band1	gi|119395754	refseq_rat_lc2_100215.fasta	62379.6	1	0	0	10	0.00382	0.158	VDALmDEINFmK	K	M	0.997	32.8	25.7	29.2	2		m5: Oxidation (+15.99), m11: Oxidation (+15.99)	729.336	1456.66	1457.67	2	-0.000436	-0.2991	161900	293	304	TRUE
Experiment1	Experiment1_Band1	gi|119395754	refseq_rat_lc2_100215.fasta	62379.6	1	0	0	10	0.00382	0.158	WTLLQEQGTK	K	T	0.997	36.9	31.6	19.5	2			602.322	1202.63	1203.64	2	-0.0001559	-0.1296	595855	200	209	TRUE
Experiment1	Experiment1_Band1	gi|119395754	refseq_rat_lc2_100215.fasta	62379.6	1	0	0	10	0.00382	0.158	YEELQQTAGR	K	H	0.991	39.1	27.3	39.1	2			597.779	1193.54	1194.58	2	-0.02398	-20.07	505773	365	374	TRUE
Experiment1	Experiment1_Band1	gi|24430192	refseq_rat_lc2_100215.fasta	51269	0.967	0	0	4	0.00153	0.0867	APSTYGGGLSVSSR	R	F	0.997	45.4	28.8	45.4	2			669.836	1337.66	1338.66	2	-0.0003659	-0.2734	675335	42	55	TRUE
Experiment1	Experiment1_Band1	gi|24430192	refseq_rat_lc2_100215.fasta	51269	0.967	0	0	4	0.00153	0.0867	LASYLDKVR	R	A	0.997	43.9	26.4	33.7	2			532.809	1063.6	1064.61	2	-0.0001559	-0.1465	1872460	128	136	TRUE
Experiment1	Experiment1_Band1	gi|24430192	refseq_rat_lc2_100215.fasta	51269	0.967	0	0	4	0.00153	0.0867	VLDELTLAR	R	T	0.997	46.4	30.6	35.8	2			515.294	1028.57	1029.59	2	-0.01307	-12.69	455894	226	234	TRUE
Experiment1	Experiment1_Band1	gi|24430192	refseq_rat_lc2_100215.fasta	51269	0.967	0	0	4	0.00153	0.0867	VTMQNLNDR	K	L	0.997	52.1	31	38.4	2			545.769	1089.52	1090.53	2	0.0004941	0.453	1097460	119	127	TRUE
Experiment1	Experiment1_Band1	TGGT1_230160,TGME49_230160,TGVEG_230160	ToxoDB11_lc2_082214.fasta	15844.6	0.964	1	1	1	0.000382	0.0845	VQVYTYQPATVR	R	F	0.997	37	29	26.8	2			712.88	1423.75	1424.75	2	0.0003441	0.2415	381675	47	58	TRUE
Experiment1	Experiment1_Band1	TGGT1_248390,TGME49_248390,TGVEG_248390	ToxoDB11_lc2_082214.fasta	16309.2	1	1	1	1	0.000382	0.0993	SLPIRKDDEVMVVR	R	G	0.997	36.6	29.7	28.8	2			828.959	1655.9	1656.91	2	-0.0002659	-0.1605	292978	46	59	TRUE
Experiment1	Experiment1_Band1	TGGT1_261950,TGME49_261950,TGVEG_261950	ToxoDB11_lc2_082214.fasta	59917.2	1	6	8	8	0.00305	0.166	FLSQPFTVAEVFTGKPGR	R	F	0.996	23.1	28.5	15.5	2			661.023	1980.05	1981.05	3	-0.0004169	-0.2105	587285	492	509	TRUE
Experiment1	Experiment1_Band1	TGGT1_261950,TGME49_261950,TGVEG_261950	ToxoDB11_lc2_082214.fasta	59917.2	1	6	8	8	0.00305	0.166	FLSQPFTVAEVFTGKPGR	R	F	0.997	42	28.5	32	2			991.031	1980.05	1981.05	2	-0.0003459	-0.1746	550318	492	509	TRUE
Experiment1	Experiment1_Band1	TGGT1_261950,TGME49_261950,TGVEG_261950	ToxoDB11_lc2_082214.fasta	59917.2	1	6	8	8	0.00305	0.166	FVELPETIK	R	S	0.997	29.8	29.9	23.7	2			538.306	1074.6	1075.6	2	0.0005041	0.4686	335200	510	518	TRUE
Experiment1	Experiment1_Band1	TGGT1_261950,TGME49_261950,TGVEG_261950	ToxoDB11_lc2_082214.fasta	59917.2	1	6	8	8	0.00305	0.166	MLAPEIVGQEHYDTAR	R	A	0.997	68	29.4	62.7	2			915.446	1828.88	1829.89	2	-0.0006759	-0.3694	463447	436	451	TRUE
Experiment1	Experiment1_Band1	TGGT1_261950,TGME49_261950,TGVEG_261950	ToxoDB11_lc2_082214.fasta	59917.2	1	6	8	8	0.00305	0.166	mLAPEIVGQEHYDTAR	R	A	0.997	70.4	29.5	58.3	2		m1: Oxidation (+15.99)	923.443	1844.87	1845.88	2	-0.000601	-0.3256	359387	436	451	TRUE
Experiment1	Experiment1_Band1	TGGT1_261950,TGME49_261950,TGVEG_261950	ToxoDB11_lc2_082214.fasta	59917.2	1	6	8	8	0.00305	0.166	QIAELGIYPAVDPLDSTSR	R	M	0.997	73.3	29.8	64.7	2			1023.03	2044.05	2045.06	2	-0.001606	-0.7853	358798	417	435	TRUE
Experiment1	Experiment1_Band1	TGGT1_261950,TGME49_261950,TGVEG_261950	ToxoDB11_lc2_082214.fasta	59917.2	1	6	8	8	0.00305	0.166	TIAMDATEGLVR	R	G	0.989	31.5	31.2	25.4	2			638.832	1275.65	1276.66	2	-0.0003259	-0.2553	272439	131	142	TRUE
Experiment1	Experiment1_Band1	TGGT1_261950,TGME49_261950,TGVEG_261950	ToxoDB11_lc2_082214.fasta	59917.2	1	6	8	8	0.00305	0.166	VVDTGAPIQVPVGVETLGR	K	I	0.997	43.6	27.6	41.8	2			954.033	1906.05	1907.06	2	-0.001796	-0.9417	172458	146	164	TRUE
Experiment1	Experiment1_Band1	TGGT1_263080,TGME49_263080,TGVEG_263080	ToxoDB11_lc2_082214.fasta	14407.6	1	3	4	4	0.00153	0.391	GKPTAGScAAGTAVVNPEDPTK	K	V	0.997	60.3	29.1	60.3	2	c8: Carbamidomethyl (+57.02)		1064.52	2127.03	2128.03	2	-0.001201	-0.5645	165274	32	53	TRUE
Experiment1	Experiment1_Band1	TGGT1_263080,TGME49_263080,TGVEG_263080	ToxoDB11_lc2_082214.fasta	14407.6	1	3	4	4	0.00153	0.391	LLDPEINAGLTPTVFmR	R	V	0.997	52.3	30.5	45.6	2		m16: Oxidation (+15.99)	952.003	1901.99	1903	2	-0.001441	-0.7572	428923	95	111	TRUE
Experiment1	Experiment1_Band1	TGGT1_263080,TGME49_263080,TGVEG_263080	ToxoDB11_lc2_082214.fasta	14407.6	1	3	4	4	0.00153	0.391	LLDPEINAGLTPTVFMR	R	V	0.997	64.7	29.7	64.7	2			944.006	1886	1887	2	-0.0005459	-0.2893	523449	95	111	TRUE
Experiment1	Experiment1_Band1	TGGT1_263080,TGME49_263080,TGVEG_263080	ToxoDB11_lc2_082214.fasta	14407.6	1	3	4	4	0.00153	0.391	VPPETQDPETQAK	R	A	0.995	31.9	28.6	31.1	2			720.354	1438.69	1439.7	2	-0.0005659	-0.3931	366042	112	124	TRUE
Experiment1	Experiment1_Band1	gi|57864582	refseq_rat_lc2_100215.fasta	282373	0.979	0	0	5	0.00191	0.0214	GPYESGSGHSSGLGHQESR	R	S	0.995	18.7	25	18.7	2			643.621	1927.84	1928.85	3	-0.0007969	-0.4132	262786	572	590	TRUE
Experiment1	Experiment1_Band1	gi|57864582	refseq_rat_lc2_100215.fasta	282373	0.979	0	0	5	0.00191	0.0214	GPYESGSGHSSGLGHR	R	E	0.996	20	25.5	14.2	2			528.91	1583.71	1584.72	3	0.0005041	0.3181	405409	1038	1053	TRUE
Experiment1	Experiment1_Band1	gi|57864582	refseq_rat_lc2_100215.fasta	282373	0.979	0	0	5	0.00191	0.0214	GPYESGSGHSSGLGHR	R	E	0.997	100	25.4	85.1	2			792.861	1583.71	1584.72	2	-3.594e-05	-0.02268	246098	1038	1053	TRUE
Experiment1	Experiment1_Band1	gi|57864582	refseq_rat_lc2_100215.fasta	282373	0.979	0	0	5	0.00191	0.0214	HGSGSGHSSSYGQHGSGSGWSSSSGR	R	H	0.997	27.1	25	27.1	2			620.011	2476.01	2477.02	4	0.0002941	0.1187	230684	1365	1390	TRUE
Experiment1	Experiment1_Band1	gi|57864582	refseq_rat_lc2_100215.fasta	282373	0.979	0	0	5	0.00191	0.0214	HGSGSGHSSSYGQHGSGSGWSSSSGR	R	H	0.997	40.2	25	40.2	2			826.345	2476.01	2477.02	3	-0.0001159	-0.04681	165214	1365	1390	TRUE
Experiment1	Experiment1_Band1	TGME49_257090,TGVEG_257090	ToxoDB11_lc2_082214.fasta	38782.3	0.964	1	1	1	0.000382	0.0613	TGAGGAEGAAAGEGAETGDASK	K	K	0.997	55.7	25	55.7	2			917.906	1833.8	1834.81	2	0.0001041	0.05671	154371	319	340	TRUE
Experiment1	Experiment1_Band1	TGGT1_201800,TGME49_201800	ToxoDB11_lc2_082214.fasta	28527	1	0	0	8	0.00305	0.24	NVEEVSTMER	K	Y	0.997	48.2	27.7	45	2			597.277	1192.54	1193.55	2	0.0002741	0.2296	577670	115	124	TRUE
Experiment1	Experiment1_Band1	TGGT1_201800,TGME49_201800	ToxoDB11_lc2_082214.fasta	28527	1	0	0	8	0.00305	0.24	QTITDSVGVK	R	T	0.997	31.1	30.9	25.1	2			524.288	1046.56	1047.57	2	-8.594e-05	-0.08204	682193	204	213	TRUE
Experiment1	Experiment1_Band1	TGGT1_201800,TGME49_201800	ToxoDB11_lc2_082214.fasta	28527	1	0	0	8	0.00305	0.24	SALDQVLR	R	L	0.99	39.9	31.9	15.4	2			451.259	900.503	901.51	2	-6.594e-05	-0.07315	311939	224	231	TRUE
Experiment1	Experiment1_Band1	TGGT1_201800,TGME49_201800	ToxoDB11_lc2_082214.fasta	28527	1	0	0	8	0.00305	0.24	SALDQVLRLDQQEGGTK	R	L	0.997	29.5	30.6	22.4	2			619.993	1856.96	1857.97	3	-0.001177	-0.6335	201118	224	240	TRUE
Experiment1	Experiment1_Band1	TGGT1_201800,TGME49_201800	ToxoDB11_lc2_082214.fasta	28527	1	0	0	8	0.00305	0.24	TAGDLIQEAR	K	S	0.997	82.4	30.6	66.4	2			537.276	1072.54	1073.56	2	-0.01366	-12.72	427872	214	223	TRUE
Experiment1	Experiment1_Band1	TGGT1_201800,TGME49_201800	ToxoDB11_lc2_082214.fasta	28527	1	0	0	8	0.00305	0.24	VENVPSLVVMK	R	G	0.997	32.8	30.3	26.6	2			607.844	1213.67	1214.68	2	0.0002241	0.1845	414170	187	197	TRUE
Experiment1	Experiment1_Band1	TGGT1_201800,TGME49_201800	ToxoDB11_lc2_082214.fasta	28527	1	0	0	8	0.00305	0.24	VENVPSLVVMKGDDAFR	R	Q	0.989	22	30.3	16.8	2			625.993	1874.96	1875.96	3	-0.0003359	-0.1791	343331	187	203	TRUE
Experiment1	Experiment1_Band1	TGGT1_201800,TGME49_201800	ToxoDB11_lc2_082214.fasta	28527	1	0	0	8	0.00305	0.24	VENVPSLVVMKGDDAFR	R	Q	0.997	53	30.2	53	2			938.485	1874.96	1875.96	2	-0.0009959	-0.5309	198895	187	203	TRUE
Experiment1	Experiment1_Band1	gi|119395750	refseq_rat_lc2_100215.fasta	66040.3	1	25	33	39	0.0149	0.514	AEAESLYQSKYEELQITAGR	K	H	0.997	36	29.8	31.1	2			762.713	2285.12	2286.12	3	-0.0008249	-0.3608	516106	367	386	TRUE
Experiment1	Experiment1_Band1	gi|119395750	refseq_rat_lc2_100215.fasta	66040.3	1	25	33	39	0.0149	0.514	AEAESLYQSKYEELQITAGR	K	H	0.997	57.2	29.9	57.2	2			1143.56	2285.11	2286.12	2	-0.003806	-1.665	146053	367	386	TRUE
Experiment1	Experiment1_Band1	gi|119395750	refseq_rat_lc2_100215.fasta	66040.3	1	25	33	39	0.0149	0.514	DVDGAYmTK	K	V	0.997	32.3	25	24.8	2		m7: Oxidation (+15.99)	508.224	1014.43	1015.44	2	-0.000211	-0.2077	224472	290	298	TRUE
Experiment1	Experiment1_Band1	gi|119395750	refseq_rat_lc2_100215.fasta	66040.3	1	25	33	39	0.0149	0.514	FLEQQNQVLQTK	R	W	0.997	65.4	30.8	52.4	2			738.396	1474.78	1475.79	2	-0.0002459	-0.1667	1521340	200	211	TRUE
Experiment1	Experiment1_Band1	gi|119395750	refseq_rat_lc2_100215.fasta	66040.3	1	25	33	39	0.0149	0.514	FSScGGGGGSFGAGGGFGSR	R	S	0.997	62.5	25	59.6	2	c4: Carbamidomethyl (+57.02)		883.37	1764.73	1765.73	2	-0.001461	-0.8276	561713	46	65	TRUE
Experiment1	Experiment1_Band1	gi|119395750	refseq_rat_lc2_100215.fasta	66040.3	1	25	33	39	0.0149	0.514	GGGGGGYGSGGSSYGSGGGSYGSGGGGGGGR	R	G	0.997	64.2	25	64.2	2			795.322	2382.94	2383.95	3	-0.0008349	-0.3502	521369	519	549	TRUE
Experiment1	Experiment1_Band1	gi|119395750	refseq_rat_lc2_100215.fasta	66040.3	1	25	33	39	0.0149	0.514	GSGGGSSGGSIGGR	R	G	0.997	37.2	27.9	33.8	2			546.755	1091.5	1092.5	2	-0.0004359	-0.399	7286.14	603	616	TRUE
Experiment1	Experiment1_Band1	gi|119395750	refseq_rat_lc2_100215.fasta	66040.3	1	25	33	39	0.0149	0.514	GSYGSGGSSYGSGGGSYGSGGGGGGHGSYGSGSSSGGYR	R	G	0.997	70.3	25	70.3	2			1104.77	3311.3	3312.31	3	0.0007131	0.2153	190413	550	588	TRUE
Experiment1	Experiment1_Band1	gi|119395750	refseq_rat_lc2_100215.fasta	66040.3	1	25	33	39	0.0149	0.514	IEISELNR	K	V	0.99	34.9	32.5	7.4	2			487.269	972.524	973.531	2	-0.0001659	-0.1705	618990	396	403	TRUE
Experiment1	Experiment1_Band1	gi|119395750	refseq_rat_lc2_100215.fasta	66040.3	1	25	33	39	0.0149	0.514	LDSELKNmQDmVEDYR	R	N	0.997	27.4	25	11.5	2		m8: Oxidation (+15.99), m11: Oxidation (+15.99)	673.299	2016.88	2017.88	3	-0.001166	-0.5778	846689	252	267	TRUE
Experiment1	Experiment1_Band1	gi|119395750	refseq_rat_lc2_100215.fasta	66040.3	1	25	33	39	0.0149	0.514	LNDLEDALQQAK	K	E	0.997	48.5	30.2	37.4	2			679.352	1356.69	1357.7	2	-0.0001959	-0.1443	221990	444	455	TRUE
Experiment1	Experiment1_Band1	gi|119395750	refseq_rat_lc2_100215.fasta	66040.3	1	25	33	39	0.0149	0.514	LRSEIDNVKK	R	Q	0.996	28.7	29.3	14.7	2			601.349	1200.68	1201.69	2	-5.594e-05	-0.04655	365654	408	417	TRUE
Experiment1	Experiment1_Band1	gi|119395750	refseq_rat_lc2_100215.fasta	66040.3	1	25	33	39	0.0149	0.514	LRSEIDNVKK	R	Q	0.997	31	29.3	3.33	2			401.235	1200.68	1201.69	3	-9.594e-05	-0.07984	295668	408	417	TRUE
Experiment1	Experiment1_Band1	gi|119395750	refseq_rat_lc2_100215.fasta	66040.3	1	25	33	39	0.0149	0.514	NKLNDLEDALQQAK	K	E	0.997	48.6	30.2	41.1	2			800.42	1598.83	1599.83	2	-0.001136	-0.71	362156	442	455	TRUE
Experiment1	Experiment1_Band1	gi|119395750	refseq_rat_lc2_100215.fasta	66040.3	1	25	33	39	0.0149	0.514	NKLNDLEDALQQAKEDLAR	K	L	0.997	51	30.1	44.5	2			728.713	2183.12	2184.13	3	-7.494e-05	-0.03431	574918	442	460	TRUE
Experiment1	Experiment1_Band1	gi|119395750	refseq_rat_lc2_100215.fasta	66040.3	1	25	33	39	0.0149	0.514	NKYEDEINKR	R	T	0.997	34.4	29.2	16.5	2			654.831	1307.65	1308.65	2	-0.0002459	-0.1879	413603	268	277	TRUE
Experiment1	Experiment1_Band1	gi|119395750	refseq_rat_lc2_100215.fasta	66040.3	1	25	33	39	0.0149	0.514	NKYEDEINKR	R	T	0.997	47.5	28.8	40.4	2			436.884	1307.63	1308.65	3	-0.01625	-12.42	549767	268	277	TRUE
Experiment1	Experiment1_Band1	gi|119395750	refseq_rat_lc2_100215.fasta	66040.3	1	25	33	39	0.0149	0.514	NmQDmVEDYR	K	N	0.989	20.9	25	20.9	2		m2: Oxidation (+15.99), m5: Oxidation (+15.99)	666.763	1331.51	1332.52	2	-0.000116	-0.08702	496148	258	267	TRUE
Experiment1	Experiment1_Band1	gi|119395750	refseq_rat_lc2_100215.fasta	66040.3	1	25	33	39	0.0149	0.514	NMQDMVEDYR	K	N	0.996	24	25	24	2			650.768	1299.52	1300.53	2	-3.594e-05	-0.02764	841762	258	267	TRUE
Experiment1	Experiment1_Band1	gi|119395750	refseq_rat_lc2_100215.fasta	66040.3	1	25	33	39	0.0149	0.514	NMQDmVEDYR	K	N	0.997	33.4	25	24.7	2		m5: Oxidation (+15.99)	658.766	1315.52	1316.52	2	-0.000561	-0.4261	469677	258	267	TRUE
Experiment1	Experiment1_Band1	gi|119395750	refseq_rat_lc2_100215.fasta	66040.3	1	25	33	39	0.0149	0.514	NmQDmVEDYR	K	N	0.997	33.9	25	33.9	2		m2: Oxidation (+15.99), m5: Oxidation (+15.99)	666.763	1331.51	1332.52	2	4.041e-06	0.003033	576648	258	267	TRUE
Experiment1	Experiment1_Band1	gi|119395750	refseq_rat_lc2_100215.fasta	66040.3	1	25	33	39	0.0149	0.514	QISNLQQSISDAEQR	K	G	0.997	73.1	30.3	67	2			858.929	1715.84	1716.85	2	-0.0006159	-0.3588	434049	418	432	TRUE
Experiment1	Experiment1_Band1	gi|119395750	refseq_rat_lc2_100215.fasta	66040.3	1	25	33	39	0.0149	0.514	SDQSRLDSELK	K	N	0.997	38.8	30.3	24.3	2			639.32	1276.63	1277.63	2	-0.0003659	-0.2864	701503	247	257	TRUE
Experiment1	Experiment1_Band1	gi|119395750	refseq_rat_lc2_100215.fasta	66040.3	1	25	33	39	0.0149	0.514	SDQSRLDSELK	K	N	0.997	30.2	30.3	12.8	2			426.549	1276.63	1277.63	3	-0.0003159	-0.2473	437428	247	257	TRUE
Experiment1	Experiment1_Band1	gi|119395750	refseq_rat_lc2_100215.fasta	66040.3	1	25	33	39	0.0149	0.514	SGGGFSSGSAGIINYQR	R	R	0.997	58.2	29.2	53.4	2			829.4	1656.79	1657.79	2	-0.0005359	-0.3233	460854	13	29	TRUE
Experiment1	Experiment1_Band1	gi|119395750	refseq_rat_lc2_100215.fasta	66040.3	1	25	33	39	0.0149	0.514	SKAEAESLYQSKYEELQITAGR	K	H	0.997	29.9	30.2	27.6	2			626.068	2500.24	2501.25	4	0.0001541	0.06159	823681	365	386	TRUE
Experiment1	Experiment1_Band1	gi|119395750	refseq_rat_lc2_100215.fasta	66040.3	1	25	33	39	0.0149	0.514	SKAEAESLYQSKYEELQITAGR	K	H	0.997	64.1	29.7	60.5	2			834.412	2500.21	2501.25	3	-0.03072	-12.28	334076	365	386	TRUE
Experiment1	Experiment1_Band1	gi|119395750	refseq_rat_lc2_100215.fasta	66040.3	1	25	33	39	0.0149	0.514	SKAEAESLYQSKYEELQITAGR	K	H	0.997	125	30.1	125	2			1251.13	2500.24	2501.25	2	-0.002876	-1.15	144689	365	386	TRUE
Experiment1	Experiment1_Band1	gi|119395750	refseq_rat_lc2_100215.fasta	66040.3	1	25	33	39	0.0149	0.514	SLDLDSIIAEVK	R	A	0.997	74.8	30.3	65.3	2			651.861	1301.71	1302.72	2	-8.594e-05	-0.06597	915796	344	355	TRUE
Experiment1	Experiment1_Band1	gi|119395750	refseq_rat_lc2_100215.fasta	66040.3	1	25	33	39	0.0149	0.514	SLDLDSIIAEVKAQYEDIAQK	R	S	0.997	50.4	29.2	43.7	2			783.744	2348.21	2349.22	3	-0.001607	-0.684	513900	344	364	TRUE
Experiment1	Experiment1_Band1	gi|119395750	refseq_rat_lc2_100215.fasta	66040.3	1	25	33	39	0.0149	0.514	SLNNQFASFIDK	K	V	0.997	55.4	27.6	47.2	2			692.337	1382.66	1383.69	2	-0.02453	-17.73	194598	186	197	TRUE
Experiment1	Experiment1_Band1	gi|119395750	refseq_rat_lc2_100215.fasta	66040.3	1	25	33	39	0.0149	0.514	SLNNQFASFIDKVR	K	F	0.997	37.2	29.8	31.4	2			546.958	1637.85	1638.86	3	0.0003551	0.2166	579158	186	199	TRUE
Experiment1	Experiment1_Band1	gi|119395750	refseq_rat_lc2_100215.fasta	66040.3	1	25	33	39	0.0149	0.514	SLNNQFASFIDKVR	K	F	0.997	67.8	29.8	65.8	2			819.933	1637.85	1638.86	2	-0.0001759	-0.1074	270460	186	199	TRUE
Experiment1	Experiment1_Band1	gi|119395750	refseq_rat_lc2_100215.fasta	66040.3	1	25	33	39	0.0149	0.514	THNLEPYFESFINNLR	R	R	0.997	45.2	29.9	42.6	2			665.331	1992.97	1993.98	3	0.0003141	0.1575	1060800	224	239	TRUE
Experiment1	Experiment1_Band1	gi|119395750	refseq_rat_lc2_100215.fasta	66040.3	1	25	33	39	0.0149	0.514	TLLEGEESR	R	M	0.996	30.4	30.8	19.8	2			517.262	1032.51	1033.52	2	0.0003841	0.3716	968609	484	492	TRUE
Experiment1	Experiment1_Band1	gi|119395750	refseq_rat_lc2_100215.fasta	66040.3	1	25	33	39	0.0149	0.514	TNAENEFVTIK	R	K	0.997	56.1	29.4	46	2			633.322	1264.63	1265.64	2	-0.0001159	-0.09161	798006	278	288	TRUE
Experiment1	Experiment1_Band1	gi|119395750	refseq_rat_lc2_100215.fasta	66040.3	1	25	33	39	0.0149	0.514	TNAENEFVTIKK	R	D	0.997	37.8	29.4	35	2			465.249	1392.72	1393.73	3	-4.942e-06	-0.003546	1546700	278	289	TRUE
Experiment1	Experiment1_Band1	gi|119395750	refseq_rat_lc2_100215.fasta	66040.3	1	25	33	39	0.0149	0.514	TNAENEFVTIKK	R	D	0.997	59.7	29.4	53	2			697.37	1392.72	1393.73	2	-0.0003859	-0.2769	1337610	278	289	TRUE
Experiment1	Experiment1_Band1	gi|119395750	refseq_rat_lc2_100215.fasta	66040.3	1	25	33	39	0.0149	0.514	WELLQQVDTSTR	K	T	0.997	55.5	31.1	47	2			738.378	1474.74	1475.75	2	-0.001076	-0.7291	420149	212	223	TRUE
Experiment1	Experiment1_Band1	gi|5031839	refseq_rat_lc2_100215.fasta	60046.4	1	2	2	10	0.00382	0.176	ADTLTDEINFLR	K	A	0.997	58.6	29.5	32.1	2			704.35	1406.69	1407.71	2	-0.01849	-13.13	274633	288	299	TRUE
Experiment1	Experiment1_Band1	gi|5031839	refseq_rat_lc2_100215.fasta	60046.4	1	2	2	10	0.00382	0.176	AEAESWYQTK	R	Y	0.997	33.6	25	33.1	2			606.78	1211.55	1212.55	2	-0.0002459	-0.2028	304877	350	359	TRUE
Experiment1	Experiment1_Band1	gi|5031839	refseq_rat_lc2_100215.fasta	60046.4	1	2	2	10	0.00382	0.176	AIGGGLSSVGGGSSTIK	R	Y	0.997	46.5	29.8	44.7	2			724.391	1446.77	1447.78	2	-0.0001559	-0.1077	562476	534	550	TRUE
Experiment1	Experiment1_Band1	gi|5031839	refseq_rat_lc2_100215.fasta	60046.4	1	2	2	10	0.00382	0.176	AQYEEIAQR	K	S	0.991	40.3	28.2	31.4	2			554.271	1106.53	1107.54	2	-0.008226	-7.427	720031	339	347	TRUE
Experiment1	Experiment1_Band1	gi|5031839	refseq_rat_lc2_100215.fasta	60046.4	1	2	2	10	0.00382	0.176	FASFIDKVR	K	F	0.996	26.7	27.8	26.7	2			541.803	1081.59	1082.6	2	6.406e-05	0.05917	322513	174	182	TRUE
Experiment1	Experiment1_Band1	gi|5031839	refseq_rat_lc2_100215.fasta	60046.4	1	2	2	10	0.00382	0.176	NKYEDEINKR	K	T	0.997	34.4	29.2	16.5	2			654.831	1307.65	1308.65	2	-0.0002459	-0.1879	413603	251	260	TRUE
Experiment1	Experiment1_Band1	gi|5031839	refseq_rat_lc2_100215.fasta	60046.4	1	2	2	10	0.00382	0.176	NKYEDEINKR	K	T	0.997	47.5	28.8	40.4	2			436.884	1307.63	1308.65	3	-0.01625	-12.42	549767	251	260	TRUE
Experiment1	Experiment1_Band1	gi|5031839	refseq_rat_lc2_100215.fasta	60046.4	1	2	2	10	0.00382	0.176	NLDLDSIIAEVK	R	A	0.997	58.1	30.5	54.7	2			665.367	1328.72	1329.73	2	-5.942e-06	-0.004468	671798	327	338	TRUE
Experiment1	Experiment1_Band1	gi|5031839	refseq_rat_lc2_100215.fasta	60046.4	1	2	2	10	0.00382	0.176	SGFSSVSVSR	R	S	0.997	43.1	27.6	43.1	2			506.757	1011.5	1012.51	2	0.0004441	0.4386	366507	31	40	TRUE
Experiment1	Experiment1_Band1	gi|5031839	refseq_rat_lc2_100215.fasta	60046.4	1	2	2	10	0.00382	0.176	WTLLQEQGTK	K	T	0.997	36.9	31.6	19.5	2			602.322	1202.63	1203.64	2	-0.0001559	-0.1296	595855	195	204	TRUE
Experiment1	Experiment1_Band1	TGGT1_205700,TGME49_205700,TGVEG_205700	ToxoDB11_lc2_082214.fasta	38193.2	1	1	1	1	0.000382	0.0259	FADENFSYK	K	H	0.997	26.5	26.4	23.4	2			560.751	1119.49	1120.49	2	0.0001341	0.1196	365658	266	274	TRUE
Experiment1	Experiment1_Band1	gi|15618995	refseq_rat_lc2_100215.fasta	57293.1	0.239	0	0	3	0.00115	0.0402	FASFIDKVR	K	F	0.996	26.7	27.8	26.7	2			541.803	1081.59	1082.6	2	6.406e-05	0.05917	322513	141	149	TRUE
Experiment1	Experiment1_Band1	gi|15618995	refseq_rat_lc2_100215.fasta	57293.1	0.239	0	0	3	0.00115	0.0402	FLEQQNQVLETK	R	W	0.994	28.2	30.3	11.8	2			738.888	1475.76	1476.77	2	0.0002541	0.172	419911	150	161	TRUE
Experiment1	Experiment1_Band1	gi|15618995	refseq_rat_lc2_100215.fasta	57293.1	0.239	0	0	3	0.00115	0.0402	FLEQQNQVLETK	R	W	0.997	41.9	30.3	28.3	2			738.888	1475.76	1476.77	2	-0.0007259	-0.4916	490209	150	161	TRUE
Experiment1	Experiment1_Band1	TGGT1_211420,TGME49_211420,TGVEG_211420	ToxoDB11_lc2_082214.fasta	22806.6	1	2	2	2	0.000764	0.132	NPPGFAFLTFDDYR	R	D	0.997	63.6	28.5	62.4	2			830.394	1658.77	1659.78	2	-0.0003959	-0.2386	634152	46	59	TRUE
Experiment1	Experiment1_Band1	TGGT1_211420,TGME49_211420,TGVEG_211420	ToxoDB11_lc2_082214.fasta	22806.6	1	2	2	2	0.000764	0.132	YGTISTVWVAR	K	N	0.997	51.2	28.9	47.2	2			626.838	1251.66	1252.67	2	-0.0001859	-0.1484	335090	35	45	TRUE
Experiment1	Experiment1_Band1	TGGT1_218820,TGME49_218820,TGVEG_218820	ToxoDB11_lc2_082214.fasta	15392.2	1	5	6	6	0.00229	0.385	DDKPAcDEVIITGLGMATK	R	T	0.995	23.3	29.5	23.3	2	c6: Carbamidomethyl (+57.02)		678.668	2032.98	2033.99	3	-9.124e-05	-0.04486	247809	58	76	TRUE
Experiment1	Experiment1_Band1	TGGT1_218820,TGME49_218820,TGVEG_218820	ToxoDB11_lc2_082214.fasta	15392.2	1	5	6	6	0.00229	0.385	DNSATITKVETSYFSSTR	R	T	0.997	37.5	29.3	37.5	2			669.66	2005.96	2006.97	3	0.0002851	0.142	308270	88	105	TRUE
Experiment1	Experiment1_Band1	TGGT1_218820,TGME49_218820,TGVEG_218820	ToxoDB11_lc2_082214.fasta	15392.2	1	5	6	6	0.00229	0.385	DNSATITKVETSYFSSTR	R	T	0.997	61.3	29.4	60.1	2			1003.99	2005.96	2006.97	2	-0.0006759	-0.3368	174745	88	105	TRUE
Experiment1	Experiment1_Band1	TGGT1_218820,TGME49_218820,TGVEG_218820	ToxoDB11_lc2_082214.fasta	15392.2	1	5	6	6	0.00229	0.385	TAIGAASLLQR	K	D	0.997	66.2	29.5	59.1	2			550.825	1099.64	1100.64	2	0.0001541	0.14	689014	77	87	TRUE
Experiment1	Experiment1_Band1	TGGT1_218820,TGME49_218820,TGVEG_218820	ToxoDB11_lc2_082214.fasta	15392.2	1	5	6	6	0.00229	0.385	TPEFAEQIK	K	K	0.997	42.9	30.6	36.4	2			531.778	1061.54	1062.55	2	0.001034	0.9732	354858	121	129	TRUE
Experiment1	Experiment1_Band1	TGGT1_218820,TGME49_218820,TGVEG_218820	ToxoDB11_lc2_082214.fasta	15392.2	1	5	6	6	0.00229	0.385	VETSYFSSTR	K	T	0.997	36.9	29.1	32.4	2			588.78	1175.55	1176.55	2	0.0003441	0.2924	502404	96	105	TRUE
Experiment1	Experiment1_Band1	TGGT1_226970,TGME49_226970,TGVEG_226970	ToxoDB11_lc2_082214.fasta	18676.8	1	5	6	6	0.00229	0.385	AFQKQDGVSSLGR	R	L	0.997	30.1	30	20.6	2			464.913	1391.72	1392.72	3	9.306e-05	0.06682	481822	11	23	TRUE
Experiment1	Experiment1_Band1	TGGT1_226970,TGME49_226970,TGVEG_226970	ToxoDB11_lc2_082214.fasta	18676.8	1	5	6	6	0.00229	0.385	AFQKQDGVSSLGR	R	L	0.997	55.4	30.1	42	2			696.854	1391.69	1392.72	2	-0.02266	-16.27	514123	11	23	TRUE
Experiment1	Experiment1_Band1	TGGT1_226970,TGME49_226970,TGVEG_226970	ToxoDB11_lc2_082214.fasta	18676.8	1	5	6	6	0.00229	0.385	cPFTGNVSIR	K	G	0.997	38.2	29.2	28.8	2	c1: Carbamidomethyl (+57.02)		575.787	1149.56	1150.57	2	0.0001388	0.1206	742964	60	69	TRUE
Experiment1	Experiment1_Band1	TGGT1_226970,TGME49_226970,TGVEG_226970	ToxoDB11_lc2_082214.fasta	18676.8	1	5	6	6	0.00229	0.385	DVGLGFQTPR	K	L	0.997	39.6	31.5	23.6	2			545.288	1088.56	1089.57	2	0.0005641	0.5177	419938	39	48	TRUE
Experiment1	Experiment1_Band1	TGGT1_226970,TGME49_226970,TGVEG_226970	ToxoDB11_lc2_082214.fasta	18676.8	1	5	6	6	0.00229	0.385	EGDIVTAGQcRPLSK	K	T	0.997	58.6	31	51.6	2	c10: Carbamidomethyl (+57.02)		815.914	1629.81	1630.82	2	-0.0005512	-0.338	519163	122	136	TRUE
Experiment1	Experiment1_Band1	TGGT1_226970,TGME49_226970,TGVEG_226970	ToxoDB11_lc2_082214.fasta	18676.8	1	5	6	6	0.00229	0.385	NVTcHLSPcFEQVK	K	E	0.997	33.8	28.5	26.7	2	c4: Carbamidomethyl (+57.02), c9: Carbamidomethyl (+57.02)		859.903	1717.79	1718.8	2	-0.0002265	-0.1318	329759	108	121	TRUE
Experiment1	Experiment1_Band1	gi|195972866	refseq_rat_lc2_100215.fasta	58802.7	1	20	24	30	0.0115	0.534	AETEcQNTEYQQLLDIK	R	I	0.997	79.8	26.9	72.2	2	c5: Carbamidomethyl (+57.02)		1041.99	2081.96	2082.97	2	-0.001931	-0.9272	188227	423	439	TRUE
Experiment1	Experiment1_Band1	gi|195972866	refseq_rat_lc2_100215.fasta	58802.7	1	20	24	30	0.0115	0.534	ALEESNYELEGK	R	I	0.997	98.6	27.3	95.5	2			691.328	1380.64	1381.65	2	0.0003641	0.2635	723664	166	177	TRUE
Experiment1	Experiment1_Band1	gi|195972866	refseq_rat_lc2_100215.fasta	58802.7	1	20	24	30	0.0115	0.534	DAEAWFNEK	K	S	0.997	44.9	25.9	37	2			555.249	1108.48	1109.49	2	0.0003141	0.2831	823752	335	343	TRUE
Experiment1	Experiment1_Band1	gi|195972866	refseq_rat_lc2_100215.fasta	58802.7	1	20	24	30	0.0115	0.534	GSLGGGFSSGGFSGGSFSR	K	G	0.997	73.3	27.5	73.3	2			854.39	1706.77	1707.77	2	0.0002641	0.1546	258549	41	59	TRUE
Experiment1	Experiment1_Band1	gi|195972866	refseq_rat_lc2_100215.fasta	58802.7	1	20	24	30	0.0115	0.534	GSLGGGFSSGGFSGGSFSR	K	G	0.997	116	27.5	113	2			854.39	1706.76	1707.77	2	-0.0002259	-0.1323	975277	41	59	TRUE
Experiment1	Experiment1_Band1	gi|195972866	refseq_rat_lc2_100215.fasta	58802.7	1	20	24	30	0.0115	0.534	GSSGGGcFGGSSGGYGGLGGFGGGSFR	R	G	0.997	69.6	25	69.6	2	c7: Carbamidomethyl (+57.02)		1171.99	2341.97	2342.98	2	-0.002971	-1.268	68740.5	60	86	TRUE
Experiment1	Experiment1_Band1	gi|195972866	refseq_rat_lc2_100215.fasta	58802.7	1	20	24	30	0.0115	0.534	IRLENEIQTYR	K	S	0.997	60.8	29.4	54.8	2			717.889	1433.76	1434.77	2	-9.594e-05	-0.06687	594156	440	450	TRUE
Experiment1	Experiment1_Band1	gi|195972866	refseq_rat_lc2_100215.fasta	58802.7	1	20	24	30	0.0115	0.534	LASYLDKVR	R	A	0.997	43.9	26.4	33.7	2			532.809	1063.6	1064.61	2	-0.0001559	-0.1465	1872460	157	165	TRUE
Experiment1	Experiment1_Band1	gi|195972866	refseq_rat_lc2_100215.fasta	58802.7	1	20	24	30	0.0115	0.534	LENEIQTYR	R	S	0.997	53.1	29.1	48.2	2			583.296	1164.58	1165.58	2	0.0001641	0.1408	785019	442	450	TRUE
Experiment1	Experiment1_Band1	gi|195972866	refseq_rat_lc2_100215.fasta	58802.7	1	20	24	30	0.0115	0.534	LKYENEVALR	R	Q	0.997	33.6	28.9	21	2			412.231	1233.67	1234.68	3	-0.0001749	-0.1417	1274530	236	245	TRUE
Experiment1	Experiment1_Band1	gi|195972866	refseq_rat_lc2_100215.fasta	58802.7	1	20	24	30	0.0115	0.534	LKYENEVALR	R	Q	0.997	44.5	28.9	34.6	2			617.843	1233.67	1234.68	2	-4.594e-05	-0.03721	1651420	236	245	TRUE
Experiment1	Experiment1_Band1	gi|195972866	refseq_rat_lc2_100215.fasta	58802.7	1	20	24	30	0.0115	0.534	NHEEEMKDLR	K	N	0.997	24	25	20	2			434.203	1299.59	1300.6	3	-0.0003259	-0.2506	1048060	286	295	TRUE
Experiment1	Experiment1_Band1	gi|195972866	refseq_rat_lc2_100215.fasta	58802.7	1	20	24	30	0.0115	0.534	NHEEEMKDLR	K	N	0.997	37.3	25	37.3	2			650.801	1299.59	1300.6	2	-0.0002459	-0.1891	593467	286	295	TRUE
Experiment1	Experiment1_Band1	gi|195972866	refseq_rat_lc2_100215.fasta	58802.7	1	20	24	30	0.0115	0.534	NVSTGDVNVEmNAAPGVDLTQLLNNMR	R	S	0.997	23.9	28.9	22.6	2		m11: Oxidation (+15.99)	963.467	2887.38	2888.39	3	-0.002022	-0.7	607781	296	322	TRUE
Experiment1	Experiment1_Band1	gi|195972866	refseq_rat_lc2_100215.fasta	58802.7	1	20	24	30	0.0115	0.534	NVSTGDVNVEmNAAPGVDLTQLLNNmR	R	S	0.997	29.8	28.8	29.8	2		m11: Oxidation (+15.99), m26: Oxidation (+15.99)	968.799	2903.37	2904.38	3	-0.001576	-0.5426	323616	296	322	TRUE
Experiment1	Experiment1_Band1	gi|195972866	refseq_rat_lc2_100215.fasta	58802.7	1	20	24	30	0.0115	0.534	QSLEASLAETEGR	K	Y	0.997	104	30.8	91.7	2			695.844	1389.67	1390.68	2	-0.0002359	-0.1697	395054	387	399	TRUE
Experiment1	Experiment1_Band1	gi|195972866	refseq_rat_lc2_100215.fasta	58802.7	1	20	24	30	0.0115	0.534	QSVEADINGLR	R	R	0.99	26.9	30.8	14.1	2			601.312	1200.61	1201.62	2	0.0004741	0.3945	383663	246	256	TRUE
Experiment1	Experiment1_Band1	gi|195972866	refseq_rat_lc2_100215.fasta	58802.7	1	20	24	30	0.0115	0.534	SGGGGGGGGcGGGGGVSSLR	R	I	0.997	71.5	25	71.5	2	c10: Carbamidomethyl (+57.02)		775.342	1548.67	1549.68	2	-0.001541	-0.9946	266364	16	35	TRUE
Experiment1	Experiment1_Band1	gi|195972866	refseq_rat_lc2_100215.fasta	58802.7	1	20	24	30	0.0115	0.534	SKELTTEIDNNIEQISSYK	K	S	0.997	33.2	29.6	28.9	2			738.038	2211.09	2212.1	3	-8.694e-05	-0.0393	590511	344	362	TRUE
Experiment1	Experiment1_Band1	gi|195972866	refseq_rat_lc2_100215.fasta	58802.7	1	20	24	30	0.0115	0.534	SKELTTEIDNNIEQISSYK	K	S	0.997	77.1	29.5	77.1	2			1106.55	2211.09	2212.1	2	-0.003126	-1.413	144926	344	362	TRUE
Experiment1	Experiment1_Band1	gi|195972866	refseq_rat_lc2_100215.fasta	58802.7	1	20	24	30	0.0115	0.534	SKELTTEIDNNIEQISSYKSEITELRR	K	N	0.997	48.1	28.5	40.2	2			799.914	3195.63	3196.63	4	-0.0009779	-0.3059	459158	344	370	TRUE
Experiment1	Experiment1_Band1	gi|195972866	refseq_rat_lc2_100215.fasta	58802.7	1	20	24	30	0.0115	0.534	SLLEGEGSSGGGGR	R	G	0.997	61.9	29.2	52.1	2			631.802	1261.59	1262.6	2	0.0001141	0.09034	774737	451	464	TRUE
Experiment1	Experiment1_Band1	gi|195972866	refseq_rat_lc2_100215.fasta	58802.7	1	20	24	30	0.0115	0.534	SQYEQLAEQNR	R	K	0.997	57.8	28.2	50.2	2			683.323	1364.63	1365.64	2	0.0002241	0.1641	1180680	323	333	TRUE
Experiment1	Experiment1_Band1	gi|195972866	refseq_rat_lc2_100215.fasta	58802.7	1	20	24	30	0.0115	0.534	SQYEQLAEQNRK	R	D	0.99	21.2	29.2	17.6	2			498.583	1492.73	1493.73	3	3.306e-05	0.02213	1522130	323	334	TRUE
Experiment1	Experiment1_Band1	gi|195972866	refseq_rat_lc2_100215.fasta	58802.7	1	20	24	30	0.0115	0.534	SQYEQLAEQNRK	R	D	0.996	33	29	33	2			747.371	1492.73	1493.73	2	-0.0004159	-0.2785	380619	323	334	TRUE
Experiment1	Experiment1_Band1	gi|195972866	refseq_rat_lc2_100215.fasta	58802.7	1	20	24	30	0.0115	0.534	TIDDLKNQILNLTTDNANILLQIDNAR	K	L	0.997	52.9	27.3	52.9	2			1018.21	3051.62	3052.63	3	-0.002627	-0.8606	966618	202	228	TRUE
Experiment1	Experiment1_Band1	gi|195972866	refseq_rat_lc2_100215.fasta	58802.7	1	20	24	30	0.0115	0.534	VLDELTLTK	R	A	0.997	40.4	28.8	35	2			516.303	1030.59	1031.6	2	0.0006241	0.6049	366773	258	266	TRUE
Experiment1	Experiment1_Band1	gi|195972866	refseq_rat_lc2_100215.fasta	58802.7	1	20	24	30	0.0115	0.534	VLDELTLTKADLEmQIESLTEELAYLKK	R	N	0.997	25.2	27.1	12.9	2		m14: Oxidation (+15.99)	813.934	3251.71	3252.72	4	-0.001941	-0.5967	1752490	258	285	TRUE
Experiment1	Experiment1_Band1	gi|195972866	refseq_rat_lc2_100215.fasta	58802.7	1	20	24	30	0.0115	0.534	VTMQNLNDR	K	L	0.997	52.1	31	38.4	2			545.769	1089.52	1090.53	2	0.0004941	0.453	1097460	148	156	TRUE
Experiment1	Experiment1_Band1	gi|195972866	refseq_rat_lc2_100215.fasta	58802.7	1	20	24	30	0.0115	0.534	YENEVALR	K	Q	0.99	42.3	28.9	32	2			497.254	992.493	993.5	2	0.0001641	0.1651	477163	238	245	TRUE
Experiment1	Experiment1_Band1	TGGT1_266960,TGME49_266960,TGVEG_266960	ToxoDB11_lc2_082214.fasta	50073.2	0.213	0	0	1	0.000382	0.0267	INVFYNEATGGR	R	F	0.997	37.8	28.2	37.8	2			670.833	1339.65	1340.66	2	-0.0001159	-0.08648	364310	47	58	TRUE
Experiment1	Experiment1_Band1	gi|76363560	refseq_rat_lc2_100215.fasta	11807.4	0.899	1	1	1	0.000382	0.11	LNIDQNPGTAPK	K	Y	0.992	36	28.5	32.1	2			634.326	1266.64	1267.66	2	-0.0194	-15.3	622582	59	70	TRUE
Experiment1	Experiment1_Band1	TGGT1_223040,TGVEG_223040	ToxoDB11_lc2_082214.fasta	27460.9	1	1	1	1	0.000382	0.0377	LAVNDFAAK	R	V	0.997	33	30.2	30	2			474.761	947.508	948.515	2	-0.0001259	-0.1328	313200	150	158	TRUE
Experiment1	Experiment1_Band1	TGGT1_242330,TGME49_242330,TGVEG_242330	ToxoDB11_lc2_082214.fasta	21613.3	1	8	8	8	0.00305	0.292	AcVFVPHTAGR	K	Y	0.997	41.5	28.6	41.5	2	c2: Carbamidomethyl (+57.02)		607.809	1213.6	1214.61	2	-0.0001212	-0.09982	677870	33	43	TRUE
Experiment1	Experiment1_Band1	TGGT1_242330,TGME49_242330,TGVEG_242330	ToxoDB11_lc2_082214.fasta	21613.3	1	8	8	8	0.00305	0.292	DKAcVFVPHTAGR	K	Y	0.997	27.4	29.9	20.6	2	c4: Carbamidomethyl (+57.02)		486.582	1456.72	1457.73	3	-1.243e-06	-0.0008529	489652	31	43	TRUE
Experiment1	Experiment1_Band1	TGGT1_242330,TGME49_242330,TGVEG_242330	ToxoDB11_lc2_082214.fasta	21613.3	1	8	8	8	0.00305	0.292	KAMcPIVER	R	L	0.986	31.7	32.3	18	2	c4: Carbamidomethyl (+57.02)		552.289	1102.56	1103.57	2	-0.0002412	-0.2186	433215	51	59	TRUE
Experiment1	Experiment1_Band1	TGGT1_242330,TGME49_242330,TGVEG_242330	ToxoDB11_lc2_082214.fasta	21613.3	1	8	8	8	0.00305	0.292	LVNSMMMHGR	R	N	0.997	39.6	26.3	39.6	2			588.268	1174.52	1175.55	2	-0.01878	-15.97	661023	60	69	TRUE
Experiment1	Experiment1_Band1	TGGT1_242330,TGME49_242330,TGVEG_242330	ToxoDB11_lc2_082214.fasta	21613.3	1	8	8	8	0.00305	0.292	QAVDVSPLR	R	R	0.993	24.9	27.7	17.3	2			492.777	983.54	984.547	2	-5.594e-05	-0.05682	659075	125	133	TRUE
Experiment1	Experiment1_Band1	TGGT1_242330,TGME49_242330,TGVEG_242330	ToxoDB11_lc2_082214.fasta	21613.3	1	8	8	8	0.00305	0.292	RQAVDVSPLRR	R	V	0.997	30.5	27.1	19.3	2			432.921	1295.74	1296.75	3	-2.694e-05	-0.02078	533489	124	134	TRUE
Experiment1	Experiment1_Band1	TGGT1_242330,TGME49_242330,TGVEG_242330	ToxoDB11_lc2_082214.fasta	21613.3	1	8	8	8	0.00305	0.292	RVNQAIYLIcTGAR	R	L	0.997	37.8	29.2	35.8	2	c10: Carbamidomethyl (+57.02)		817.943	1633.87	1634.88	2	-0.0005312	-0.3249	296895	134	147	TRUE
Experiment1	Experiment1_Band1	TGGT1_242330,TGME49_242330,TGVEG_242330	ToxoDB11_lc2_082214.fasta	21613.3	1	8	8	8	0.00305	0.292	VNQAIYLIcTGAR	R	L	0.997	70.4	29.5	70.4	2	c9: Carbamidomethyl (+57.02)		739.893	1477.77	1478.78	2	0.0002188	0.1479	767744	135	147	TRUE
Experiment1	Experiment1_Band1	gi|4557701	refseq_rat_lc2_100215.fasta	48106.7	0.771	0	0	6	0.00229	0.12	EVATNSELVQSGK	R	S	0.997	62.9	30.7	52.7	2			681.342	1360.67	1361.69	2	-0.01394	-10.23	660430	285	297	TRUE
Experiment1	Experiment1_Band1	gi|4557701	refseq_rat_lc2_100215.fasta	48106.7	0.771	0	0	6	0.00229	0.12	ILNEMRDQYEK	R	M	0.988	28.1	28.3	24	2			719.853	1437.69	1438.7	2	-0.0002559	-0.1779	724221	252	262	TRUE
Experiment1	Experiment1_Band1	gi|4557701	refseq_rat_lc2_100215.fasta	48106.7	0.771	0	0	6	0.00229	0.12	ILNEmRDQYEK	R	M	0.991	24	27.6	12	2		m5: Oxidation (+15.99)	727.851	1453.69	1454.69	2	0.000309	0.2124	306892	252	262	TRUE
Experiment1	Experiment1_Band1	gi|4557701	refseq_rat_lc2_100215.fasta	48106.7	0.771	0	0	6	0.00229	0.12	LASYLDKVR	R	A	0.997	43.9	26.4	33.7	2			532.809	1063.6	1064.61	2	-0.0001559	-0.1465	1872460	95	103	TRUE
Experiment1	Experiment1_Band1	gi|4557701	refseq_rat_lc2_100215.fasta	48106.7	0.771	0	0	6	0.00229	0.12	NHEEEMNALR	K	G	0.992	21.7	25	14.7	2			621.78	1241.55	1242.55	2	-0.0001159	-0.09331	449704	221	230	TRUE
Experiment1	Experiment1_Band1	gi|4557701	refseq_rat_lc2_100215.fasta	48106.7	0.771	0	0	6	0.00229	0.12	VLDELTLAR	R	A	0.997	46.4	30.6	35.8	2			515.294	1028.57	1029.59	2	-0.01307	-12.69	455894	193	201	TRUE
Experiment1	Experiment1_Band1	TGGT1_259630	ToxoDB11_lc2_082214.fasta	18282.8	1	5	5	6	0.00229	0.344	LRADTVYSK	R	Q	0.995	26.1	27.6	19.9	2			526.79	1051.57	1052.57	2	-1.594e-05	-0.01515	294750	142	150	TRUE
Experiment1	Experiment1_Band1	TGGT1_259630	ToxoDB11_lc2_082214.fasta	18282.8	1	5	5	6	0.00229	0.344	SPAEVIEEMR	K	T	0.997	38.1	30.2	32.6	2			580.785	1159.55	1160.56	2	0.0001741	0.15	743805	49	58	TRUE
Experiment1	Experiment1_Band1	TGGT1_259630	ToxoDB11_lc2_082214.fasta	18282.8	1	5	5	6	0.00229	0.344	SPAEVIEEMR	K	T	0.997	53.5	30.1	42	2			580.784	1159.55	1160.56	2	-0.0001959	-0.1688	362902	49	58	TRUE
Experiment1	Experiment1_Band1	TGGT1_259630	ToxoDB11_lc2_082214.fasta	18282.8	1	5	5	6	0.00229	0.344	TVDEGVVEENPSLQTAQTTEMETEGLR	R	Y	0.997	66.7	27.8	63.6	2			988.464	2962.37	2963.38	3	-6.694e-05	-0.02259	336221	10	36	TRUE
Experiment1	Experiment1_Band1	TGGT1_259630	ToxoDB11_lc2_082214.fasta	18282.8	1	5	5	6	0.00229	0.344	YAGTEVIR	R	K	0.99	44.7	27.2	31.4	2			454.746	907.477	908.484	2	0.0002241	0.2466	501263	37	44	TRUE
Experiment1	Experiment1_Band1	TGGT1_259630	ToxoDB11_lc2_082214.fasta	18282.8	1	5	5	6	0.00229	0.344	YAGTEVIRK	R	T	0.997	35.2	27	18.1	2			518.793	1035.57	1036.58	2	1.406e-05	0.01356	447628	37	45	TRUE
Experiment1	Experiment1_Band1	TGGT1_215980,TGME49_215980,TGVEG_215980	ToxoDB11_lc2_082214.fasta	24466.1	1	4	5	5	0.00191	0.143	ALISILEGmR	K	G	0.997	50.4	30.2	36.9	2		m9: Oxidation (+15.99)	559.816	1117.62	1118.62	2	0.000359	0.321	143317	160	169	TRUE
Experiment1	Experiment1_Band1	TGGT1_215980,TGME49_215980,TGVEG_215980	ToxoDB11_lc2_082214.fasta	24466.1	1	4	5	5	0.00191	0.143	ALISILEGMR	K	G	0.997	62.6	30.8	48.7	2			551.818	1101.62	1102.63	2	0.0001541	0.1397	562932	160	169	TRUE
Experiment1	Experiment1_Band1	TGGT1_215980,TGME49_215980,TGVEG_215980	ToxoDB11_lc2_082214.fasta	24466.1	1	4	5	5	0.00191	0.143	HWNDTTSIcR	K	K	0.997	30.5	25	30.5	2	c9: Carbamidomethyl (+57.02)		645.288	1288.56	1289.57	2	4.876e-05	0.03781	579974	176	185	TRUE
Experiment1	Experiment1_Band1	TGGT1_215980,TGME49_215980,TGVEG_215980	ToxoDB11_lc2_082214.fasta	24466.1	1	4	5	5	0.00191	0.143	KHWNDTTSIcR	R	K	0.997	28.6	28.5	26.6	2	c10: Carbamidomethyl (+57.02)		473.226	1416.66	1417.66	3	-0.0002712	-0.1913	415023	175	185	TRUE
Experiment1	Experiment1_Band1	TGGT1_215980,TGME49_215980,TGVEG_215980	ToxoDB11_lc2_082214.fasta	24466.1	1	4	5	5	0.00191	0.143	LYESVLAFR	R	R	0.997	45.2	27.8	41.9	2			549.296	1096.58	1097.6	2	-0.0148	-13.48	348214	93	101	TRUE
Experiment1	Experiment1_Band1	TGGT1_268835,TGVEG_268835	ToxoDB11_lc2_082214.fasta	76065.1	1	2	2	2	0.000764	0.0419	LRDGAQEVQTVIER	K	Q	0.997	33.3	29.9	24.8	2			807.434	1612.85	1613.86	2	0.0006341	0.3929	278233	172	185	TRUE
Experiment1	Experiment1_Band1	TGGT1_268835,TGVEG_268835	ToxoDB11_lc2_082214.fasta	76065.1	1	2	2	2	0.000764	0.0419	NAQEEAAAYGLALK	K	T	0.997	48.7	30.5	46.5	2			724.872	1447.73	1448.74	2	-0.0004459	-0.3078	736438	615	628	TRUE
Experiment1	Experiment1_Band1	TGGT1_261740,TGVEG_261740	ToxoDB11_lc2_082214.fasta	14170.1	0.994	1	1	2	0.000764	0.0992	GSQPSPPGKPLQR	K	R	0.997	34.8	29.6	28.3	2			674.87	1347.73	1348.73	2	-0.0006059	-0.4493	535654	95	107	TRUE
Experiment1	Experiment1_Band1	TGGT1_261740,TGVEG_261740	ToxoDB11_lc2_082214.fasta	14170.1	0.994	1	1	2	0.000764	0.0992	GSQPSPPGKPLQR	K	R	0.997	32.4	29.6	25	2			674.87	1347.73	1348.73	2	-0.0001259	-0.09338	279703	95	107	TRUE
Experiment1	Experiment1_Band1	gi|119703753	refseq_rat_lc2_100215.fasta	60068.6	0.48	0	0	8	0.00305	0.128	ADTLTDEINFLR	K	A	0.997	58.6	29.5	32.1	2			704.35	1406.69	1407.71	2	-0.01849	-13.13	274633	288	299	TRUE
Experiment1	Experiment1_Band1	gi|119703753	refseq_rat_lc2_100215.fasta	60068.6	0.48	0	0	8	0.00305	0.128	AEAESWYQTK	R	Y	0.997	33.6	25	33.1	2			606.78	1211.55	1212.55	2	-0.0002459	-0.2028	304877	350	359	TRUE
Experiment1	Experiment1_Band1	gi|119703753	refseq_rat_lc2_100215.fasta	60068.6	0.48	0	0	8	0.00305	0.128	AQYEEIAQR	K	S	0.991	40.3	28.2	31.4	2			554.271	1106.53	1107.54	2	-0.008226	-7.427	720031	339	347	TRUE
Experiment1	Experiment1_Band1	gi|119703753	refseq_rat_lc2_100215.fasta	60068.6	0.48	0	0	8	0.00305	0.128	FASFIDKVR	K	F	0.996	26.7	27.8	26.7	2			541.803	1081.59	1082.6	2	6.406e-05	0.05917	322513	174	182	TRUE
Experiment1	Experiment1_Band1	gi|119703753	refseq_rat_lc2_100215.fasta	60068.6	0.48	0	0	8	0.00305	0.128	NKYEDEINKR	K	T	0.997	34.4	29.2	16.5	2			654.831	1307.65	1308.65	2	-0.0002459	-0.1879	413603	251	260	TRUE
Experiment1	Experiment1_Band1	gi|119703753	refseq_rat_lc2_100215.fasta	60068.6	0.48	0	0	8	0.00305	0.128	NKYEDEINKR	K	T	0.997	47.5	28.8	40.4	2			436.884	1307.63	1308.65	3	-0.01625	-12.42	549767	251	260	TRUE
Experiment1	Experiment1_Band1	gi|119703753	refseq_rat_lc2_100215.fasta	60068.6	0.48	0	0	8	0.00305	0.128	NLDLDSIIAEVK	R	A	0.997	58.1	30.5	54.7	2			665.367	1328.72	1329.73	2	-5.942e-06	-0.004468	671798	327	338	TRUE
Experiment1	Experiment1_Band1	gi|119703753	refseq_rat_lc2_100215.fasta	60068.6	0.48	0	0	8	0.00305	0.128	WTLLQEQGTK	K	T	0.997	36.9	31.6	19.5	2			602.322	1202.63	1203.64	2	-0.0001559	-0.1296	595855	195	204	TRUE
Experiment1	Experiment1_Band1	TGGT1_261250,TGME49_261250,TGVEG_261250	ToxoDB11_lc2_082214.fasta	19546.5	0.943	1	1	1	0.000382	0.05	AGLQFPVGR	K	I	0.996	31.3	32.4	28.4	2			472.769	943.524	944.531	2	1.406e-05	0.01488	305873	75	83	TRUE
Experiment1	Experiment1_Band1	gi|15431310	refseq_rat_lc2_100215.fasta	51622.6	1	2	2	9	0.00344	0.206	APSTYGGGLSVSSSR	R	F	0.997	51.7	28.3	51.7	2			713.352	1424.69	1425.7	2	-0.0001459	-0.1024	586470	42	56	TRUE
Experiment1	Experiment1_Band1	gi|15431310	refseq_rat_lc2_100215.fasta	51622.6	1	2	2	9	0.00344	0.206	EVATNSELVQSGK	R	S	0.997	62.9	30.7	52.7	2			681.342	1360.67	1361.69	2	-0.01394	-10.23	660430	316	328	TRUE
Experiment1	Experiment1_Band1	gi|15431310	refseq_rat_lc2_100215.fasta	51622.6	1	2	2	9	0.00344	0.206	GQVGGDVNVEmDAAPGVDLSR	R	I	0.997	64.3	27.8	59.6	2		m11: Oxidation (+15.99)	1051.49	2100.97	2101.98	2	-0.002131	-1.014	176547	262	282	TRUE
Experiment1	Experiment1_Band1	gi|15431310	refseq_rat_lc2_100215.fasta	51622.6	1	2	2	9	0.00344	0.206	ILNEMRDQYEK	R	M	0.988	28.1	28.3	24	2			719.853	1437.69	1438.7	2	-0.0002559	-0.1779	724221	283	293	TRUE
Experiment1	Experiment1_Band1	gi|15431310	refseq_rat_lc2_100215.fasta	51622.6	1	2	2	9	0.00344	0.206	ILNEmRDQYEK	R	M	0.991	24	27.6	12	2		m5: Oxidation (+15.99)	727.851	1453.69	1454.69	2	0.000309	0.2124	306892	283	293	TRUE
Experiment1	Experiment1_Band1	gi|15431310	refseq_rat_lc2_100215.fasta	51622.6	1	2	2	9	0.00344	0.206	LASYLDKVR	R	A	0.997	43.9	26.4	33.7	2			532.809	1063.6	1064.61	2	-0.0001559	-0.1465	1872460	126	134	TRUE
Experiment1	Experiment1_Band1	gi|15431310	refseq_rat_lc2_100215.fasta	51622.6	1	2	2	9	0.00344	0.206	NHEEEMNALR	K	G	0.992	21.7	25	14.7	2			621.78	1241.55	1242.55	2	-0.0001159	-0.09331	449704	252	261	TRUE
Experiment1	Experiment1_Band1	gi|15431310	refseq_rat_lc2_100215.fasta	51622.6	1	2	2	9	0.00344	0.206	VLDELTLAR	R	A	0.997	46.4	30.6	35.8	2			515.294	1028.57	1029.59	2	-0.01307	-12.69	455894	224	232	TRUE
Experiment1	Experiment1_Band1	gi|15431310	refseq_rat_lc2_100215.fasta	51622.6	1	2	2	9	0.00344	0.206	VTMQNLNDR	K	L	0.997	52.1	31	38.4	2			545.769	1089.52	1090.53	2	0.0004941	0.453	1097460	117	125	TRUE
Experiment1	Experiment1_Band1	TGGT1_251810,TGME49_251810,TGVEG_251810	ToxoDB11_lc2_082214.fasta	17467.9	1	2	2	2	0.000764	0.161	DSEGNLDEVATQVK	K	N	0.997	54	29.5	48.3	2			752.86	1503.71	1504.71	2	7.406e-05	0.04922	488792	120	133	TRUE
Experiment1	Experiment1_Band1	TGGT1_251810,TGME49_251810,TGVEG_251810	ToxoDB11_lc2_082214.fasta	17467.9	1	2	2	2	0.000764	0.161	SVLVTVLQAcGK	K	E	0.997	86.3	29.9	80.1	2	c10: Carbamidomethyl (+57.02)		637.86	1273.71	1274.71	2	-0.0001412	-0.1108	194148	141	152	TRUE
Experiment1	Experiment1_Band1	TGGT1_263990,TGME49_263990,TGVEG_263990	ToxoDB11_lc2_082214.fasta	15406.3	1	6	8	9	0.00344	0.41	DISSMFHR	R	G	0.99	33.4	28.8	33.4	2			496.735	991.455	992.462	2	0.0001141	0.1149	476349	57	64	TRUE
Experiment1	Experiment1_Band1	TGGT1_263990,TGME49_263990,TGVEG_263990	ToxoDB11_lc2_082214.fasta	15406.3	1	6	8	9	0.00344	0.41	GVAGAEQVREAYNSmAK	R	C	0.995	27.2	28.5	27.2	2		m15: Oxidation (+15.99)	898.933	1795.85	1796.86	2	-0.000261	-0.1452	334622	65	81	TRUE
Experiment1	Experiment1_Band1	TGGT1_263990,TGME49_263990,TGVEG_263990	ToxoDB11_lc2_082214.fasta	15406.3	1	6	8	9	0.00344	0.41	GVAGAEQVREAYNSMAK	R	C	0.997	49.5	28.9	49.5	2			890.936	1779.86	1780.86	2	-0.0008259	-0.4638	321441	65	81	TRUE
Experiment1	Experiment1_Band1	TGGT1_263990,TGME49_263990,TGVEG_263990	ToxoDB11_lc2_082214.fasta	15406.3	1	6	8	9	0.00344	0.41	QLQYGRVPSILTK	K	Y	0.995	29.6	26.3	27	2			751.938	1501.86	1502.87	2	-0.0004459	-0.2967	409373	119	131	TRUE
Experiment1	Experiment1_Band1	TGGT1_263990,TGME49_263990,TGVEG_263990	ToxoDB11_lc2_082214.fasta	15406.3	1	6	8	9	0.00344	0.41	RVSVAEVLESDPAFR	R	Q	0.997	39.8	30.6	35.1	2			837.944	1673.87	1674.88	2	-0.0004059	-0.2424	299284	85	99	TRUE
Experiment1	Experiment1_Band1	TGGT1_263990,TGME49_263990,TGVEG_263990	ToxoDB11_lc2_082214.fasta	15406.3	1	6	8	9	0.00344	0.41	RVSVAEVLESDPAFR	R	Q	0.997	50.6	30.6	28.4	2			558.965	1673.87	1674.88	3	0.0003151	0.1881	333893	85	99	TRUE
Experiment1	Experiment1_Band1	TGGT1_263990,TGME49_263990,TGVEG_263990	ToxoDB11_lc2_082214.fasta	15406.3	1	6	8	9	0.00344	0.41	VSVAEVLESDPAFR	R	Q	0.997	66.1	31	60.5	2			759.894	1517.77	1518.78	2	0.0001041	0.06851	1459210	86	99	TRUE
Experiment1	Experiment1_Band1	TGGT1_263990,TGME49_263990,TGVEG_263990	ToxoDB11_lc2_082214.fasta	15406.3	1	6	8	9	0.00344	0.41	YRDISSMFHR	R	G	0.997	31.6	27.4	22.4	2			437.88	1310.62	1311.63	3	0.0003151	0.2402	1163360	55	64	TRUE
Experiment1	Experiment1_Band1	TGGT1_263990,TGME49_263990,TGVEG_263990	ToxoDB11_lc2_082214.fasta	15406.3	1	6	8	9	0.00344	0.41	YRDISSMFHR	R	G	0.997	32.9	27.4	28.2	2			437.88	1310.62	1311.63	3	0.0001351	0.103	174088	55	64	TRUE
Experiment1	Experiment1_Band2	TGGT1_411760	ToxoDB11_lc2_082214.fasta	32058.9	1	4	4	4	0.00108	0.171	AVFPSIVGRPR	R	H	0.997	34.4	28.3	23.5	2			599.856	1197.7	1198.71	2	6.406e-05	0.05344	215898	30	40	TRUE
Experiment1	Experiment1_Band2	TGGT1_411760	ToxoDB11_lc2_082214.fasta	32058.9	1	4	4	4	0.00108	0.171	DSYVGDEAQSKR	K	G	0.996	26.1	25.6	24.2	2			677.815	1353.62	1354.62	2	0.0001341	0.09896	246509	52	63	TRUE
Experiment1	Experiment1_Band2	TGGT1_411760	ToxoDB11_lc2_082214.fasta	32058.9	1	4	4	4	0.00108	0.171	GYSFTTTAER	R	E	0.997	35.2	28.9	30	2			566.767	1131.52	1132.53	2	8.406e-05	0.07422	267322	198	207	TRUE
Experiment1	Experiment1_Band2	TGGT1_411760	ToxoDB11_lc2_082214.fasta	32058.9	1	4	4	4	0.00108	0.171	SYELPDGQVITIGNER	K	F	0.997	65.5	30.3	56	2			895.949	1789.88	1790.89	2	-0.0008659	-0.4835	212523	240	255	TRUE
Experiment1	Experiment1_Band2	gi|16751921	refseq_rat_lc2_100215.fasta	11284.1	0.736	0	0	3	0.000811	0.227	ENAGEDPGLAR	K	Q	0.997	63	25.3	56.3	2			564.768	1127.52	1128.53	2	-2.594e-05	-0.02299	372248	43	53	TRUE
Experiment1	Experiment1_Band2	gi|16751921	refseq_rat_lc2_100215.fasta	11284.1	0.736	0	0	3	0.000811	0.227	LGKDAVEDLESVGK	K	G	0.997	52.3	31.3	45.5	2			487.26	1458.76	1459.76	3	-0.0001349	-0.09244	845670	83	96	TRUE
Experiment1	Experiment1_Band2	gi|16751921	refseq_rat_lc2_100215.fasta	11284.1	0.736	0	0	3	0.000811	0.227	LGKDAVEDLESVGK	K	G	0.997	72.5	31.3	64.8	2			730.385	1458.76	1459.76	2	-0.0006659	-0.4562	453901	83	96	TRUE
Experiment1	Experiment1_Band2	TGVEG_290030	ToxoDB11_lc2_082214.fasta	26594.3	1	6	7	7	0.00189	0.323	ILSAFHNPGK	R	R	0.997	46.8	27.8	41.5	2			542.301	1082.59	1083.59	2	-0.0002359	-0.2177	582862	132	141	TRUE
Experiment1	Experiment1_Band2	TGVEG_290030	ToxoDB11_lc2_082214.fasta	26594.3	1	6	7	7	0.00189	0.323	ILSAFHNPGKRPGLK	R	I	0.99	23.2	25.5	23.2	2			817.978	1633.94	1634.95	2	-0.0001259	-0.07703	179392	132	146	TRUE
Experiment1	Experiment1_Band2	TGVEG_290030	ToxoDB11_lc2_082214.fasta	26594.3	1	6	7	7	0.00189	0.323	ISLmTYEAR	K	Y	0.997	38.9	27.4	38.9	2		m4: Oxidation (+15.99)	550.277	1098.54	1099.55	2	0.000559	0.5084	185733	147	155	TRUE
Experiment1	Experiment1_Band2	TGVEG_290030	ToxoDB11_lc2_082214.fasta	26594.3	1	6	7	7	0.00189	0.323	ISLMTYEAR	K	Y	0.997	41.6	27.7	39.3	2			542.279	1082.54	1083.55	2	0.0001141	0.1053	648289	147	155	TRUE
Experiment1	Experiment1_Band2	TGVEG_290030	ToxoDB11_lc2_082214.fasta	26594.3	1	6	7	7	0.00189	0.323	QFWEAQFANR	K	S	0.997	44.7	26.7	33.2	2			648.81	1295.6	1296.61	2	0.0002841	0.2191	804722	78	87	TRUE
Experiment1	Experiment1_Band2	TGVEG_290030	ToxoDB11_lc2_082214.fasta	26594.3	1	6	7	7	0.00189	0.323	VSTPGTLEVHTSPALQQQPHFHEEAAGHH	R	-	0.997	53.8	28.7	52.8	2			1048.17	3141.5	3142.51	3	-0.002586	-0.8229	2810680	201	229	TRUE
Experiment1	Experiment1_Band2	TGVEG_290030	ToxoDB11_lc2_082214.fasta	26594.3	1	6	7	7	0.00189	0.323	YEGIQFPFVFR	K	Q	0.997	48.6	31.4	33.9	2			701.861	1401.71	1402.72	2	-0.0001859	-0.1326	63647	186	196	TRUE
Experiment1	Experiment1_Band2	TGGT1_230160,TGME49_230160,TGVEG_230160	ToxoDB11_lc2_082214.fasta	15844.6	0.95	1	1	1	0.00027	0.0845	VQVYTYQPATVR	R	F	0.997	40.9	29	32.2	2			712.881	1423.75	1424.75	2	0.0009541	0.6696	294218	47	58	TRUE
Experiment1	Experiment1_Band2	gi|999628	refseq_rat_lc2_100215.fasta	10199.2	1	2	2	2	0.000541	0.296	SSGSSYPSLLQcLK	-	A	0.997	33.2	28.7	33.2	2	c12: Carbamidomethyl (+57.02)		763.88	1525.74	1526.75	2	-0.0002512	-0.1646	177358	1	14	TRUE
Experiment1	Experiment1_Band2	gi|999628	refseq_rat_lc2_100215.fasta	10199.2	1	2	2	2	0.000541	0.296	VcNYVNWIQQTIAAN	K	-	0.988	26	28.9	21.7	2	c2: Carbamidomethyl (+57.02)		897.435	1792.86	1793.86	2	-0.0005812	-0.324	43651.6	84	98	TRUE
Experiment1	Experiment1_Band2	gi|999627	refseq_rat_lc2_100215.fasta	8819.3	1	4	7	12	0.00324	0.707	IITHPNFNGNTLDNDIMLIK	K	L	0.997	31.5	29.7	29.6	2			761.731	2282.17	2283.18	3	-0.001495	-0.6548	195913	27	46	TRUE
Experiment1	Experiment1_Band2	gi|999627	refseq_rat_lc2_100215.fasta	8819.3	1	4	7	12	0.00324	0.707	IITHPNFNGNTLDNDImLIK	K	L	0.997	36	29.5	32.2	2		m17: Oxidation (+15.99)	767.063	2298.17	2299.18	3	-0.00068	-0.2957	507449	27	46	TRUE
Experiment1	Experiment1_Band2	gi|999627	refseq_rat_lc2_100215.fasta	8819.3	1	4	7	12	0.00324	0.707	IITHPNFNGNTLDNDImLIK	K	L	0.997	50.9	29.6	46.7	2		m17: Oxidation (+15.99)	1150.09	2298.17	2299.18	2	-0.001581	-0.6876	80086.9	27	46	TRUE
Experiment1	Experiment1_Band2	gi|999627	refseq_rat_lc2_100215.fasta	8819.3	1	4	7	12	0.00324	0.707	LGEHNIDVLEGNEQFINAAK	R	I	0.997	45	29.7	42.8	2			737.706	2210.1	2211.1	3	0.0006451	0.2917	844990	7	26	TRUE
Experiment1	Experiment1_Band2	gi|999627	refseq_rat_lc2_100215.fasta	8819.3	1	4	7	12	0.00324	0.707	LGEHNIDVLEGNEQFINAAK	R	I	0.997	65.2	29.6	65.2	2			1106.06	2210.1	2211.1	2	-0.001416	-0.6404	193317	7	26	TRUE
Experiment1	Experiment1_Band2	gi|999627	refseq_rat_lc2_100215.fasta	8819.3	1	4	7	12	0.00324	0.707	LGEHNIDVLEGNEQFINAAK	R	I	0.997	87.5	29.6	82.9	2			1106.05	2210.09	2211.1	2	-0.002146	-0.9705	3414850	7	26	TRUE
Experiment1	Experiment1_Band2	gi|999627	refseq_rat_lc2_100215.fasta	8819.3	1	4	7	12	0.00324	0.707	LGEHNIDVLEGNEQFINAAK	R	I	0.997	69.2	29.8	67.2	2			737.706	2210.1	2211.1	3	-0.0006359	-0.2876	570137	7	26	TRUE
Experiment1	Experiment1_Band2	gi|999627	refseq_rat_lc2_100215.fasta	8819.3	1	4	7	12	0.00324	0.707	LSSPATLNSR	K	V	0.997	50.4	32	33.7	2			523.286	1044.56	1045.56	2	0.0001241	0.1187	176589	47	56	TRUE
Experiment1	Experiment1_Band2	gi|999627	refseq_rat_lc2_100215.fasta	8819.3	1	4	7	12	0.00324	0.707	LSSPATLNSR	K	V	0.997	52.8	32.3	30.1	2			523.285	1044.56	1045.56	2	-0.0004859	-0.4648	14851800	47	56	TRUE
Experiment1	Experiment1_Band2	gi|999627	refseq_rat_lc2_100215.fasta	8819.3	1	4	7	12	0.00324	0.707	VATVSLPR	R	S	0.99	41.1	28.2	5.64	2			421.758	841.502	842.509	2	-5.594e-05	-0.0664	3371100	57	64	TRUE
Experiment1	Experiment1_Band2	gi|999627	refseq_rat_lc2_100215.fasta	8819.3	1	4	7	12	0.00324	0.707	VATVSLPR	R	S	0.99	41.3	28.2	5.79	2			421.758	841.502	842.509	2	-0.0002459	-0.2919	40371300	57	64	TRUE
Experiment1	Experiment1_Band2	gi|999627	refseq_rat_lc2_100215.fasta	8819.3	1	4	7	12	0.00324	0.707	VATVSLPR	R	S	0.99	49	28.2	12.5	2			421.758	841.502	842.509	2	-5.594e-05	-0.0664	837335	57	64	TRUE
Experiment1	Experiment1_Band2	TGME49_204400	ToxoDB11_lc2_082214.fasta	62146.9	0.812	0	0	4	0.00108	0.0901	GTALTELLK	R	Q	0.997	46.7	29.6	29.7	2			473.284	944.554	945.562	2	-0.0002359	-0.2495	171415	473	481	FALSE	TGGT1_204400
Experiment1	Experiment1_Band2	TGME49_204400	ToxoDB11_lc2_082214.fasta	62146.9	0.812	0	0	4	0.00108	0.0901	IVDVPIGPGLLGR	R	V	0.997	44.3	25	41.6	2			653.398	1304.78	1305.79	2	-0.0005059	-0.3875	117151	145	157	FALSE	TGGT1_204400
Experiment1	Experiment1_Band2	TGME49_204400	ToxoDB11_lc2_082214.fasta	62146.9	0.812	0	0	4	0.00108	0.0901	VVDALGNPIDGKGPIPAKER	R	R	0.997	28.6	27.7	28.6	2			682.716	2045.13	2046.13	3	-0.001555	-0.7599	357571	158	177	FALSE	TGGT1_204400
Experiment1	Experiment1_Band2	TGME49_204400	ToxoDB11_lc2_082214.fasta	62146.9	0.812	0	0	4	0.00108	0.0901	VVSVGDGIAR	R	L	0.997	41.5	31.5	26.9	2			486.777	971.54	972.547	2	4.058e-06	0.004173	232770	82	91	FALSE	TGGT1_204400
Experiment1	Experiment1_Band2	TGGT1_209030,TGME49_209030,TGVEG_209030	ToxoDB11_lc2_082214.fasta	41908.5	0.95	1	1	1	0.00027	0.0479	VAPEEHPVLLTEAPLNPK	R	A	0.997	64.7	28.6	64.7	2			977.536	1953.06	1954.06	2	-0.0006359	-0.3254	116816	97	114	TRUE
Experiment1	Experiment1_Band2	TGGT1_262720,TGME49_262720,TGVEG_262720	ToxoDB11_lc2_082214.fasta	17936.3	0.905	1	1	1	0.00027	0.0755	DFQNDKGDVIAK	R	Y	0.995	33.8	30.2	14.6	2			675.338	1348.66	1349.67	2	-0.001346	-0.9972	249672	83	94	TRUE
Experiment1	Experiment1_Band2	gi|55956899	refseq_rat_lc2_100215.fasta	62065.9	1	24	40	143	0.0387	0.449	DIENQYETQITQIEHEVSSSGQEVQSSAK	K	E	0.997	69.1	26.8	66.4	2			1088.84	3263.5	3264.51	3	-0.003207	-0.9824	72807.5	340	368	TRUE
Experiment1	Experiment1_Band2	gi|55956899	refseq_rat_lc2_100215.fasta	62065.9	1	24	40	143	0.0387	0.449	EIETYHNLLEGGQEDFESSGAGK	K	I	0.997	64.7	25.9	62.7	2			1255.57	2509.12	2510.13	2	-0.0008959	-0.3569	659088	450	472	TRUE
Experiment1	Experiment1_Band2	gi|55956899	refseq_rat_lc2_100215.fasta	62065.9	1	24	40	143	0.0387	0.449	EIETYHNLLEGGQEDFESSGAGK	K	I	0.997	58.8	25.9	56.4	2			837.382	2509.12	2510.13	3	-0.001636	-0.6517	341890	450	472	TRUE
Experiment1	Experiment1_Band2	gi|55956899	refseq_rat_lc2_100215.fasta	62065.9	1	24	40	143	0.0387	0.449	EIETYHNLLEGGQEDFESSGAGK	K	I	0.997	78.6	25.9	77.6	2			837.382	2509.12	2510.13	3	0.0001941	0.07731	1141280	450	472	TRUE
Experiment1	Experiment1_Band2	gi|55956899	refseq_rat_lc2_100215.fasta	62065.9	1	24	40	143	0.0387	0.449	FEMEQNLR	K	Q	0.99	32.4	27.2	21.3	2			533.753	1065.49	1066.5	2	0.0003041	0.2851	368903	243	250	TRUE
Experiment1	Experiment1_Band2	gi|55956899	refseq_rat_lc2_100215.fasta	62065.9	1	24	40	143	0.0387	0.449	FEmEQNLR	K	Q	0.99	40.9	25	17.2	2		m3: Oxidation (+15.99)	541.743	1081.47	1082.49	2	-0.01561	-14.42	304352	243	250	TRUE
Experiment1	Experiment1_Band2	gi|55956899	refseq_rat_lc2_100215.fasta	62065.9	1	24	40	143	0.0387	0.449	FSSSSGYGGGSSR	R	V	0.997	68.3	25	62.3	2			618.257	1234.5	1235.53	2	-0.02128	-17.22	138628	47	59	TRUE
Experiment1	Experiment1_Band2	gi|55956899	refseq_rat_lc2_100215.fasta	62065.9	1	24	40	143	0.0387	0.449	FSSSSGYGGGSSR	R	V	0.997	57.5	25	52.4	2			618.268	1234.52	1235.53	2	0.0003341	0.2704	98868.6	47	59	TRUE
Experiment1	Experiment1_Band2	gi|55956899	refseq_rat_lc2_100215.fasta	62065.9	1	24	40	143	0.0387	0.449	FSSSSGYGGGSSR	R	V	0.997	63	25	63	2			618.268	1234.52	1235.53	2	0.0006941	0.5617	1005370	47	59	TRUE
Experiment1	Experiment1_Band2	gi|55956899	refseq_rat_lc2_100215.fasta	62065.9	1	24	40	143	0.0387	0.449	GGSGGSHGGGSGFGGESGGSYGGGEEASGSGGGYGGGSGK	R	S	0.988	17.4	25	17.4	2			1075.1	3222.27	3223.28	3	-0.001165	-0.3614	12375	580	619	TRUE
Experiment1	Experiment1_Band2	gi|55956899	refseq_rat_lc2_100215.fasta	62065.9	1	24	40	143	0.0387	0.449	GGSGGSHGGGSGFGGESGGSYGGGEEASGSGGGYGGGSGK	R	S	0.997	29.5	25	29.5	2			1075.1	3222.27	3223.28	3	-0.005566	-1.727	14938.5	580	619	TRUE
Experiment1	Experiment1_Band2	gi|55956899	refseq_rat_lc2_100215.fasta	62065.9	1	24	40	143	0.0387	0.449	GGSGGSHGGGSGFGGESGGSYGGGEEASGSGGGYGGGSGK	R	S	0.997	30.1	25	30.1	2			1075.1	3222.28	3223.28	3	0.0006651	0.2063	11107.6	580	619	TRUE
Experiment1	Experiment1_Band2	gi|55956899	refseq_rat_lc2_100215.fasta	62065.9	1	24	40	143	0.0387	0.449	GGSGGSHGGGSGFGGESGGSYGGGEEASGSGGGYGGGSGK	R	S	0.997	31.2	25	31.2	2			1075.1	3222.27	3223.28	3	-6.694e-05	-0.02077	53468.5	580	619	TRUE
Experiment1	Experiment1_Band2	gi|55956899	refseq_rat_lc2_100215.fasta	62065.9	1	24	40	143	0.0387	0.449	GGSGGSHGGGSGFGGESGGSYGGGEEASGSGGGYGGGSGK	R	S	0.997	33.1	25	33.1	2			1075.1	3222.28	3223.28	3	0.001034	0.3208	40858	580	619	TRUE
Experiment1	Experiment1_Band2	gi|55956899	refseq_rat_lc2_100215.fasta	62065.9	1	24	40	143	0.0387	0.449	GGSGGSHGGGSGFGGESGGSYGGGEEASGSGGGYGGGSGK	R	S	0.997	52.1	25	52.1	2			1075.09	3222.24	3223.28	3	-0.03926	-12.18	41885.8	580	619	TRUE
Experiment1	Experiment1_Band2	gi|55956899	refseq_rat_lc2_100215.fasta	62065.9	1	24	40	143	0.0387	0.449	GGSGGSHGGGSGFGGESGGSYGGGEEASGSGGGYGGGSGK	R	S	0.997	44.2	25	44.2	2			1075.1	3222.27	3223.28	3	-0.006295	-1.953	10772.8	580	619	TRUE
Experiment1	Experiment1_Band2	gi|55956899	refseq_rat_lc2_100215.fasta	62065.9	1	24	40	143	0.0387	0.449	GGSGGSHGGGSGFGGESGGSYGGGEEASGSGGGYGGGSGK	R	S	0.997	43.6	25	43.6	2			1075.1	3222.28	3223.28	3	0.003224	1	164076	580	619	TRUE
Experiment1	Experiment1_Band2	gi|55956899	refseq_rat_lc2_100215.fasta	62065.9	1	24	40	143	0.0387	0.449	GGSGGSHGGGSGFGGESGGSYGGGEEASGSGGGYGGGSGK	R	S	0.997	36.5	25	36.5	2			1075.1	3222.27	3223.28	3	-0.001165	-0.3614	20451.3	580	619	TRUE
Experiment1	Experiment1_Band2	gi|55956899	refseq_rat_lc2_100215.fasta	62065.9	1	24	40	143	0.0387	0.449	GGSGGSHGGGSGFGGESGGSYGGGEEASGSGGGYGGGSGK	R	S	0.997	36.7	25	36.7	2			1075.1	3222.27	3223.28	3	-0.0004359	-0.1352	45944.7	580	619	TRUE
Experiment1	Experiment1_Band2	gi|55956899	refseq_rat_lc2_100215.fasta	62065.9	1	24	40	143	0.0387	0.449	GGSGGSHGGGSGFGGESGGSYGGGEEASGSGGGYGGGSGK	R	S	0.997	37.2	25	37.2	2			1075.1	3222.27	3223.28	3	-0.002995	-0.9292	9912.93	580	619	TRUE
Experiment1	Experiment1_Band2	gi|55956899	refseq_rat_lc2_100215.fasta	62065.9	1	24	40	143	0.0387	0.449	GGSGGSHGGGSGFGGESGGSYGGGEEASGSGGGYGGGSGK	R	S	0.997	50.5	25	50.5	2			1075.1	3222.28	3223.28	3	0.002864	0.8886	43699.6	580	619	TRUE
Experiment1	Experiment1_Band2	gi|55956899	refseq_rat_lc2_100215.fasta	62065.9	1	24	40	143	0.0387	0.449	GGSGGSHGGGSGFGGESGGSYGGGEEASGSGGGYGGGSGK	R	S	0.997	41.5	25	41.5	2			1075.1	3222.27	3223.28	3	-0.003367	-1.045	68312.1	580	619	TRUE
Experiment1	Experiment1_Band2	gi|55956899	refseq_rat_lc2_100215.fasta	62065.9	1	24	40	143	0.0387	0.449	GGSGGSHGGGSGFGGESGGSYGGGEEASGSGGGYGGGSGK	R	S	0.997	42.2	25	42.2	2			1075.1	3222.27	3223.28	3	-0.002266	-0.703	109095	580	619	TRUE
Experiment1	Experiment1_Band2	gi|55956899	refseq_rat_lc2_100215.fasta	62065.9	1	24	40	143	0.0387	0.449	GGSGGSHGGGSGFGGESGGSYGGGEEASGSGGGYGGGSGK	R	S	0.997	42.9	25	42.9	2			1075.1	3222.27	3223.28	3	-0.004096	-1.271	10555.2	580	619	TRUE
Experiment1	Experiment1_Band2	gi|55956899	refseq_rat_lc2_100215.fasta	62065.9	1	24	40	143	0.0387	0.449	GGSGGSHGGGSGFGGESGGSYGGGEEASGSGGGYGGGSGK	R	S	0.997	45.1	25	45.1	2			1075.1	3222.27	3223.28	3	-6.694e-05	-0.02077	11758.9	580	619	TRUE
Experiment1	Experiment1_Band2	gi|55956899	refseq_rat_lc2_100215.fasta	62065.9	1	24	40	143	0.0387	0.449	GGSGGSHGGGSGFGGESGGSYGGGEEASGSGGGYGGGSGK	R	S	0.997	46	25	46	2			1075.1	3222.27	3223.28	3	-0.004096	-1.271	26885.8	580	619	TRUE
Experiment1	Experiment1_Band2	gi|55956899	refseq_rat_lc2_100215.fasta	62065.9	1	24	40	143	0.0387	0.449	GGSGGSHGGGSGFGGESGGSYGGGEEASGSGGGYGGGSGK	R	S	0.997	50	25	50	2			1075.1	3222.27	3223.28	3	-0.004096	-1.271	60115.1	580	619	TRUE
Experiment1	Experiment1_Band2	gi|55956899	refseq_rat_lc2_100215.fasta	62065.9	1	24	40	143	0.0387	0.449	GGSGGSHGGGSGFGGESGGSYGGGEEASGSGGGYGGGSGK	R	S	0.997	50.2	25	50.2	2			1075.1	3222.27	3223.28	3	-0.001537	-0.4768	9105.4	580	619	TRUE
Experiment1	Experiment1_Band2	gi|55956899	refseq_rat_lc2_100215.fasta	62065.9	1	24	40	143	0.0387	0.449	GGSGGSHGGGSGFGGESGGSYGGGEEASGSGGGYGGGSGK	R	S	0.997	50.8	25	50.8	2			1075.1	3222.27	3223.28	3	-0.001537	-0.4768	12787.2	580	619	TRUE
Experiment1	Experiment1_Band2	gi|55956899	refseq_rat_lc2_100215.fasta	62065.9	1	24	40	143	0.0387	0.449	GGSGGSHGGGSGFGGESGGSYGGGEEASGSGGGYGGGSGK	R	S	0.997	50.9	25	50.9	2			1075.1	3222.27	3223.28	3	-0.003727	-1.156	10234.2	580	619	TRUE
Experiment1	Experiment1_Band2	gi|55956899	refseq_rat_lc2_100215.fasta	62065.9	1	24	40	143	0.0387	0.449	GGSGGSHGGGSGFGGESGGSYGGGEEASGSGGGYGGGSGK	R	S	0.997	51.1	25	51.1	2			1075.1	3222.27	3223.28	3	-0.002635	-0.8175	10409.5	580	619	TRUE
Experiment1	Experiment1_Band2	gi|55956899	refseq_rat_lc2_100215.fasta	62065.9	1	24	40	143	0.0387	0.449	GGSGGSHGGGSGFGGESGGSYGGGEEASGSGGGYGGGSGK	R	S	0.997	51.6	25	51.6	2			1075.1	3222.27	3223.28	3	-0.002266	-0.703	9132.73	580	619	TRUE
Experiment1	Experiment1_Band2	gi|55956899	refseq_rat_lc2_100215.fasta	62065.9	1	24	40	143	0.0387	0.449	GGSGGSHGGGSGFGGESGGSYGGGEEASGSGGGYGGGSGK	R	S	0.997	54.1	25	54.1	2			1075.1	3222.27	3223.28	3	-0.003367	-1.045	54143.3	580	619	TRUE
Experiment1	Experiment1_Band2	gi|55956899	refseq_rat_lc2_100215.fasta	62065.9	1	24	40	143	0.0387	0.449	GGSGGSHGGGSGFGGESGGSYGGGEEASGSGGGYGGGSGK	R	S	0.997	54.2	25	54.2	2			1075.1	3222.27	3223.28	3	-0.002635	-0.8175	49456.9	580	619	TRUE
Experiment1	Experiment1_Band2	gi|55956899	refseq_rat_lc2_100215.fasta	62065.9	1	24	40	143	0.0387	0.449	GGSGGSHGGGSGFGGESGGSYGGGEEASGSGGGYGGGSGK	R	S	0.997	54.2	25	54.2	2			1075.1	3222.28	3223.28	3	0.001034	0.3208	94919.7	580	619	TRUE
Experiment1	Experiment1_Band2	gi|55956899	refseq_rat_lc2_100215.fasta	62065.9	1	24	40	143	0.0387	0.449	GGSGGSHGGGSGFGGESGGSYGGGEEASGSGGGYGGGSGK	R	S	0.997	54.2	25	54.2	2			1075.1	3222.27	3223.28	3	-0.001897	-0.5885	45007.7	580	619	TRUE
Experiment1	Experiment1_Band2	gi|55956899	refseq_rat_lc2_100215.fasta	62065.9	1	24	40	143	0.0387	0.449	GGSGGSHGGGSGFGGESGGSYGGGEEASGSGGGYGGGSGK	R	S	0.997	55.3	25	55.3	2			1075.1	3222.27	3223.28	3	-6.694e-05	-0.02077	94913.4	580	619	TRUE
Experiment1	Experiment1_Band2	gi|55956899	refseq_rat_lc2_100215.fasta	62065.9	1	24	40	143	0.0387	0.449	GGSGGSHGGGSGFGGESGGSYGGGEEASGSGGGYGGGSGK	R	S	0.997	56.3	25	56.3	2			1075.1	3222.27	3223.28	3	-0.004465	-1.385	53252.9	580	619	TRUE
Experiment1	Experiment1_Band2	gi|55956899	refseq_rat_lc2_100215.fasta	62065.9	1	24	40	143	0.0387	0.449	GGSGGSHGGGSGFGGESGGSYGGGEEASGSGGGYGGGSGK	R	S	0.997	56.7	25	56.7	2			1075.1	3222.27	3223.28	3	-0.001537	-0.4768	20764.1	580	619	TRUE
Experiment1	Experiment1_Band2	gi|55956899	refseq_rat_lc2_100215.fasta	62065.9	1	24	40	143	0.0387	0.449	GGSGGSHGGGSGFGGESGGSYGGGEEASGSGGGYGGGSGK	R	S	0.997	58	25	58	2			1075.1	3222.27	3223.28	3	-0.002635	-0.8175	7129.73	580	619	TRUE
Experiment1	Experiment1_Band2	gi|55956899	refseq_rat_lc2_100215.fasta	62065.9	1	24	40	143	0.0387	0.449	GGSGGSHGGGSGFGGESGGSYGGGEEASGSGGGYGGGSGK	R	S	0.997	58	25	58	2			1075.1	3222.27	3223.28	3	-0.001897	-0.5885	51248.8	580	619	TRUE
Experiment1	Experiment1_Band2	gi|55956899	refseq_rat_lc2_100215.fasta	62065.9	1	24	40	143	0.0387	0.449	GGSGGSHGGGSGFGGESGGSYGGGEEASGSGGGYGGGSGK	R	S	0.997	58.3	25	58.3	2			1075.1	3222.27	3223.28	3	-0.002266	-0.703	53291.8	580	619	TRUE
Experiment1	Experiment1_Band2	gi|55956899	refseq_rat_lc2_100215.fasta	62065.9	1	24	40	143	0.0387	0.449	GGSGGSHGGGSGFGGESGGSYGGGEEASGSGGGYGGGSGK	R	S	0.997	58.6	25	58.6	2			1075.1	3222.27	3223.28	3	-0.002266	-0.703	45103.1	580	619	TRUE
Experiment1	Experiment1_Band2	gi|55956899	refseq_rat_lc2_100215.fasta	62065.9	1	24	40	143	0.0387	0.449	GGSGGSHGGGSGFGGESGGSYGGGEEASGSGGGYGGGSGK	R	S	0.997	58.7	25	58.7	2			1075.1	3222.27	3223.28	3	-0.002635	-0.8175	34448.1	580	619	TRUE
Experiment1	Experiment1_Band2	gi|55956899	refseq_rat_lc2_100215.fasta	62065.9	1	24	40	143	0.0387	0.449	GGSGGSHGGGSGFGGESGGSYGGGEEASGSGGGYGGGSGK	R	S	0.997	58.8	25	58.8	2			1075.1	3222.27	3223.28	3	-0.0007959	-0.2469	9565.52	580	619	TRUE
Experiment1	Experiment1_Band2	gi|55956899	refseq_rat_lc2_100215.fasta	62065.9	1	24	40	143	0.0387	0.449	GGSGGSHGGGSGFGGESGGSYGGGEEASGSGGGYGGGSGK	R	S	0.997	59	25	59	2			1075.1	3222.27	3223.28	3	-0.001897	-0.5885	95142.6	580	619	TRUE
Experiment1	Experiment1_Band2	gi|55956899	refseq_rat_lc2_100215.fasta	62065.9	1	24	40	143	0.0387	0.449	GGSGGSHGGGSGFGGESGGSYGGGEEASGSGGGYGGGSGK	R	S	0.997	59.1	25	59.1	2			1075.1	3222.27	3223.28	3	-0.003367	-1.045	29122.8	580	619	TRUE
Experiment1	Experiment1_Band2	gi|55956899	refseq_rat_lc2_100215.fasta	62065.9	1	24	40	143	0.0387	0.449	GGSGGSHGGGSGFGGESGGSYGGGEEASGSGGGYGGGSGK	R	S	0.997	59.2	25	59.2	2			1075.1	3222.27	3223.28	3	-0.001537	-0.4768	56358.4	580	619	TRUE
Experiment1	Experiment1_Band2	gi|55956899	refseq_rat_lc2_100215.fasta	62065.9	1	24	40	143	0.0387	0.449	GGSGGSHGGGSGFGGESGGSYGGGEEASGSGGGYGGGSGK	R	S	0.997	59.5	25	59.5	2			1075.1	3222.27	3223.28	3	-0.0004359	-0.1352	55298	580	619	TRUE
Experiment1	Experiment1_Band2	gi|55956899	refseq_rat_lc2_100215.fasta	62065.9	1	24	40	143	0.0387	0.449	GGSGGSHGGGSGFGGESGGSYGGGEEASGSGGGYGGGSGK	R	S	0.997	61.7	25	61.7	2			1075.1	3222.27	3223.28	3	-0.002995	-0.9292	45158.3	580	619	TRUE
Experiment1	Experiment1_Band2	gi|55956899	refseq_rat_lc2_100215.fasta	62065.9	1	24	40	143	0.0387	0.449	GGSGGSHGGGSGFGGESGGSYGGGEEASGSGGGYGGGSGK	R	S	0.997	62.5	25	62.5	2			1075.1	3222.27	3223.28	3	-0.002635	-0.8175	59731.8	580	619	TRUE
Experiment1	Experiment1_Band2	gi|55956899	refseq_rat_lc2_100215.fasta	62065.9	1	24	40	143	0.0387	0.449	GGSGGSHGGGSGFGGESGGSYGGGEEASGSGGGYGGGSGK	R	S	0.997	64	25	64	2			1075.1	3222.27	3223.28	3	-0.002266	-0.703	42381.7	580	619	TRUE
Experiment1	Experiment1_Band2	gi|55956899	refseq_rat_lc2_100215.fasta	62065.9	1	24	40	143	0.0387	0.449	GGSGGSHGGGSGFGGESGGSYGGGEEASGSGGGYGGGSGK	R	S	0.997	65.2	25	65.2	2			1075.1	3222.27	3223.28	3	-0.002266	-0.703	35078.4	580	619	TRUE
Experiment1	Experiment1_Band2	gi|55956899	refseq_rat_lc2_100215.fasta	62065.9	1	24	40	143	0.0387	0.449	GGSGGSHGGGSGFGGESGGSYGGGEEASGSGGGYGGGSGK	R	S	0.997	65.5	25	65.5	2			1075.1	3222.27	3223.28	3	-0.0007959	-0.2469	31333.2	580	619	TRUE
Experiment1	Experiment1_Band2	gi|55956899	refseq_rat_lc2_100215.fasta	62065.9	1	24	40	143	0.0387	0.449	GGSGGSHGGGSGFGGESGGSYGGGEEASGSGGGYGGGSGK	R	S	0.997	66.2	25	66.2	2			1075.1	3222.27	3223.28	3	-0.004096	-1.271	34731.8	580	619	TRUE
Experiment1	Experiment1_Band2	gi|55956899	refseq_rat_lc2_100215.fasta	62065.9	1	24	40	143	0.0387	0.449	GGSGGSHGGGSGFGGESGGSYGGGEEASGSGGGYGGGSGK	R	S	0.997	66.8	25	66.8	2			1075.1	3222.27	3223.28	3	-0.001537	-0.4768	34180	580	619	TRUE
Experiment1	Experiment1_Band2	gi|55956899	refseq_rat_lc2_100215.fasta	62065.9	1	24	40	143	0.0387	0.449	GGSGGSHGGGSGFGGESGGSYGGGEEASGSGGGYGGGSGK	R	S	0.997	67.3	25	67.3	2			1075.1	3222.27	3223.28	3	-0.004096	-1.271	34749.5	580	619	TRUE
Experiment1	Experiment1_Band2	gi|55956899	refseq_rat_lc2_100215.fasta	62065.9	1	24	40	143	0.0387	0.449	GGSGGSHGGGSGFGGESGGSYGGGEEASGSGGGYGGGSGK	R	S	0.997	69.8	25	69.8	2			1075.1	3222.27	3223.28	3	-0.004096	-1.271	74077.8	580	619	TRUE
Experiment1	Experiment1_Band2	gi|55956899	refseq_rat_lc2_100215.fasta	62065.9	1	24	40	143	0.0387	0.449	GGSGGSHGGGSGFGGESGGSYGGGEEASGSGGGYGGGSGK	R	S	0.997	70.2	25	70.2	2			1075.1	3222.27	3223.28	3	-0.004096	-1.271	47169	580	619	TRUE
Experiment1	Experiment1_Band2	gi|55956899	refseq_rat_lc2_100215.fasta	62065.9	1	24	40	143	0.0387	0.449	GGSGGSHGGGSGFGGESGGSYGGGEEASGSGGGYGGGSGK	R	S	0.997	70.5	25	70.5	2			1075.1	3222.27	3223.28	3	-0.003727	-1.156	29849.7	580	619	TRUE
Experiment1	Experiment1_Band2	gi|55956899	refseq_rat_lc2_100215.fasta	62065.9	1	24	40	143	0.0387	0.449	GGSGGSHGGGSGFGGESGGSYGGGEEASGSGGGYGGGSGK	R	S	0.997	70.6	25	70.6	2			1075.1	3222.27	3223.28	3	-0.003367	-1.045	40397.6	580	619	TRUE
Experiment1	Experiment1_Band2	gi|55956899	refseq_rat_lc2_100215.fasta	62065.9	1	24	40	143	0.0387	0.449	GGSGGSHGGGSGFGGESGGSYGGGEEASGSGGGYGGGSGK	R	S	0.997	70.9	25	70.9	2			1075.1	3222.27	3223.28	3	-0.003727	-1.156	29135.1	580	619	TRUE
Experiment1	Experiment1_Band2	gi|55956899	refseq_rat_lc2_100215.fasta	62065.9	1	24	40	143	0.0387	0.449	GGSGGSHGGGSGFGGESGGSYGGGEEASGSGGGYGGGSGK	R	S	0.997	71.9	25	71.9	2			1075.1	3222.27	3223.28	3	-0.004096	-1.271	197446	580	619	TRUE
Experiment1	Experiment1_Band2	gi|55956899	refseq_rat_lc2_100215.fasta	62065.9	1	24	40	143	0.0387	0.449	GGSGGSHGGGSGFGGESGGSYGGGEEASGSGGGYGGGSGK	R	S	0.997	72	25	72	2			1075.1	3222.27	3223.28	3	-0.002995	-0.9292	98096.2	580	619	TRUE
Experiment1	Experiment1_Band2	gi|55956899	refseq_rat_lc2_100215.fasta	62065.9	1	24	40	143	0.0387	0.449	GGSGGSHGGGSGFGGESGGSYGGGEEASGSGGGYGGGSGK	R	S	0.997	72.4	25	72.4	2			1075.1	3222.27	3223.28	3	-0.004096	-1.271	46613	580	619	TRUE
Experiment1	Experiment1_Band2	gi|55956899	refseq_rat_lc2_100215.fasta	62065.9	1	24	40	143	0.0387	0.449	GGSGGSHGGGSGFGGESGGSYGGGEEASGSGGGYGGGSGK	R	S	0.997	73.1	25	73.1	2			1075.1	3222.27	3223.28	3	-0.004096	-1.271	41504.7	580	619	TRUE
Experiment1	Experiment1_Band2	gi|55956899	refseq_rat_lc2_100215.fasta	62065.9	1	24	40	143	0.0387	0.449	GGSGGSHGGGSGFGGESGGSYGGGEEASGSGGGYGGGSGK	R	S	0.997	73.7	25	73.7	2			1075.1	3222.27	3223.28	3	-0.001897	-0.5885	32718.8	580	619	TRUE
Experiment1	Experiment1_Band2	gi|55956899	refseq_rat_lc2_100215.fasta	62065.9	1	24	40	143	0.0387	0.449	GGSGGSHGGGSGFGGESGGSYGGGEEASGSGGGYGGGSGK	R	S	0.997	73.9	25	73.9	2			1075.1	3222.27	3223.28	3	-0.004465	-1.385	43111.5	580	619	TRUE
Experiment1	Experiment1_Band2	gi|55956899	refseq_rat_lc2_100215.fasta	62065.9	1	24	40	143	0.0387	0.449	GGSGGSHGGGSGFGGESGGSYGGGEEASGSGGGYGGGSGK	R	S	0.997	75.9	25	75.9	2			1075.1	3222.27	3223.28	3	-0.002266	-0.703	34108.6	580	619	TRUE
Experiment1	Experiment1_Band2	gi|55956899	refseq_rat_lc2_100215.fasta	62065.9	1	24	40	143	0.0387	0.449	GGSGGSHGGGSGFGGESGGSYGGGEEASGSGGGYGGGSGK	R	S	0.997	77	25	77	2			1075.1	3222.28	3223.28	3	0.002495	0.7741	67524.6	580	619	TRUE
Experiment1	Experiment1_Band2	gi|55956899	refseq_rat_lc2_100215.fasta	62065.9	1	24	40	143	0.0387	0.449	GGSGGSHGGGSGFGGESGGSYGGGEEASGSGGGYGGGSGK	R	S	0.997	77.2	25	77.2	2			1075.1	3222.27	3223.28	3	-0.002266	-0.703	29353.4	580	619	TRUE
Experiment1	Experiment1_Band2	gi|55956899	refseq_rat_lc2_100215.fasta	62065.9	1	24	40	143	0.0387	0.449	GGSGGSHGGGSGFGGESGGSYGGGEEASGSGGGYGGGSGK	R	S	0.997	77.5	25	77.5	2			1075.1	3222.27	3223.28	3	-0.001537	-0.4768	33003.4	580	619	TRUE
Experiment1	Experiment1_Band2	gi|55956899	refseq_rat_lc2_100215.fasta	62065.9	1	24	40	143	0.0387	0.449	GGSGGSHGGGSGFGGESGGSYGGGEEASGSGGGYGGGSGK	R	S	0.997	78.1	25	78.1	2			1075.1	3222.28	3223.28	3	0.001394	0.4325	36048.3	580	619	TRUE
Experiment1	Experiment1_Band2	gi|55956899	refseq_rat_lc2_100215.fasta	62065.9	1	24	40	143	0.0387	0.449	GGSGGSHGGGSGFGGESGGSYGGGEEASGSGGGYGGGSGK	R	S	0.997	78.3	25	78.3	2			1075.1	3222.27	3223.28	3	-0.002995	-0.9292	31230.5	580	619	TRUE
Experiment1	Experiment1_Band2	gi|55956899	refseq_rat_lc2_100215.fasta	62065.9	1	24	40	143	0.0387	0.449	GGSGGSHGGGSGFGGESGGSYGGGEEASGSGGGYGGGSGK	R	S	0.997	78.6	25	78.6	2			1075.1	3222.27	3223.28	3	-6.694e-05	-0.02077	43198.1	580	619	TRUE
Experiment1	Experiment1_Band2	gi|55956899	refseq_rat_lc2_100215.fasta	62065.9	1	24	40	143	0.0387	0.449	GGSGGSHGGGSGFGGESGGSYGGGEEASGSGGGYGGGSGK	R	S	0.997	79.3	25	79.3	2			1075.1	3222.27	3223.28	3	-0.002266	-0.703	35621.3	580	619	TRUE
Experiment1	Experiment1_Band2	gi|55956899	refseq_rat_lc2_100215.fasta	62065.9	1	24	40	143	0.0387	0.449	GGSGGSHGGGSGFGGESGGSYGGGEEASGSGGGYGGGSGK	R	S	0.997	79.7	25	79.7	2			1075.1	3222.27	3223.28	3	-0.001897	-0.5885	181474	580	619	TRUE
Experiment1	Experiment1_Band2	gi|55956899	refseq_rat_lc2_100215.fasta	62065.9	1	24	40	143	0.0387	0.449	GGSGGSHGGGSGFGGESGGSYGGGEEASGSGGGYGGGSGK	R	S	0.997	80.5	25	80.5	2			1075.1	3222.27	3223.28	3	-0.001897	-0.5885	989504	580	619	TRUE
Experiment1	Experiment1_Band2	gi|55956899	refseq_rat_lc2_100215.fasta	62065.9	1	24	40	143	0.0387	0.449	GGSGGSHGGGSGFGGESGGSYGGGEEASGSGGGYGGGSGK	R	S	0.997	82.1	25	82.1	2			1075.1	3222.27	3223.28	3	-0.0007959	-0.2469	31978.4	580	619	TRUE
Experiment1	Experiment1_Band2	gi|55956899	refseq_rat_lc2_100215.fasta	62065.9	1	24	40	143	0.0387	0.449	GGSGGSHGGGSGFGGESGGSYGGGEEASGSGGGYGGGSGK	R	S	0.997	83	25	83	2			1075.1	3222.27	3223.28	3	-0.001537	-0.4768	35511.7	580	619	TRUE
Experiment1	Experiment1_Band2	gi|55956899	refseq_rat_lc2_100215.fasta	62065.9	1	24	40	143	0.0387	0.449	GGSGGSHGGGSGFGGESGGSYGGGEEASGSGGGYGGGSGK	R	S	0.997	83.5	25	83.5	2			1075.1	3222.27	3223.28	3	-0.004825	-1.497	52312.8	580	619	TRUE
Experiment1	Experiment1_Band2	gi|55956899	refseq_rat_lc2_100215.fasta	62065.9	1	24	40	143	0.0387	0.449	GGSGGSHGGGSGFGGESGGSYGGGEEASGSGGGYGGGSGK	R	S	0.997	83.8	25	83.8	2			1075.1	3222.27	3223.28	3	-0.003367	-1.045	35176.5	580	619	TRUE
Experiment1	Experiment1_Band2	gi|55956899	refseq_rat_lc2_100215.fasta	62065.9	1	24	40	143	0.0387	0.449	GGSGGSHGGGSGFGGESGGSYGGGEEASGSGGGYGGGSGK	R	S	0.997	84.6	25	84.6	2			1075.1	3222.27	3223.28	3	-0.004465	-1.385	35372.8	580	619	TRUE
Experiment1	Experiment1_Band2	gi|55956899	refseq_rat_lc2_100215.fasta	62065.9	1	24	40	143	0.0387	0.449	GGSGGSHGGGSGFGGESGGSYGGGEEASGSGGGYGGGSGK	R	S	0.997	87.8	25	87.8	2			1075.1	3222.27	3223.28	3	-0.001897	-0.5885	86982.5	580	619	TRUE
Experiment1	Experiment1_Band2	gi|55956899	refseq_rat_lc2_100215.fasta	62065.9	1	24	40	143	0.0387	0.449	GGSGGSHGGGSGFGGESGGSYGGGEEASGSGGGYGGGSGK	R	S	0.997	92.9	25	92.9	2			1075.1	3222.27	3223.28	3	-0.002635	-0.8175	128699	580	619	TRUE
Experiment1	Experiment1_Band2	gi|55956899	refseq_rat_lc2_100215.fasta	62065.9	1	24	40	143	0.0387	0.449	GGSGGSHGGGSGFGGESGGSYGGGEEASGSGGGYGGGSGK	R	S	0.997	105	25	105	2			1075.1	3222.27	3223.28	3	-0.0004359	-0.1352	47744.6	580	619	TRUE
Experiment1	Experiment1_Band2	gi|55956899	refseq_rat_lc2_100215.fasta	62065.9	1	24	40	143	0.0387	0.449	GGSGGSHGGGSGFGGESGGSYGGGEEASGSGGGYGGGSGK	R	S	0.997	111	25	111	2			1075.1	3222.27	3223.28	3	-0.002266	-0.703	276690	580	619	TRUE
Experiment1	Experiment1_Band2	gi|55956899	refseq_rat_lc2_100215.fasta	62065.9	1	24	40	143	0.0387	0.449	GGSGGSHGGGSGFGGESGGSYGGGEEASGSGGGYGGGSGK	R	S	0.997	127	25	127	2			1075.1	3222.27	3223.28	3	-0.002635	-0.8175	1599000	580	619	TRUE
Experiment1	Experiment1_Band2	gi|55956899	refseq_rat_lc2_100215.fasta	62065.9	1	24	40	143	0.0387	0.449	GGSGGSYGGGGSGGGYGGGSGSR	R	G	0.997	44.6	25	44.6	2			597.914	1790.72	1791.73	3	0.0001341	0.07482	352244	491	513	TRUE
Experiment1	Experiment1_Band2	gi|55956899	refseq_rat_lc2_100215.fasta	62065.9	1	24	40	143	0.0387	0.449	GGSGGSYGGGGSGGGYGGGSGSR	R	G	0.997	76.2	25	71.4	2			896.367	1790.72	1791.73	2	-0.0009459	-0.5279	86459.7	491	513	TRUE
Experiment1	Experiment1_Band2	gi|55956899	refseq_rat_lc2_100215.fasta	62065.9	1	24	40	143	0.0387	0.449	GGSGGSYGGGGSGGGYGGGSGSR	R	G	0.997	76.6	25	71.2	2			896.367	1790.72	1791.73	2	-0.0005859	-0.327	107083	491	513	TRUE
Experiment1	Experiment1_Band2	gi|55956899	refseq_rat_lc2_100215.fasta	62065.9	1	24	40	143	0.0387	0.449	GGSGGSYGGGGSGGGYGGGSGSR	R	G	0.997	104	25	93.4	2			896.367	1790.72	1791.73	2	-0.002286	-1.276	856670	491	513	TRUE
Experiment1	Experiment1_Band2	gi|55956899	refseq_rat_lc2_100215.fasta	62065.9	1	24	40	143	0.0387	0.449	GGSGGSYGGGGSGGGYGGGSGSR	R	G	0.997	113	25	107	2			896.367	1790.72	1791.73	2	-0.0007059	-0.394	2764750	491	513	TRUE
Experiment1	Experiment1_Band2	gi|55956899	refseq_rat_lc2_100215.fasta	62065.9	1	24	40	143	0.0387	0.449	HGVQELEIELQSQLSK	R	K	0.997	47.9	29.3	44.5	2			613.327	1836.96	1837.97	3	-0.0002149	-0.1169	234652	375	390	TRUE
Experiment1	Experiment1_Band2	gi|55956899	refseq_rat_lc2_100215.fasta	62065.9	1	24	40	143	0.0387	0.449	HGVQELEIELQSQLSK	R	K	0.997	94.2	29.2	74.6	2			919.486	1836.96	1837.97	2	-0.0007559	-0.4113	132231	375	390	TRUE
Experiment1	Experiment1_Band2	gi|55956899	refseq_rat_lc2_100215.fasta	62065.9	1	24	40	143	0.0387	0.449	HGVQELEIELQSQLSKK	R	A	0.997	39.1	28.4	39.1	2			656.025	1965.05	1966.06	3	-0.0001259	-0.06406	43883.1	375	391	TRUE
Experiment1	Experiment1_Band2	gi|55956899	refseq_rat_lc2_100215.fasta	62065.9	1	24	40	143	0.0387	0.449	HGVQELEIELQSQLSKK	R	A	0.997	42	28.4	42	2			656.025	1965.05	1966.06	3	-0.0001259	-0.06406	28796.7	375	391	TRUE
Experiment1	Experiment1_Band2	gi|55956899	refseq_rat_lc2_100215.fasta	62065.9	1	24	40	143	0.0387	0.449	HGVQELEIELQSQLSKK	R	A	0.997	62.1	28.4	62.1	2			656.025	1965.05	1966.06	3	-0.0004949	-0.2517	95742.8	375	391	TRUE
Experiment1	Experiment1_Band2	gi|55956899	refseq_rat_lc2_100215.fasta	62065.9	1	24	40	143	0.0387	0.449	HGVQELEIELQSQLSKK	R	A	0.997	85.6	28.4	85.6	2			983.533	1965.05	1966.06	2	-0.001636	-0.8321	300408	375	391	TRUE
Experiment1	Experiment1_Band2	gi|55956899	refseq_rat_lc2_100215.fasta	62065.9	1	24	40	143	0.0387	0.449	HGVQELEIELQSQLSKK	R	A	0.997	84.1	28.4	84.1	2			656.025	1965.05	1966.06	3	-0.001407	-0.7156	2504490	375	391	TRUE
Experiment1	Experiment1_Band2	gi|55956899	refseq_rat_lc2_100215.fasta	62065.9	1	24	40	143	0.0387	0.449	IKFEmEQNLR	R	Q	0.986	25.5	28.9	20.1	2		m5: Oxidation (+15.99)	662.34	1322.67	1323.67	2	-9.503e-07	-0.000718	127793	241	250	TRUE
Experiment1	Experiment1_Band2	gi|55956899	refseq_rat_lc2_100215.fasta	62065.9	1	24	40	143	0.0387	0.449	IKFEmEQNLR	R	Q	0.997	34.4	28.9	20.6	2		m5: Oxidation (+15.99)	662.34	1322.66	1323.67	2	-0.000861	-0.6504	3207100	241	250	TRUE
Experiment1	Experiment1_Band2	gi|55956899	refseq_rat_lc2_100215.fasta	62065.9	1	24	40	143	0.0387	0.449	IKFEMEQNLR	R	Q	0.997	31.3	29.3	17.4	2			654.342	1306.67	1307.68	2	-0.0004559	-0.3487	548992	241	250	TRUE
Experiment1	Experiment1_Band2	gi|55956899	refseq_rat_lc2_100215.fasta	62065.9	1	24	40	143	0.0387	0.449	IKFEMEQNLR	R	Q	0.997	32.5	29.3	22.7	2			654.342	1306.67	1307.68	2	-0.0004559	-0.3487	503163	241	250	TRUE
Experiment1	Experiment1_Band2	gi|55956899	refseq_rat_lc2_100215.fasta	62065.9	1	24	40	143	0.0387	0.449	IKFEMEQNLR	R	Q	0.997	37.5	29.3	25	2			436.564	1306.67	1307.68	3	-0.0001269	-0.09707	369358	241	250	TRUE
Experiment1	Experiment1_Band2	gi|55956899	refseq_rat_lc2_100215.fasta	62065.9	1	24	40	143	0.0387	0.449	IKFEmEQNLR	R	Q	0.997	43.8	28.9	36.7	2		m5: Oxidation (+15.99)	441.896	1322.67	1323.67	3	0.00013	0.09825	1437060	241	250	TRUE
Experiment1	Experiment1_Band2	gi|55956899	refseq_rat_lc2_100215.fasta	62065.9	1	24	40	143	0.0387	0.449	IKFEMEQNLR	R	Q	0.997	46.2	29.3	31.1	2			436.564	1306.67	1307.68	3	-0.0004059	-0.3104	2911570	241	250	TRUE
Experiment1	Experiment1_Band2	gi|55956899	refseq_rat_lc2_100215.fasta	62065.9	1	24	40	143	0.0387	0.449	IQDWYDKK	K	G	0.989	25.5	28.1	15.5	2			548.277	1094.54	1095.55	2	-0.0001059	-0.0967	403351	185	192	TRUE
Experiment1	Experiment1_Band2	gi|55956899	refseq_rat_lc2_100215.fasta	62065.9	1	24	40	143	0.0387	0.449	IQDWYDKKGPAAIQK	K	N	0.997	30.9	30	23	2			587.649	1759.93	1760.93	3	-0.0003849	-0.2186	567040	185	199	TRUE
Experiment1	Experiment1_Band2	gi|55956899	refseq_rat_lc2_100215.fasta	62065.9	1	24	40	143	0.0387	0.449	IQDWYDKKGPAAIQK	K	N	0.997	66.8	30.1	62.1	2			880.97	1759.93	1760.93	2	-0.001046	-0.594	435999	185	199	TRUE
Experiment1	Experiment1_Band2	gi|55956899	refseq_rat_lc2_100215.fasta	62065.9	1	24	40	143	0.0387	0.449	LASYLDKVQALEEANNDLENK	R	I	0.997	48.5	30.1	27	2			793.067	2376.18	2377.19	3	-0.001115	-0.469	446184	164	184	TRUE
Experiment1	Experiment1_Band2	gi|55956899	refseq_rat_lc2_100215.fasta	62065.9	1	24	40	143	0.0387	0.449	LASYLDKVQALEEANNDLENK	R	I	0.997	93.4	30.1	86.6	2			1189.1	2376.18	2377.19	2	-0.003976	-1.673	376167	164	184	TRUE
Experiment1	Experiment1_Band2	gi|55956899	refseq_rat_lc2_100215.fasta	62065.9	1	24	40	143	0.0387	0.449	LEKEIETYHNLLEGGQEDFESSGAGK	R	I	0.997	44.5	28.2	37	2			720.844	2879.35	2880.35	4	-0.0005779	-0.2006	599973	447	472	TRUE
Experiment1	Experiment1_Band2	gi|55956899	refseq_rat_lc2_100215.fasta	62065.9	1	24	40	143	0.0387	0.449	LEKEIETYHNLLEGGQEDFESSGAGK	R	I	0.997	57	28.2	57	2			960.789	2879.34	2880.35	3	-0.001667	-0.5787	707526	447	472	TRUE
Experiment1	Experiment1_Band2	gi|55956899	refseq_rat_lc2_100215.fasta	62065.9	1	24	40	143	0.0387	0.449	mTLDDFRIK	R	F	0.997	29.5	27.8	19.9	2		m1: Oxidation (+15.99)	577.797	1153.58	1154.59	2	2.905e-05	0.02516	163223	234	242	TRUE
Experiment1	Experiment1_Band2	gi|55956899	refseq_rat_lc2_100215.fasta	62065.9	1	24	40	143	0.0387	0.449	mTLDDFRIK	R	F	0.997	32.9	27.7	26.1	2		m1: Oxidation (+15.99)	577.798	1153.58	1154.59	2	0.000279	0.2417	267292	234	242	TRUE
Experiment1	Experiment1_Band2	gi|55956899	refseq_rat_lc2_100215.fasta	62065.9	1	24	40	143	0.0387	0.449	QEYEQLIAK	R	N	0.997	42.1	29.4	28	2			561.296	1120.58	1121.58	2	0.001164	1.038	310299	328	336	TRUE
Experiment1	Experiment1_Band2	gi|55956899	refseq_rat_lc2_100215.fasta	62065.9	1	24	40	143	0.0387	0.449	QFSSSYLSR	R	S	0.997	36.2	30	27.7	2			537.765	1073.51	1074.52	2	0.0006741	0.6273	502159	5	13	TRUE
Experiment1	Experiment1_Band2	gi|55956899	refseq_rat_lc2_100215.fasta	62065.9	1	24	40	143	0.0387	0.449	QGVDADINGLR	R	Q	0.997	56.6	29.1	41.6	2			579.299	1156.58	1157.59	2	0.0003341	0.2886	848836	251	261	TRUE
Experiment1	Experiment1_Band2	gi|55956899	refseq_rat_lc2_100215.fasta	62065.9	1	24	40	143	0.0387	0.449	QGVDADINGLR	R	Q	0.997	60.7	29.1	40.3	2			579.299	1156.58	1157.59	2	-0.0006459	-0.558	941037	251	261	TRUE
Experiment1	Experiment1_Band2	gi|55956899	refseq_rat_lc2_100215.fasta	62065.9	1	24	40	143	0.0387	0.449	QVLDNLTmEK	R	S	0.997	46.5	29.8	36.8	2		m8: Oxidation (+15.99)	603.806	1205.6	1206.6	2	0.001369	1.135	597455	262	271	TRUE
Experiment1	Experiment1_Band2	gi|55956899	refseq_rat_lc2_100215.fasta	62065.9	1	24	40	143	0.0387	0.449	QVLDNLTMEK	R	S	0.997	38.6	31.2	30.9	2			595.808	1189.6	1190.61	2	-0.0002959	-0.2486	1406900	262	271	TRUE
Experiment1	Experiment1_Band2	gi|55956899	refseq_rat_lc2_100215.fasta	62065.9	1	24	40	143	0.0387	0.449	SGGGGGGGLGSGGSIR	R	S	0.997	82.5	30.1	70.9	2			616.803	1231.59	1232.6	2	-0.0003159	-0.2563	617637	14	29	TRUE
Experiment1	Experiment1_Band2	gi|55956899	refseq_rat_lc2_100215.fasta	62065.9	1	24	40	143	0.0387	0.449	SGGGGGGGLGSGGSIR	R	S	0.997	95.9	30.1	85.5	2			616.802	1231.59	1232.6	2	-0.0006859	-0.5565	2109070	14	29	TRUE
Experiment1	Experiment1_Band2	gi|55956899	refseq_rat_lc2_100215.fasta	62065.9	1	24	40	143	0.0387	0.449	STmQELNSR	K	L	0.997	37.1	25.5	26.4	2		m3: Oxidation (+15.99)	541.25	1080.49	1081.49	2	-0.000681	-0.6296	264650	155	163	TRUE
Experiment1	Experiment1_Band2	gi|55956899	refseq_rat_lc2_100215.fasta	62065.9	1	24	40	143	0.0387	0.449	STmQELNSR	K	L	0.997	43	25.7	26.1	2		m3: Oxidation (+15.99)	541.251	1080.49	1081.49	2	0.000289	0.2673	102926	155	163	TRUE
Experiment1	Experiment1_Band2	gi|55956899	refseq_rat_lc2_100215.fasta	62065.9	1	24	40	143	0.0387	0.449	STMQELNSR	K	L	0.997	42	27.4	24.8	2			533.253	1064.49	1065.5	2	0.0002141	0.2009	1396500	155	163	TRUE
Experiment1	Experiment1_Band2	gi|55956899	refseq_rat_lc2_100215.fasta	62065.9	1	24	40	143	0.0387	0.449	STmQELNSR	K	L	0.997	44.5	25.5	27.1	2		m3: Oxidation (+15.99)	541.251	1080.49	1081.49	2	4.905e-05	0.04535	96432.8	155	163	TRUE
Experiment1	Experiment1_Band2	gi|55956899	refseq_rat_lc2_100215.fasta	62065.9	1	24	40	143	0.0387	0.449	STmQELNSR	K	L	0.997	45.6	25.7	30.8	2		m3: Oxidation (+15.99)	541.251	1080.49	1081.49	2	0.000169	0.1563	108882	155	163	TRUE
Experiment1	Experiment1_Band2	gi|55956899	refseq_rat_lc2_100215.fasta	62065.9	1	24	40	143	0.0387	0.449	STmQELNSR	K	L	0.997	49	25.5	30.3	2		m3: Oxidation (+15.99)	541.251	1080.49	1081.49	2	4.905e-05	0.04535	362139	155	163	TRUE
Experiment1	Experiment1_Band2	gi|55956899	refseq_rat_lc2_100215.fasta	62065.9	1	24	40	143	0.0387	0.449	STMQELNSR	K	L	0.997	55.5	27.5	31.1	2			533.253	1064.49	1065.5	2	-0.0001559	-0.1464	3694430	155	163	TRUE
Experiment1	Experiment1_Band2	gi|55956899	refseq_rat_lc2_100215.fasta	62065.9	1	24	40	143	0.0387	0.449	TLLDIDNTR	K	M	0.997	36.5	31.6	29.6	2			530.785	1059.56	1060.56	2	-2.594e-05	-0.02446	188738	225	233	TRUE
Experiment1	Experiment1_Band2	gi|55956899	refseq_rat_lc2_100215.fasta	62065.9	1	24	40	143	0.0387	0.449	TLLDIDNTR	K	M	0.997	38	31.8	29.9	2			530.785	1059.56	1060.56	2	-0.0002659	-0.2508	1239290	225	233	TRUE
Experiment1	Experiment1_Band2	gi|55956899	refseq_rat_lc2_100215.fasta	62065.9	1	24	40	143	0.0387	0.449	TLLDIDNTR	K	M	0.997	45.2	31.8	37.3	2			530.785	1059.56	1060.56	2	-0.0007559	-0.7128	3467790	225	233	TRUE
Experiment1	Experiment1_Band2	gi|55956899	refseq_rat_lc2_100215.fasta	62065.9	1	24	40	143	0.0387	0.449	TLLDIDNTRmTLDDFR	K	I	0.997	27.1	29.1	20.4	2		m10: Oxidation (+15.99)	652.323	1953.95	1954.95	3	-0.000191	-0.09768	783042	225	240	TRUE
Experiment1	Experiment1_Band2	gi|55956899	refseq_rat_lc2_100215.fasta	62065.9	1	24	40	143	0.0387	0.449	TLNDMRQEYEQLIAK	K	N	0.997	30	30.3	26	2			617.98	1850.92	1851.93	3	-0.0002969	-0.1603	417407	322	336	TRUE
Experiment1	Experiment1_Band2	gi|55956899	refseq_rat_lc2_100215.fasta	62065.9	1	24	40	143	0.0387	0.449	TLNDmRQEYEQLIAK	K	N	0.997	30.3	29.5	22	2		m5: Oxidation (+15.99)	623.312	1866.91	1867.92	3	-0.00076	-0.4068	523029	322	336	TRUE
Experiment1	Experiment1_Band2	gi|55956899	refseq_rat_lc2_100215.fasta	62065.9	1	24	40	143	0.0387	0.449	TLNDmRQEYEQLIAK	K	N	0.997	46.8	29.5	44.2	2		m5: Oxidation (+15.99)	934.464	1866.91	1867.92	2	-0.001111	-0.5948	1829370	322	336	TRUE
Experiment1	Experiment1_Band2	gi|55956899	refseq_rat_lc2_100215.fasta	62065.9	1	24	40	143	0.0387	0.449	TLNDmRQEYEQLIAK	K	N	0.997	49.2	29.4	44.7	2		m5: Oxidation (+15.99)	934.464	1866.91	1867.92	2	-0.001481	-0.7928	317171	322	336	TRUE
Experiment1	Experiment1_Band2	gi|55956899	refseq_rat_lc2_100215.fasta	62065.9	1	24	40	143	0.0387	0.449	TLNDMRQEYEQLIAK	K	N	0.997	57.1	30.3	50.2	2			926.466	1850.92	1851.93	2	-0.002176	-1.175	327695	322	336	TRUE
Experiment1	Experiment1_Band2	gi|55956899	refseq_rat_lc2_100215.fasta	62065.9	1	24	40	143	0.0387	0.449	TLNDMRQEYEQLIAK	K	N	0.997	59.1	30.2	55.4	2			926.467	1850.92	1851.93	2	-0.001076	-0.581	425132	322	336	TRUE
Experiment1	Experiment1_Band2	gi|55956899	refseq_rat_lc2_100215.fasta	62065.9	1	24	40	143	0.0387	0.449	TLNDMRQEYEQLIAK	K	N	0.997	44.2	30.4	35.2	2			617.981	1850.92	1851.93	3	-0.0001049	-0.05667	867528	322	336	TRUE
Experiment1	Experiment1_Band2	gi|55956899	refseq_rat_lc2_100215.fasta	62065.9	1	24	40	143	0.0387	0.449	VQALEEANNDLENK	K	I	0.997	79.2	28.7	73.8	2			793.887	1585.76	1586.77	2	0.0001741	0.1097	417571	171	184	TRUE
Experiment1	Experiment1_Band2	gi|1351907	refseq_rat_lc2_100215.fasta	69294.2	1	0	0	5	0.00135	0.0824	KVPQVSTPTLVEVSR	R	S	0.997	53	26.9	53	2			820.472	1638.93	1639.94	2	-0.0006659	-0.4061	255310	437	451	TRUE
Experiment1	Experiment1_Band2	gi|1351907	refseq_rat_lc2_100215.fasta	69294.2	1	0	0	5	0.00135	0.0824	LGEYGFQNALIVR	K	Y	0.997	51.9	28.8	51.2	2			740.401	1478.79	1479.8	2	-0.0006959	-0.4703	149640	421	433	TRUE
Experiment1	Experiment1_Band2	gi|1351907	refseq_rat_lc2_100215.fasta	69294.2	1	0	0	5	0.00135	0.0824	LVNELTEFAK	K	T	0.997	37.4	29.2	30.3	2			582.319	1162.62	1163.63	2	0.0002841	0.2441	175844	66	75	TRUE
Experiment1	Experiment1_Band2	gi|1351907	refseq_rat_lc2_100215.fasta	69294.2	1	0	0	5	0.00135	0.0824	SLHTLFGDELcK	K	V	0.997	33.1	30.4	28.9	2	c11: Carbamidomethyl (+57.02)		710.351	1418.69	1419.69	2	-0.0001412	-0.09949	237298	89	100	TRUE
Experiment1	Experiment1_Band2	gi|1351907	refseq_rat_lc2_100215.fasta	69294.2	1	0	0	5	0.00135	0.0824	VPQVSTPTLVEVSR	K	S	0.997	54.4	28.2	54.4	2			756.425	1510.84	1511.84	2	-2.594e-05	-0.01716	141970	438	451	TRUE
Experiment1	Experiment1_Band2	gi|109255249	refseq_rat_lc2_100215.fasta	63912.2	0.26	0	0	3	0.000811	0.032	AEAEALYQTK	K	V	0.997	44.4	28.5	32.9	2			562.286	1122.56	1123.56	2	0.0007241	0.6444	113171	398	407	TRUE
Experiment1	Experiment1_Band2	gi|109255249	refseq_rat_lc2_100215.fasta	63912.2	0.26	0	0	3	0.000811	0.032	AQYEEIAQR	R	S	0.997	46.2	28.2	38.6	2			554.27	1106.53	1107.54	2	-0.01043	-9.414	705167	387	395	TRUE
Experiment1	Experiment1_Band2	gi|109255249	refseq_rat_lc2_100215.fasta	63912.2	0.26	0	0	3	0.000811	0.032	AQYEEIAQR	R	S	0.997	43.7	28.9	30	2			554.275	1106.54	1107.54	2	0.0003141	0.2836	298733	387	395	TRUE
Experiment1	Experiment1_Band2	gi|27894339	refseq_rat_lc2_100215.fasta	48132	1	2	2	3	0.000811	0.0806	ATMQNLNDR	K	L	0.997	53.8	29.2	40	2			531.753	1061.49	1062.5	2	-0.0001859	-0.175	334881	74	82	TRUE
Experiment1	Experiment1_Band2	gi|27894339	refseq_rat_lc2_100215.fasta	48132	1	2	2	3	0.000811	0.0806	QNNEYQVLLGIK	R	T	0.997	39.1	30.1	27.2	2			709.885	1417.76	1418.76	2	-0.0009559	-0.6738	101453	350	361	TRUE
Experiment1	Experiment1_Band2	gi|27894339	refseq_rat_lc2_100215.fasta	48132	1	2	2	3	0.000811	0.0806	SALENMLSETQSR	K	Y	0.997	62.2	28.2	52.2	2			733.351	1464.69	1465.7	2	9.406e-05	0.06417	247017	309	321	TRUE
Experiment1	Experiment1_Band2	gi|47132620	refseq_rat_lc2_100215.fasta	65433.9	1	37	50	147	0.0397	0.643	AQEREQIKTLNNK	K	F	0.992	28.5	30.2	22	2			786.428	1570.84	1571.85	2	-0.0006159	-0.3919	181392	176	188	TRUE
Experiment1	Experiment1_Band2	gi|47132620	refseq_rat_lc2_100215.fasta	65433.9	1	37	50	147	0.0397	0.643	AQEREQIKTLNNK	K	F	0.997	30.2	30.2	23.9	2			524.622	1570.84	1571.85	3	0.0002341	0.1489	282815	176	188	TRUE
Experiment1	Experiment1_Band2	gi|47132620	refseq_rat_lc2_100215.fasta	65433.9	1	37	50	147	0.0397	0.643	AQYEEIAQR	K	S	0.997	46.2	28.2	38.6	2			554.27	1106.53	1107.54	2	-0.01043	-9.414	705167	354	362	TRUE
Experiment1	Experiment1_Band2	gi|47132620	refseq_rat_lc2_100215.fasta	65433.9	1	37	50	147	0.0397	0.643	AQYEEIAQR	K	S	0.997	43.7	28.9	30	2			554.275	1106.54	1107.54	2	0.0003141	0.2836	298733	354	362	TRUE
Experiment1	Experiment1_Band2	gi|47132620	refseq_rat_lc2_100215.fasta	65433.9	1	37	50	147	0.0397	0.643	DVDNAYmIK	K	V	0.997	40	25	40	2		m7: Oxidation (+15.99)	542.753	1083.49	1084.5	2	0.000279	0.2573	713890	288	296	TRUE
Experiment1	Experiment1_Band2	gi|47132620	refseq_rat_lc2_100215.fasta	65433.9	1	37	50	147	0.0397	0.643	DVDNAYMIK	K	V	0.997	46.9	25.7	46.9	2			534.755	1067.5	1068.5	2	7.406e-05	0.06931	561206	288	296	TRUE
Experiment1	Experiment1_Band2	gi|47132620	refseq_rat_lc2_100215.fasta	65433.9	1	37	50	147	0.0397	0.643	DYQELMNVK	R	L	0.997	38.3	27	31.1	2			570.274	1138.53	1139.54	2	-3.594e-05	-0.03154	1500750	462	470	TRUE
Experiment1	Experiment1_Band2	gi|47132620	refseq_rat_lc2_100215.fasta	65433.9	1	37	50	147	0.0397	0.643	EEAEALYHSK	K	Y	0.997	41.5	29.1	32.7	2			588.78	1175.55	1176.55	2	0.0002441	0.2074	342585	365	374	TRUE
Experiment1	Experiment1_Band2	gi|47132620	refseq_rat_lc2_100215.fasta	65433.9	1	37	50	147	0.0397	0.643	FASFIDKVR	K	F	0.997	38	27.8	29.3	2			541.803	1081.59	1082.6	2	6.406e-05	0.05917	299009	189	197	TRUE
Experiment1	Experiment1_Band2	gi|47132620	refseq_rat_lc2_100215.fasta	65433.9	1	37	50	147	0.0397	0.643	FASFIDKVR	K	F	0.997	49.8	27.8	37.8	2			541.803	1081.59	1082.6	2	-0.0001759	-0.1625	1457630	189	197	TRUE
Experiment1	Experiment1_Band2	gi|47132620	refseq_rat_lc2_100215.fasta	65433.9	1	37	50	147	0.0397	0.643	FLEQQNQVLQTK	R	W	0.997	47.6	30.6	34.7	2			738.397	1474.78	1475.79	2	0.001104	0.7481	126193	198	209	TRUE
Experiment1	Experiment1_Band2	gi|47132620	refseq_rat_lc2_100215.fasta	65433.9	1	37	50	147	0.0397	0.643	FLEQQNQVLQTK	R	W	0.997	62.8	30.8	48.7	2			738.396	1474.78	1475.79	2	-0.0008559	-0.58	511300	198	209	TRUE
Experiment1	Experiment1_Band2	gi|47132620	refseq_rat_lc2_100215.fasta	65433.9	1	37	50	147	0.0397	0.643	FLEQQNQVLQTK	R	W	0.997	75.9	30.8	62.4	2			738.396	1474.78	1475.79	2	-0.001336	-0.9052	11257900	198	209	TRUE
Experiment1	Experiment1_Band2	gi|47132620	refseq_rat_lc2_100215.fasta	65433.9	1	37	50	147	0.0397	0.643	GFSSGSAVVSGGSR	R	R	0.997	94	28.2	75	2			627.808	1253.6	1254.61	2	0.0008341	0.6648	376745	21	34	TRUE
Experiment1	Experiment1_Band2	gi|47132620	refseq_rat_lc2_100215.fasta	65433.9	1	37	50	147	0.0397	0.643	GFSSGSAVVSGGSR	R	R	0.997	94	28.1	83.3	2			627.807	1253.6	1254.61	2	0.0001041	0.08294	1931520	21	34	TRUE
Experiment1	Experiment1_Band2	gi|47132620	refseq_rat_lc2_100215.fasta	65433.9	1	37	50	147	0.0397	0.643	GGGFGGGSSFGGGSGFSGGGFGGGGFGGGR	R	F	0.997	124	25	124	2			800.344	2398.01	2399.02	3	-0.0009669	-0.4031	657123	93	122	TRUE
Experiment1	Experiment1_Band2	gi|47132620	refseq_rat_lc2_100215.fasta	65433.9	1	37	50	147	0.0397	0.643	GGGFGGGSSFGGGSGFSGGGFGGGGFGGGR	R	F	0.997	140	25	140	2			1200.01	2398.01	2399.02	2	-0.003026	-1.261	436758	93	122	TRUE
Experiment1	Experiment1_Band2	gi|47132620	refseq_rat_lc2_100215.fasta	65433.9	1	37	50	147	0.0397	0.643	GGGGGGFRGFSSGSAVVSGGSR	R	R	0.997	54.7	28.8	42.7	2			950.457	1898.9	1899.91	2	0.0003041	0.16	147611	13	34	TRUE
Experiment1	Experiment1_Band2	gi|47132620	refseq_rat_lc2_100215.fasta	65433.9	1	37	50	147	0.0397	0.643	GGSGGGGSISGGGYGSGGGSGGR	R	Y	0.987	25.5	25	16.1	2			871.377	1740.74	1741.75	2	-0.001726	-0.9909	14511.6	550	572	TRUE
Experiment1	Experiment1_Band2	gi|47132620	refseq_rat_lc2_100215.fasta	65433.9	1	37	50	147	0.0397	0.643	GGSGGGGSISGGGYGSGGGSGGR	R	Y	0.994	28.4	25	22.1	2			871.377	1740.74	1741.75	2	-0.001366	-0.7842	6137.14	550	572	TRUE
Experiment1	Experiment1_Band2	gi|47132620	refseq_rat_lc2_100215.fasta	65433.9	1	37	50	147	0.0397	0.643	GGSGGGGSISGGGYGSGGGSGGR	R	Y	0.997	30.9	25	30.9	2			871.378	1740.74	1741.75	2	-0.0006259	-0.3594	8564.94	550	572	TRUE
Experiment1	Experiment1_Band2	gi|47132620	refseq_rat_lc2_100215.fasta	65433.9	1	37	50	147	0.0397	0.643	GGSGGGGSISGGGYGSGGGSGGR	R	Y	0.997	100	25	84.5	2			871.378	1740.74	1741.75	2	-0.0007559	-0.434	156231	550	572	TRUE
Experiment1	Experiment1_Band2	gi|47132620	refseq_rat_lc2_100215.fasta	65433.9	1	37	50	147	0.0397	0.643	GGSGGGGSISGGGYGSGGGSGGR	R	Y	0.997	103	25	87.2	2			871.377	1740.74	1741.75	2	-0.001486	-0.8531	122852	550	572	TRUE
Experiment1	Experiment1_Band2	gi|47132620	refseq_rat_lc2_100215.fasta	65433.9	1	37	50	147	0.0397	0.643	GGSGGGGSISGGGYGSGGGSGGR	R	Y	0.997	105	25	77.5	2			871.378	1740.74	1741.75	2	-0.0008759	-0.5029	502516	550	572	TRUE
Experiment1	Experiment1_Band2	gi|47132620	refseq_rat_lc2_100215.fasta	65433.9	1	37	50	147	0.0397	0.643	GGSGGGGSISGGGYGSGGGSGGR	R	Y	0.997	114	25	100	2			871.378	1740.74	1741.75	2	-0.0006259	-0.3594	134623	550	572	TRUE
Experiment1	Experiment1_Band2	gi|47132620	refseq_rat_lc2_100215.fasta	65433.9	1	37	50	147	0.0397	0.643	GGSGGGGSISGGGYGSGGGSGGR	R	Y	0.997	133	25	116	2			871.378	1740.74	1741.75	2	-0.0008759	-0.5029	695510	550	572	TRUE
Experiment1	Experiment1_Band2	gi|47132620	refseq_rat_lc2_100215.fasta	65433.9	1	37	50	147	0.0397	0.643	GGSISGGGYGSGGGK	K	H	0.997	89.8	26.1	84.4	2			599.278	1196.54	1197.55	2	-0.0003859	-0.3223	806359	581	595	TRUE
Experiment1	Experiment1_Band2	gi|47132620	refseq_rat_lc2_100215.fasta	65433.9	1	37	50	147	0.0397	0.643	GSSSGGGYSSGSSSYGSGGR	R	Q	0.997	69.9	25	69.9	2			870.856	1739.7	1740.71	2	-0.0001759	-0.1011	158314	525	544	TRUE
Experiment1	Experiment1_Band2	gi|47132620	refseq_rat_lc2_100215.fasta	65433.9	1	37	50	147	0.0397	0.643	GSSSGGGYSSGSSSYGSGGR	R	Q	0.997	114	25	114	2			870.857	1739.7	1740.71	2	0.0005541	0.3183	415407	525	544	TRUE
Experiment1	Experiment1_Band2	gi|47132620	refseq_rat_lc2_100215.fasta	65433.9	1	37	50	147	0.0397	0.643	HGDSLKEIK	R	I	0.997	34.5	27.2	21.2	2			513.783	1025.55	1026.56	2	-0.0001359	-0.1324	113989	385	393	TRUE
Experiment1	Experiment1_Band2	gi|47132620	refseq_rat_lc2_100215.fasta	65433.9	1	37	50	147	0.0397	0.643	HGDSLKEIKIEISELNR	R	V	0.997	50.1	28	35	2			496.023	1980.06	1981.07	4	-0.0004739	-0.2392	381531	385	401	TRUE
Experiment1	Experiment1_Band2	gi|47132620	refseq_rat_lc2_100215.fasta	65433.9	1	37	50	147	0.0397	0.643	HGDSLKEIKIEISELNR	R	V	0.997	57.5	28	45	2			661.029	1980.06	1981.07	3	-3.694e-05	-0.01865	319077	385	401	TRUE
Experiment1	Experiment1_Band2	gi|47132620	refseq_rat_lc2_100215.fasta	65433.9	1	37	50	147	0.0397	0.643	HGGGGGGFGGGGFGSR	R	S	0.997	27.7	25.8	26.7	2			660.795	1319.58	1320.58	2	-8.594e-05	-0.06508	28621.9	46	61	TRUE
Experiment1	Experiment1_Band2	gi|47132620	refseq_rat_lc2_100215.fasta	65433.9	1	37	50	147	0.0397	0.643	HGGGGGGFGGGGFGSR	R	S	0.997	27.8	25.8	27.8	2			660.795	1319.58	1320.58	2	-8.594e-05	-0.06508	46854.3	46	61	TRUE
Experiment1	Experiment1_Band2	gi|47132620	refseq_rat_lc2_100215.fasta	65433.9	1	37	50	147	0.0397	0.643	HGGGGGGFGGGGFGSR	R	S	0.997	34.3	25.8	34.3	2			660.795	1319.58	1320.58	2	-0.0003359	-0.2544	276982	46	61	TRUE
Experiment1	Experiment1_Band2	gi|47132620	refseq_rat_lc2_100215.fasta	65433.9	1	37	50	147	0.0397	0.643	HGGGGGGFGGGGFGSR	R	S	0.997	46.1	25.8	37.8	2			440.866	1319.58	1320.58	3	-0.0002559	-0.1938	3469000	46	61	TRUE
Experiment1	Experiment1_Band2	gi|47132620	refseq_rat_lc2_100215.fasta	65433.9	1	37	50	147	0.0397	0.643	HGGGGGGFGGGGFGSR	R	S	0.997	79.3	25.8	79.3	2			660.795	1319.58	1320.58	2	-0.0004559	-0.3453	323772	46	61	TRUE
Experiment1	Experiment1_Band2	gi|47132620	refseq_rat_lc2_100215.fasta	65433.9	1	37	50	147	0.0397	0.643	IEISELNR	K	V	0.986	46.5	32.9	23.7	2			487.266	972.517	973.531	2	-0.006636	-6.816	260909	394	401	TRUE
Experiment1	Experiment1_Band2	gi|47132620	refseq_rat_lc2_100215.fasta	65433.9	1	37	50	147	0.0397	0.643	IEISELNR	K	V	0.99	46	32.5	28.9	2			487.269	972.524	973.531	2	0.0001941	0.1993	379185	394	401	TRUE
Experiment1	Experiment1_Band2	gi|47132620	refseq_rat_lc2_100215.fasta	65433.9	1	37	50	147	0.0397	0.643	IEISELNRVIQR	K	L	0.997	31.5	27.8	17.5	2			490.619	1468.84	1469.84	3	-0.0003149	-0.2143	935491	394	405	TRUE
Experiment1	Experiment1_Band2	gi|47132620	refseq_rat_lc2_100215.fasta	65433.9	1	37	50	147	0.0397	0.643	KDVDNAYMIK	K	V	0.997	59.6	28.2	37.5	2			598.803	1195.59	1196.6	2	-0.0003159	-0.264	308632	287	296	TRUE
Experiment1	Experiment1_Band2	gi|47132620	refseq_rat_lc2_100215.fasta	65433.9	1	37	50	147	0.0397	0.643	KKYEDEINKR	K	T	0.997	54.8	29.1	47.3	2			661.857	1321.7	1322.71	2	-0.0002259	-0.1708	622910	266	275	TRUE
Experiment1	Experiment1_Band2	gi|47132620	refseq_rat_lc2_100215.fasta	65433.9	1	37	50	147	0.0397	0.643	KKYEDEINKR	K	T	0.997	52.6	29.2	43.9	2			441.574	1321.7	1322.71	3	1.506e-05	0.01138	415431	266	275	TRUE
Experiment1	Experiment1_Band2	gi|47132620	refseq_rat_lc2_100215.fasta	65433.9	1	37	50	147	0.0397	0.643	KLLEGEEcR	R	M	0.997	47.1	30.9	47.1	2	c8: Carbamidomethyl (+57.02)		567.285	1132.56	1133.56	2	0.0001888	0.1665	195213	482	490	TRUE
Experiment1	Experiment1_Band2	gi|47132620	refseq_rat_lc2_100215.fasta	65433.9	1	37	50	147	0.0397	0.643	KYEDEINKR	K	T	0.997	24.6	28.5	22.7	2			398.875	1193.6	1194.61	3	-0.0001759	-0.1473	138104	267	275	TRUE
Experiment1	Experiment1_Band2	gi|47132620	refseq_rat_lc2_100215.fasta	65433.9	1	37	50	147	0.0397	0.643	KYEDEINKR	K	T	0.997	38.5	28.7	33.7	2			398.876	1193.61	1194.61	3	0.001195	1	238633	267	275	TRUE
Experiment1	Experiment1_Band2	gi|47132620	refseq_rat_lc2_100215.fasta	65433.9	1	37	50	147	0.0397	0.643	KYEDEINKR	K	T	0.997	39.3	28.5	29.9	2			597.809	1193.6	1194.61	2	-6.594e-05	-0.0552	76007.8	267	275	TRUE
Experiment1	Experiment1_Band2	gi|47132620	refseq_rat_lc2_100215.fasta	65433.9	1	37	50	147	0.0397	0.643	KYEDEINKR	K	T	0.997	45.8	28.5	34.3	2			597.81	1193.6	1194.61	2	0.0006641	0.5559	510072	267	275	TRUE
Experiment1	Experiment1_Band2	gi|47132620	refseq_rat_lc2_100215.fasta	65433.9	1	37	50	147	0.0397	0.643	KYEDEINKR	K	T	0.997	51.3	28.5	39.2	2			597.809	1193.6	1194.61	2	-0.0003159	-0.2645	1000620	267	275	TRUE
Experiment1	Experiment1_Band2	gi|47132620	refseq_rat_lc2_100215.fasta	65433.9	1	37	50	147	0.0397	0.643	KYEDEINKR	K	T	0.997	46.8	28.5	41.8	2			398.875	1193.6	1194.61	3	-0.0003559	-0.298	2027890	267	275	TRUE
Experiment1	Experiment1_Band2	gi|47132620	refseq_rat_lc2_100215.fasta	65433.9	1	37	50	147	0.0397	0.643	LLEGEEcR	K	M	0.99	41.8	29.4	29	2	c7: Carbamidomethyl (+57.02)		503.237	1004.46	1005.47	2	-0.0003912	-0.3891	462793	483	490	TRUE
Experiment1	Experiment1_Band2	gi|47132620	refseq_rat_lc2_100215.fasta	65433.9	1	37	50	147	0.0397	0.643	LLRDYQELMNVK	R	L	0.996	24.8	29.5	11.7	2			507.941	1520.8	1521.81	3	-6.594e-05	-0.04333	2440650	459	470	TRUE
Experiment1	Experiment1_Band2	gi|47132620	refseq_rat_lc2_100215.fasta	65433.9	1	37	50	147	0.0397	0.643	LLRDYQELMNVK	R	L	0.997	31.4	29.5	23.5	2			761.408	1520.8	1521.81	2	-0.0005359	-0.3522	131889	459	470	TRUE
Experiment1	Experiment1_Band2	gi|47132620	refseq_rat_lc2_100215.fasta	65433.9	1	37	50	147	0.0397	0.643	LLRDYQELmNVK	R	L	0.997	45.1	29.3	40.8	2		m9: Oxidation (+15.99)	769.405	1536.8	1537.8	2	-0.001431	-0.9305	1218800	459	470	TRUE
Experiment1	Experiment1_Band2	gi|47132620	refseq_rat_lc2_100215.fasta	65433.9	1	37	50	147	0.0397	0.643	LLRDYQELMNVK	R	L	0.997	54.6	29.5	40.6	2			761.408	1520.8	1521.81	2	-0.0009059	-0.5953	1702130	459	470	TRUE
Experiment1	Experiment1_Band2	gi|47132620	refseq_rat_lc2_100215.fasta	65433.9	1	37	50	147	0.0397	0.643	LNDLEEALQQAK	K	E	0.997	58.3	29.9	52.4	2			686.359	1370.7	1371.71	2	-4.594e-05	-0.03349	142609	442	453	TRUE
Experiment1	Experiment1_Band2	gi|47132620	refseq_rat_lc2_100215.fasta	65433.9	1	37	50	147	0.0397	0.643	LQGEIAHVK	R	K	0.997	47.2	26.1	36.9	2			497.788	993.561	994.568	2	-4.594e-05	-0.04619	292733	406	414	TRUE
Experiment1	Experiment1_Band2	gi|47132620	refseq_rat_lc2_100215.fasta	65433.9	1	37	50	147	0.0397	0.643	LQGEIAHVKK	R	Q	0.989	22.2	25	16.6	2			561.835	1121.66	1122.66	2	-0.0002559	-0.228	61572.7	406	415	TRUE
Experiment1	Experiment1_Band2	gi|47132620	refseq_rat_lc2_100215.fasta	65433.9	1	37	50	147	0.0397	0.643	NKLNDLEEALQQAK	R	E	0.997	54.9	29.9	40.2	2			538.621	1612.84	1613.85	3	0.0002851	0.1766	465163	440	453	TRUE
Experiment1	Experiment1_Band2	gi|47132620	refseq_rat_lc2_100215.fasta	65433.9	1	37	50	147	0.0397	0.643	NKLNDLEEALQQAK	R	E	0.997	80.1	30	74.3	2			807.428	1612.84	1613.85	2	-0.0009859	-0.6109	1359140	440	453	TRUE
Experiment1	Experiment1_Band2	gi|47132620	refseq_rat_lc2_100215.fasta	65433.9	1	37	50	147	0.0397	0.643	NKLNDLEEALQQAKEDLAR	R	L	0.997	65.6	29.4	56.5	2			733.385	2197.13	2198.14	3	-0.0006049	-0.2752	124422	440	458	TRUE
Experiment1	Experiment1_Band2	gi|47132620	refseq_rat_lc2_100215.fasta	65433.9	1	37	50	147	0.0397	0.643	NLDLDSIIAEVK	R	A	0.997	40.8	30.5	31.8	2			665.367	1328.72	1329.73	2	0.0002441	0.1835	55656.2	342	353	TRUE
Experiment1	Experiment1_Band2	gi|47132620	refseq_rat_lc2_100215.fasta	65433.9	1	37	50	147	0.0397	0.643	NLDLDSIIAEVK	R	A	0.997	43	30.5	40.4	2			665.367	1328.72	1329.73	2	0.0002441	0.1835	45997.1	342	353	TRUE
Experiment1	Experiment1_Band2	gi|47132620	refseq_rat_lc2_100215.fasta	65433.9	1	37	50	147	0.0397	0.643	NLDLDSIIAEVK	R	A	0.997	62.9	30.4	48.4	2			665.367	1328.72	1329.73	2	-0.0004859	-0.3654	177590	342	353	TRUE
Experiment1	Experiment1_Band2	gi|47132620	refseq_rat_lc2_100215.fasta	65433.9	1	37	50	147	0.0397	0.643	NLDLDSIIAEVK	R	A	0.997	63.9	30.5	53	2			665.367	1328.72	1329.73	2	0.0002441	0.1835	88798.2	342	353	TRUE
Experiment1	Experiment1_Band2	gi|47132620	refseq_rat_lc2_100215.fasta	65433.9	1	37	50	147	0.0397	0.643	NLDLDSIIAEVK	R	A	0.997	76.1	30.4	65.3	2			665.366	1328.72	1329.73	2	-0.001226	-0.922	7851320	342	353	TRUE
Experiment1	Experiment1_Band2	gi|47132620	refseq_rat_lc2_100215.fasta	65433.9	1	37	50	147	0.0397	0.643	NVQDAIADAEQR	K	G	0.997	71.2	28.7	32.3	2			665.323	1328.63	1329.64	2	-0.0001159	-0.0872	912597	419	430	TRUE
Experiment1	Experiment1_Band2	gi|47132620	refseq_rat_lc2_100215.fasta	65433.9	1	37	50	147	0.0397	0.643	NVQDAIADAEQRGEHALK	K	D	0.997	28.7	29.7	18.6	2			655.664	1963.97	1964.98	3	-0.0002769	-0.1409	474923	419	436	TRUE
Experiment1	Experiment1_Band2	gi|47132620	refseq_rat_lc2_100215.fasta	65433.9	1	37	50	147	0.0397	0.643	RSTSSFScLSR	R	H	0.997	50	28.2	37	2	c8: Carbamidomethyl (+57.02)		644.309	1286.6	1287.61	2	-0.0002712	-0.2107	248127	35	45	TRUE
Experiment1	Experiment1_Band2	gi|47132620	refseq_rat_lc2_100215.fasta	65433.9	1	37	50	147	0.0397	0.643	SKEEAEALYHSK	R	Y	0.997	47.9	30.4	39.9	2			464.565	1390.67	1391.68	3	-0.0003369	-0.2421	3244120	363	374	TRUE
Experiment1	Experiment1_Band2	gi|47132620	refseq_rat_lc2_100215.fasta	65433.9	1	37	50	147	0.0397	0.643	SKEEAEALYHSK	R	Y	0.997	69.2	30.4	51.3	2			696.343	1390.67	1391.68	2	-0.0006559	-0.4713	1283340	363	374	TRUE
Experiment1	Experiment1_Band2	gi|47132620	refseq_rat_lc2_100215.fasta	65433.9	1	37	50	147	0.0397	0.643	SKEEAEALYHSKYEELQVTVGR	R	H	0.997	64.9	30	62.8	2			856.097	2565.27	2566.28	3	-0.001497	-0.5833	384543	363	384	TRUE
Experiment1	Experiment1_Band2	gi|47132620	refseq_rat_lc2_100215.fasta	65433.9	1	37	50	147	0.0397	0.643	SLVGLGGTK	R	S	0.997	41.9	29.7	27.7	2			416.251	830.486	831.494	2	0.0001141	0.1372	1197530	62	70	TRUE
Experiment1	Experiment1_Band2	gi|47132620	refseq_rat_lc2_100215.fasta	65433.9	1	37	50	147	0.0397	0.643	STSSFScLSR	R	H	0.997	42	25	19.2	2	c7: Carbamidomethyl (+57.02)		566.259	1130.5	1131.51	2	0.0004888	0.432	608083	36	45	TRUE
Experiment1	Experiment1_Band2	gi|47132620	refseq_rat_lc2_100215.fasta	65433.9	1	37	50	147	0.0397	0.643	TAAENDFVTLK	R	K	0.997	61.2	28.6	52.2	2			604.811	1207.61	1208.62	2	-0.0001959	-0.1621	1088830	276	286	TRUE
Experiment1	Experiment1_Band2	gi|47132620	refseq_rat_lc2_100215.fasta	65433.9	1	37	50	147	0.0397	0.643	TAAENDFVTLKK	R	D	0.997	33.8	28.6	31.3	2			446.242	1335.7	1336.71	3	-2.494e-05	-0.01866	813760	276	287	TRUE
Experiment1	Experiment1_Band2	gi|47132620	refseq_rat_lc2_100215.fasta	65433.9	1	37	50	147	0.0397	0.643	TAAENDFVTLKK	R	D	0.997	55.7	28.5	49.7	2			668.859	1335.7	1336.71	2	-0.0008359	-0.6254	696968	276	287	TRUE
Experiment1	Experiment1_Band2	gi|47132620	refseq_rat_lc2_100215.fasta	65433.9	1	37	50	147	0.0397	0.643	TAAENDFVTLKK	R	D	0.997	59.5	28.5	57.1	2			668.859	1335.7	1336.71	2	-0.0004759	-0.3561	397944	276	287	TRUE
Experiment1	Experiment1_Band2	gi|47132620	refseq_rat_lc2_100215.fasta	65433.9	1	37	50	147	0.0397	0.643	TAAENDFVTLKKDVDNAYMIK	R	V	0.99	23	30	20.6	2			796.07	2385.19	2386.2	3	-0.001046	-0.4383	87070.9	276	296	TRUE
Experiment1	Experiment1_Band2	gi|47132620	refseq_rat_lc2_100215.fasta	65433.9	1	37	50	147	0.0397	0.643	TLNNKFASFIDK	K	V	0.997	34.5	28.9	32	2			466.586	1396.73	1397.74	3	-0.0004649	-0.3326	840684	184	195	TRUE
Experiment1	Experiment1_Band2	gi|47132620	refseq_rat_lc2_100215.fasta	65433.9	1	37	50	147	0.0397	0.643	TLNNKFASFIDK	K	V	0.997	58.3	28.9	58.3	2			699.375	1396.73	1397.74	2	-0.0003359	-0.2403	253237	184	195	TRUE
Experiment1	Experiment1_Band2	gi|47132620	refseq_rat_lc2_100215.fasta	65433.9	1	37	50	147	0.0397	0.643	TLNNKFASFIDKVR	K	F	0.997	30.6	28.1	23.5	2			413.983	1651.9	1652.91	4	6.206e-05	0.03754	686861	184	197	TRUE
Experiment1	Experiment1_Band2	gi|47132620	refseq_rat_lc2_100215.fasta	65433.9	1	37	50	147	0.0397	0.643	TLNNKFASFIDKVR	K	F	0.997	32.8	28.1	30.8	2			826.96	1651.91	1652.91	2	0.0003341	0.2021	908555	184	197	TRUE
Experiment1	Experiment1_Band2	gi|47132620	refseq_rat_lc2_100215.fasta	65433.9	1	37	50	147	0.0397	0.643	TLNNKFASFIDKVR	K	F	0.997	63.7	28.1	59	2			551.642	1651.9	1652.91	3	0.0001351	0.08171	1330050	184	197	TRUE
Experiment1	Experiment1_Band2	gi|47132620	refseq_rat_lc2_100215.fasta	65433.9	1	37	50	147	0.0397	0.643	TSQNSELNNmQDLVEDYK	R	K	0.997	86.2	25	83.9	2		m10: Oxidation (+15.99)	1072.47	2142.93	2143.94	2	-0.003991	-1.862	105648	248	265	TRUE
Experiment1	Experiment1_Band2	gi|47132620	refseq_rat_lc2_100215.fasta	65433.9	1	37	50	147	0.0397	0.643	TSQNSELNNMQDLVEDYK	R	K	0.997	118	25	118	2			1064.48	2126.94	2127.95	2	-0.0002959	-0.1391	202756	248	265	TRUE
Experiment1	Experiment1_Band2	gi|47132620	refseq_rat_lc2_100215.fasta	65433.9	1	37	50	147	0.0397	0.643	TSQNSELNNMQDLVEDYKK	R	K	0.997	30.2	27.4	29.3	2			752.686	2255.04	2256.05	3	-0.0005749	-0.2548	13177500	248	266	TRUE
Experiment1	Experiment1_Band2	gi|47132620	refseq_rat_lc2_100215.fasta	65433.9	1	37	50	147	0.0397	0.643	TSQNSELNNmQDLVEDYKK	R	K	0.997	39.9	27.1	39.6	2		m10: Oxidation (+15.99)	758.018	2271.03	2272.04	3	-0.00105	-0.4621	1015620	248	266	TRUE
Experiment1	Experiment1_Band2	gi|47132620	refseq_rat_lc2_100215.fasta	65433.9	1	37	50	147	0.0397	0.643	TSQNSELNNmQDLVEDYKK	R	K	0.997	61.6	26.9	61.6	2		m10: Oxidation (+15.99)	1136.52	2271.03	2272.04	2	-0.002311	-1.017	197272	248	266	TRUE
Experiment1	Experiment1_Band2	gi|47132620	refseq_rat_lc2_100215.fasta	65433.9	1	37	50	147	0.0397	0.643	TSQNSELNNMQDLVEDYKK	R	K	0.997	95.3	27.3	95.3	2			1128.53	2255.04	2256.05	2	-0.001296	-0.5744	1651840	248	266	TRUE
Experiment1	Experiment1_Band2	gi|47132620	refseq_rat_lc2_100215.fasta	65433.9	1	37	50	147	0.0397	0.643	TSQNSELNNMQDLVEDYKKK	R	Y	0.997	57.7	29.3	57.5	2			1192.57	2383.13	2384.14	2	-0.002306	-0.9672	88524.6	248	267	TRUE
Experiment1	Experiment1_Band2	gi|47132620	refseq_rat_lc2_100215.fasta	65433.9	1	37	50	147	0.0397	0.643	TSQNSELNNMQDLVEDYKKK	R	Y	0.997	42.2	29.2	38	2			795.385	2383.13	2384.14	3	-0.0006659	-0.2793	924006	248	267	TRUE
Experiment1	Experiment1_Band2	gi|47132620	refseq_rat_lc2_100215.fasta	65433.9	1	37	50	147	0.0397	0.643	VDLLNQEIEFLK	K	V	0.997	38.2	29.7	31	2			730.903	1459.79	1460.8	2	-0.0002559	-0.1752	32527.7	303	314	TRUE
Experiment1	Experiment1_Band2	gi|47132620	refseq_rat_lc2_100215.fasta	65433.9	1	37	50	147	0.0397	0.643	VDLLNQEIEFLK	K	V	0.997	65.7	29.4	61.5	2			730.903	1459.79	1460.8	2	-0.0001359	-0.09306	65562.9	303	314	TRUE
Experiment1	Experiment1_Band2	gi|47132620	refseq_rat_lc2_100215.fasta	65433.9	1	37	50	147	0.0397	0.643	VDLLNQEIEFLK	K	V	0.997	75.2	29.7	72	2			730.903	1459.79	1460.8	2	-0.0006259	-0.4285	582064	303	314	TRUE
Experiment1	Experiment1_Band2	gi|47132620	refseq_rat_lc2_100215.fasta	65433.9	1	37	50	147	0.0397	0.643	VDPEIQNVK	K	A	0.997	38.8	28.4	33.5	2			521.282	1040.55	1041.56	2	-0.0004659	-0.4474	49360400	167	175	TRUE
Experiment1	Experiment1_Band2	gi|47132620	refseq_rat_lc2_100215.fasta	65433.9	1	37	50	147	0.0397	0.643	VDPEIQNVKAQER	K	E	0.997	68.4	29.6	61.4	2			763.402	1524.79	1525.8	2	-0.0006159	-0.4037	532656	167	179	TRUE
Experiment1	Experiment1_Band2	gi|47132620	refseq_rat_lc2_100215.fasta	65433.9	1	37	50	147	0.0397	0.643	VRFLEQQNQVLQTK	K	W	0.997	38.2	28.6	35	2			865.981	1729.95	1730.95	2	-0.0004259	-0.2461	267383	196	209	TRUE
Experiment1	Experiment1_Band2	gi|47132620	refseq_rat_lc2_100215.fasta	65433.9	1	37	50	147	0.0397	0.643	VRFLEQQNQVLQTK	K	W	0.997	38.9	28.6	36	2			577.656	1729.95	1730.95	3	-1.594e-05	-0.00921	333050	196	209	TRUE
Experiment1	Experiment1_Band2	gi|47132620	refseq_rat_lc2_100215.fasta	65433.9	1	37	50	147	0.0397	0.643	WELLQQmNVGTR	K	P	0.985	27.2	30.8	16.2	2		m7: Oxidation (+15.99)	745.875	1489.73	1490.74	2	-0.000411	-0.2757	134311	210	221	TRUE
Experiment1	Experiment1_Band2	gi|47132620	refseq_rat_lc2_100215.fasta	65433.9	1	37	50	147	0.0397	0.643	YEDEINKR	K	T	0.99	28.4	27.6	15.8	2			533.762	1065.51	1066.52	2	-3.594e-05	-0.0337	454680	268	275	TRUE
Experiment1	Experiment1_Band2	gi|47132620	refseq_rat_lc2_100215.fasta	65433.9	1	37	50	147	0.0397	0.643	YEELQVTVGR	K	H	0.986	39.4	28.9	35.2	2			597.303	1192.59	1193.62	2	-0.01698	-14.22	26092.2	375	384	TRUE
Experiment1	Experiment1_Band2	gi|47132620	refseq_rat_lc2_100215.fasta	65433.9	1	37	50	147	0.0397	0.643	YEELQVTVGR	K	H	0.986	40.2	28.9	36.3	2			597.302	1192.59	1193.62	2	-0.02028	-16.99	28830.8	375	384	TRUE
Experiment1	Experiment1_Band2	gi|47132620	refseq_rat_lc2_100215.fasta	65433.9	1	37	50	147	0.0397	0.643	YEELQVTVGR	K	H	0.986	40.3	29	38.6	2			597.302	1192.59	1193.62	2	-0.01967	-16.48	36205.2	375	384	TRUE
Experiment1	Experiment1_Band2	gi|47132620	refseq_rat_lc2_100215.fasta	65433.9	1	37	50	147	0.0397	0.643	YEELQVTVGR	K	H	0.992	42.8	28.8	38.1	2			597.304	1192.59	1193.62	2	-0.01564	-13.1	35091	375	384	TRUE
Experiment1	Experiment1_Band2	gi|47132620	refseq_rat_lc2_100215.fasta	65433.9	1	37	50	147	0.0397	0.643	YEELQVTVGR	K	H	0.994	28.2	29	25.9	2			597.312	1192.61	1193.62	2	-0.0001359	-0.1139	22779.3	375	384	TRUE
Experiment1	Experiment1_Band2	gi|47132620	refseq_rat_lc2_100215.fasta	65433.9	1	37	50	147	0.0397	0.643	YEELQVTVGR	K	H	0.994	28.4	29	23.1	2			597.312	1192.61	1193.62	2	-0.0003759	-0.315	18761.7	375	384	TRUE
Experiment1	Experiment1_Band2	gi|47132620	refseq_rat_lc2_100215.fasta	65433.9	1	37	50	147	0.0397	0.643	YEELQVTVGR	K	H	0.996	29.6	29	26.3	2			597.312	1192.61	1193.62	2	-0.0001359	-0.1139	28567.5	375	384	TRUE
Experiment1	Experiment1_Band2	gi|47132620	refseq_rat_lc2_100215.fasta	65433.9	1	37	50	147	0.0397	0.643	YEELQVTVGR	K	H	0.997	30.5	28.9	26	2			597.312	1192.61	1193.62	2	0.0001141	0.09556	8246.61	375	384	TRUE
Experiment1	Experiment1_Band2	gi|47132620	refseq_rat_lc2_100215.fasta	65433.9	1	37	50	147	0.0397	0.643	YEELQVTVGR	K	H	0.997	36.5	28.9	27	2			597.312	1192.61	1193.62	2	0.0003541	0.2966	14333.5	375	384	TRUE
Experiment1	Experiment1_Band2	gi|47132620	refseq_rat_lc2_100215.fasta	65433.9	1	37	50	147	0.0397	0.643	YEELQVTVGR	K	H	0.997	37	28.9	34.4	2			597.312	1192.61	1193.62	2	0.0003541	0.2966	28824.5	375	384	TRUE
Experiment1	Experiment1_Band2	gi|47132620	refseq_rat_lc2_100215.fasta	65433.9	1	37	50	147	0.0397	0.643	YEELQVTVGR	K	H	0.997	49.4	28.8	41.8	2			597.304	1192.59	1193.62	2	-0.01515	-12.69	30318.8	375	384	TRUE
Experiment1	Experiment1_Band2	gi|47132620	refseq_rat_lc2_100215.fasta	65433.9	1	37	50	147	0.0397	0.643	YEELQVTVGR	K	H	0.997	38.5	28.9	35.5	2			597.312	1192.61	1193.62	2	0.0003541	0.2966	13170.8	375	384	TRUE
Experiment1	Experiment1_Band2	gi|47132620	refseq_rat_lc2_100215.fasta	65433.9	1	37	50	147	0.0397	0.643	YEELQVTVGR	K	H	0.997	33.9	28.9	26.7	2			597.312	1192.61	1193.62	2	0.0001141	0.09556	531164	375	384	TRUE
Experiment1	Experiment1_Band2	gi|47132620	refseq_rat_lc2_100215.fasta	65433.9	1	37	50	147	0.0397	0.643	YEELQVTVGR	K	H	0.997	34.3	28.9	23.7	2			597.312	1192.61	1193.62	2	-5.942e-06	-0.004978	27589	375	384	TRUE
Experiment1	Experiment1_Band2	gi|47132620	refseq_rat_lc2_100215.fasta	65433.9	1	37	50	147	0.0397	0.643	YEELQVTVGR	K	H	0.997	34.3	29	30.9	2			597.312	1192.61	1193.62	2	-0.0001359	-0.1139	25131.7	375	384	TRUE
Experiment1	Experiment1_Band2	gi|47132620	refseq_rat_lc2_100215.fasta	65433.9	1	37	50	147	0.0397	0.643	YEELQVTVGR	K	H	0.997	51.6	28.9	50.7	2			597.301	1192.59	1193.62	2	-0.0215	-18.01	141849	375	384	TRUE
Experiment1	Experiment1_Band2	gi|47132620	refseq_rat_lc2_100215.fasta	65433.9	1	37	50	147	0.0397	0.643	YEELQVTVGR	K	H	0.997	40.5	28.9	36	2			597.312	1192.61	1193.62	2	0.0003541	0.2966	27294.1	375	384	TRUE
Experiment1	Experiment1_Band2	gi|47132620	refseq_rat_lc2_100215.fasta	65433.9	1	37	50	147	0.0397	0.643	YEELQVTVGR	K	H	0.997	41.1	29	33.1	2			597.311	1192.61	1193.62	2	-0.0008659	-0.7255	31501.9	375	384	TRUE
Experiment1	Experiment1_Band2	gi|47132620	refseq_rat_lc2_100215.fasta	65433.9	1	37	50	147	0.0397	0.643	YEELQVTVGR	K	H	0.997	37.1	28.9	36.1	2			597.312	1192.61	1193.62	2	0.0001141	0.09556	26064.3	375	384	TRUE
Experiment1	Experiment1_Band2	gi|47132620	refseq_rat_lc2_100215.fasta	65433.9	1	37	50	147	0.0397	0.643	YEELQVTVGR	K	H	0.997	45	28.9	37	2			597.312	1192.61	1193.62	2	0.0003541	0.2966	27117	375	384	TRUE
Experiment1	Experiment1_Band2	gi|47132620	refseq_rat_lc2_100215.fasta	65433.9	1	37	50	147	0.0397	0.643	YEELQVTVGR	K	H	0.997	39.6	29	35.8	2			597.312	1192.61	1193.62	2	-0.0001359	-0.1139	121509	375	384	TRUE
Experiment1	Experiment1_Band2	gi|47132620	refseq_rat_lc2_100215.fasta	65433.9	1	37	50	147	0.0397	0.643	YEELQVTVGR	K	H	0.997	39.6	28.9	35.3	2			597.312	1192.61	1193.62	2	0.0002341	0.1961	55418.7	375	384	TRUE
Experiment1	Experiment1_Band2	gi|47132620	refseq_rat_lc2_100215.fasta	65433.9	1	37	50	147	0.0397	0.643	YEELQVTVGR	K	H	0.997	59.2	29.1	54.2	2			597.307	1192.6	1193.62	2	-0.01015	-8.5	35884.8	375	384	TRUE
Experiment1	Experiment1_Band2	gi|47132620	refseq_rat_lc2_100215.fasta	65433.9	1	37	50	147	0.0397	0.643	YEELQVTVGR	K	H	0.997	40.3	29	34	2			597.312	1192.61	1193.62	2	-0.0002559	-0.2144	12995.8	375	384	TRUE
Experiment1	Experiment1_Band2	gi|47132620	refseq_rat_lc2_100215.fasta	65433.9	1	37	50	147	0.0397	0.643	YEELQVTVGR	K	H	0.997	40.3	28.9	32.9	2			597.312	1192.61	1193.62	2	0.0002341	0.1961	22717.2	375	384	TRUE
Experiment1	Experiment1_Band2	gi|47132620	refseq_rat_lc2_100215.fasta	65433.9	1	37	50	147	0.0397	0.643	YEELQVTVGR	K	H	0.997	41.6	29	38	2			597.312	1192.61	1193.62	2	-0.0001359	-0.1139	11281.9	375	384	TRUE
Experiment1	Experiment1_Band2	gi|47132620	refseq_rat_lc2_100215.fasta	65433.9	1	37	50	147	0.0397	0.643	YEELQVTVGR	K	H	0.997	42.4	29	39.1	2			597.312	1192.61	1193.62	2	-0.0002559	-0.2144	41022.5	375	384	TRUE
Experiment1	Experiment1_Band2	gi|47132620	refseq_rat_lc2_100215.fasta	65433.9	1	37	50	147	0.0397	0.643	YEELQVTVGR	K	H	0.997	42.4	29	39	2			597.312	1192.61	1193.62	2	-0.0001359	-0.1139	26523.5	375	384	TRUE
Experiment1	Experiment1_Band2	gi|47132620	refseq_rat_lc2_100215.fasta	65433.9	1	37	50	147	0.0397	0.643	YEELQVTVGR	K	H	0.997	42.6	28.9	42.6	2			597.312	1192.61	1193.62	2	0.0001141	0.09556	26019.5	375	384	TRUE
Experiment1	Experiment1_Band2	gi|47132620	refseq_rat_lc2_100215.fasta	65433.9	1	37	50	147	0.0397	0.643	YEELQVTVGR	K	H	0.997	42.7	28.9	35	2			597.312	1192.61	1193.62	2	0.0002341	0.1961	14879.5	375	384	TRUE
Experiment1	Experiment1_Band2	gi|47132620	refseq_rat_lc2_100215.fasta	65433.9	1	37	50	147	0.0397	0.643	YEELQVTVGR	K	H	0.997	44	28.9	39.3	2			597.312	1192.61	1193.62	2	0.0001141	0.09556	185123	375	384	TRUE
Experiment1	Experiment1_Band2	gi|47132620	refseq_rat_lc2_100215.fasta	65433.9	1	37	50	147	0.0397	0.643	YEELQVTVGR	K	H	0.997	45	29	40.1	2			597.312	1192.61	1193.62	2	-0.0001359	-0.1139	28023.4	375	384	TRUE
Experiment1	Experiment1_Band2	gi|47132620	refseq_rat_lc2_100215.fasta	65433.9	1	37	50	147	0.0397	0.643	YEELQVTVGR	K	H	0.997	46.1	28.9	41	2			597.312	1192.61	1193.62	2	0.0001141	0.09556	25826.2	375	384	TRUE
Experiment1	Experiment1_Band2	gi|47132620	refseq_rat_lc2_100215.fasta	65433.9	1	37	50	147	0.0397	0.643	YEELQVTVGR	K	H	0.997	47.3	28.9	37.2	2			597.312	1192.61	1193.62	2	0.0002341	0.1961	331137	375	384	TRUE
Experiment1	Experiment1_Band2	gi|47132620	refseq_rat_lc2_100215.fasta	65433.9	1	37	50	147	0.0397	0.643	YEELQVTVGR	K	H	0.997	47.5	28.9	39.3	2			597.312	1192.61	1193.62	2	-5.942e-06	-0.004978	25412.3	375	384	TRUE
Experiment1	Experiment1_Band2	gi|47132620	refseq_rat_lc2_100215.fasta	65433.9	1	37	50	147	0.0397	0.643	YEELQVTVGR	K	H	0.997	48.4	29	42.9	2			597.312	1192.61	1193.62	2	-0.0001359	-0.1139	26237.1	375	384	TRUE
Experiment1	Experiment1_Band2	gi|47132620	refseq_rat_lc2_100215.fasta	65433.9	1	37	50	147	0.0397	0.643	YEELQVTVGR	K	H	0.997	49.1	28.9	44.3	2			597.312	1192.61	1193.62	2	-5.942e-06	-0.004978	32707.7	375	384	TRUE
Experiment1	Experiment1_Band2	gi|47132620	refseq_rat_lc2_100215.fasta	65433.9	1	37	50	147	0.0397	0.643	YEELQVTVGR	K	H	0.997	57.2	28.9	53.9	2			597.312	1192.61	1193.62	2	0.0003541	0.2966	25155.2	375	384	TRUE
Experiment1	Experiment1_Band2	gi|47132620	refseq_rat_lc2_100215.fasta	65433.9	1	37	50	147	0.0397	0.643	YEELQVTVGR	K	H	0.997	51.4	29	41.5	2			597.311	1192.61	1193.62	2	-0.0004959	-0.4155	687000	375	384	TRUE
Experiment1	Experiment1_Band2	gi|47132620	refseq_rat_lc2_100215.fasta	65433.9	1	37	50	147	0.0397	0.643	YEELQVTVGR	K	H	0.997	51.9	28.9	44.2	2			597.312	1192.61	1193.62	2	-5.942e-06	-0.004978	772052	375	384	TRUE
Experiment1	Experiment1_Band2	gi|47132620	refseq_rat_lc2_100215.fasta	65433.9	1	37	50	147	0.0397	0.643	YEELQVTVGR	K	H	0.997	53.7	29	48.1	2			597.312	1192.61	1193.62	2	-0.0001359	-0.1139	29731.7	375	384	TRUE
Experiment1	Experiment1_Band2	gi|47132620	refseq_rat_lc2_100215.fasta	65433.9	1	37	50	147	0.0397	0.643	YEELQVTVGR	K	H	0.997	55	28.9	47.8	2			597.312	1192.61	1193.62	2	0.0001141	0.09556	28200.8	375	384	TRUE
Experiment1	Experiment1_Band2	gi|47132620	refseq_rat_lc2_100215.fasta	65433.9	1	37	50	147	0.0397	0.643	YGSGGGSKGGSISGGGYGSGGGK	R	H	0.997	57.5	27.3	57.5	2			630.958	1889.85	1890.86	3	0.001603	0.8478	247319	573	595	TRUE
Experiment1	Experiment1_Band2	gi|47132620	refseq_rat_lc2_100215.fasta	65433.9	1	37	50	147	0.0397	0.643	YGSGGGSKGGSISGGGYGSGGGK	R	H	0.997	91.9	27.3	91.9	2			945.933	1889.85	1890.86	2	0.0002741	0.1449	148300	573	595	TRUE
Experiment1	Experiment1_Band2	gi|47132620	refseq_rat_lc2_100215.fasta	65433.9	1	37	50	147	0.0397	0.643	YLDGLTAER	R	T	0.997	36.3	27.8	27.7	2			519.267	1036.52	1037.53	2	-0.0001759	-0.1696	337580	239	247	TRUE
Experiment1	Experiment1_Band2	gi|47132620	refseq_rat_lc2_100215.fasta	65433.9	1	37	50	147	0.0397	0.643	YLDGLTAER	R	T	0.997	53	27.7	40.4	2			519.267	1036.52	1037.53	2	0.0001941	0.187	951726	239	247	TRUE
Experiment1	Experiment1_Band2	gi|53729344,gi|53729346	refseq_rat_lc2_100215.fasta	80498.8	1	2	2	3	0.000811	0.0647	GLMSSGMSQLIGLK	K	E	0.997	57.6	29.4	50.6	2			711.378	1420.74	1421.75	2	-0.0002759	-0.1941	44782.9	559	572	TRUE
Experiment1	Experiment1_Band2	gi|53729344,gi|53729346	refseq_rat_lc2_100215.fasta	80498.8	1	2	2	3	0.000811	0.0647	GSMYDGLADNYNYGTTSR	R	S	0.997	48	25	48	2			992.92	1983.83	1984.83	2	-0.001186	-0.5975	67712.3	68	85	TRUE
Experiment1	Experiment1_Band2	gi|53729344,gi|53729346	refseq_rat_lc2_100215.fasta	80498.8	1	2	2	3	0.000811	0.0647	SPNQNVQQAAAGALR	R	N	0.997	75.5	29.7	69.2	2			762.897	1523.78	1524.79	2	-9.594e-05	-0.06292	224160	298	312	TRUE
Experiment1	Experiment1_Band2	gi|27881412	refseq_rat_lc2_100215.fasta	21269.5	1	2	2	2	0.000541	0.147	SPAQILQWQVLSNTVPAK	R	S	0.997	24.9	27.6	22.1	2			660.702	1979.08	1980.09	3	-0.0002859	-0.1444	74675.9	90	107	TRUE
Experiment1	Experiment1_Band2	gi|27881412	refseq_rat_lc2_100215.fasta	21269.5	1	2	2	2	0.000541	0.147	YIPIQYVLSR	K	Y	0.997	30	26.5	26.4	2			626.358	1250.7	1251.71	2	-0.0001259	-0.1006	83731.5	46	55	TRUE
Experiment1	Experiment1_Band2	TGGT1_204400	ToxoDB11_lc2_082214.fasta	62146.9	0.998	0	0	4	0.00108	0.0901	GTALTELLK	R	Q	0.997	46.7	29.6	29.7	2			473.284	944.554	945.562	2	-0.0002359	-0.2495	171415	473	481	TRUE
Experiment1	Experiment1_Band2	TGGT1_204400	ToxoDB11_lc2_082214.fasta	62146.9	0.998	0	0	4	0.00108	0.0901	IVDVPIGPGLLGR	R	V	0.997	44.3	25	41.6	2			653.398	1304.78	1305.79	2	-0.0005059	-0.3875	117151	145	157	TRUE
Experiment1	Experiment1_Band2	TGGT1_204400	ToxoDB11_lc2_082214.fasta	62146.9	0.998	0	0	4	0.00108	0.0901	VVDALGNPIDGKGPIPAKER	R	R	0.997	28.6	27.7	28.6	2			682.716	2045.13	2046.13	3	-0.001555	-0.7599	357571	158	177	TRUE
Experiment1	Experiment1_Band2	TGGT1_204400	ToxoDB11_lc2_082214.fasta	62146.9	0.998	0	0	4	0.00108	0.0901	VVSVGDGIAR	R	L	0.997	41.5	31.5	26.9	2			486.777	971.54	972.547	2	4.058e-06	0.004173	232770	82	91	TRUE
Experiment1	Experiment1_Band2	gi|24430190	refseq_rat_lc2_100215.fasta	49198.9	0.252	0	0	11	0.00297	0.11	ALEEANADLEVK	R	I	0.985	27.4	30.9	27.4	2			651.333	1300.65	1301.66	2	0.0001741	0.1337	6385.61	125	136	TRUE
Experiment1	Experiment1_Band2	gi|24430190	refseq_rat_lc2_100215.fasta	49198.9	0.252	0	0	11	0.00297	0.11	ALEEANADLEVK	R	I	0.995	31.1	30.9	26.1	2			651.333	1300.65	1301.66	2	0.0002941	0.2259	24108.5	125	136	TRUE
Experiment1	Experiment1_Band2	gi|24430190	refseq_rat_lc2_100215.fasta	49198.9	0.252	0	0	11	0.00297	0.11	ALEEANADLEVK	R	I	0.996	31.6	30.9	26.4	2			651.333	1300.65	1301.66	2	-0.0001959	-0.1505	10197.3	125	136	TRUE
Experiment1	Experiment1_Band2	gi|24430190	refseq_rat_lc2_100215.fasta	49198.9	0.252	0	0	11	0.00297	0.11	ALEEANADLEVK	R	I	0.997	56.5	31.1	45.8	2			651.333	1300.65	1301.66	2	0.001144	0.8789	262926	125	136	TRUE
Experiment1	Experiment1_Band2	gi|24430190	refseq_rat_lc2_100215.fasta	49198.9	0.252	0	0	11	0.00297	0.11	ALEEANADLEVK	R	I	0.997	66.1	30.9	53.8	2			651.333	1300.65	1301.66	2	0.0002941	0.2259	807213	125	136	TRUE
Experiment1	Experiment1_Band2	gi|24430190	refseq_rat_lc2_100215.fasta	49198.9	0.252	0	0	11	0.00297	0.11	LAADDFRLK	R	Y	0.994	28.2	29	0	2			524.793	1047.57	1048.58	2	-0.0002059	-0.1964	347059	186	194	TRUE
Experiment1	Experiment1_Band2	gi|24430190	refseq_rat_lc2_100215.fasta	49198.9	0.252	0	0	11	0.00297	0.11	LASYLDKVR	R	A	0.997	40.7	26.2	31	2			532.809	1063.6	1064.61	2	8.406e-05	0.07896	425000	116	124	TRUE
Experiment1	Experiment1_Band2	gi|24430190	refseq_rat_lc2_100215.fasta	49198.9	0.252	0	0	11	0.00297	0.11	LASYLDKVR	R	A	0.997	49.2	26.2	34.1	2			532.809	1063.6	1064.61	2	8.406e-05	0.07896	1089950	116	124	TRUE
Experiment1	Experiment1_Band2	gi|24430190	refseq_rat_lc2_100215.fasta	49198.9	0.252	0	0	11	0.00297	0.11	TRLEQEIATYR	K	S	0.993	23	29.1	16.5	2			460.581	1378.72	1379.73	3	-0.0002469	-0.179	303424	397	407	TRUE
Experiment1	Experiment1_Band2	gi|24430190	refseq_rat_lc2_100215.fasta	49198.9	0.252	0	0	11	0.00297	0.11	TRLEQEIATYR	K	S	0.997	56.8	29	52.3	2			690.368	1378.72	1379.73	2	0.0004741	0.3436	355970	397	407	TRUE
Experiment1	Experiment1_Band2	gi|24430190	refseq_rat_lc2_100215.fasta	49198.9	0.252	0	0	11	0.00297	0.11	VLDELTLAR	R	T	0.997	60.3	30.9	48	2			515.292	1028.57	1029.59	2	-0.01807	-17.55	429732	215	223	TRUE
Experiment1	Experiment1_Band2	gi|24430192	refseq_rat_lc2_100215.fasta	51269	1	3	4	38	0.0103	0.482	ALEEANADLEVK	R	I	0.985	27.4	30.9	27.4	2			651.333	1300.65	1301.66	2	0.0001741	0.1337	6385.61	137	148	TRUE
Experiment1	Experiment1_Band2	gi|24430192	refseq_rat_lc2_100215.fasta	51269	1	3	4	38	0.0103	0.482	ALEEANADLEVK	R	I	0.995	31.1	30.9	26.1	2			651.333	1300.65	1301.66	2	0.0002941	0.2259	24108.5	137	148	TRUE
Experiment1	Experiment1_Band2	gi|24430192	refseq_rat_lc2_100215.fasta	51269	1	3	4	38	0.0103	0.482	ALEEANADLEVK	R	I	0.996	31.6	30.9	26.4	2			651.333	1300.65	1301.66	2	-0.0001959	-0.1505	10197.3	137	148	TRUE
Experiment1	Experiment1_Band2	gi|24430192	refseq_rat_lc2_100215.fasta	51269	1	3	4	38	0.0103	0.482	ALEEANADLEVK	R	I	0.997	56.5	31.1	45.8	2			651.333	1300.65	1301.66	2	0.001144	0.8789	262926	137	148	TRUE
Experiment1	Experiment1_Band2	gi|24430192	refseq_rat_lc2_100215.fasta	51269	1	3	4	38	0.0103	0.482	ALEEANADLEVK	R	I	0.997	66.1	30.9	53.8	2			651.333	1300.65	1301.66	2	0.0002941	0.2259	807213	137	148	TRUE
Experiment1	Experiment1_Band2	gi|24430192	refseq_rat_lc2_100215.fasta	51269	1	3	4	38	0.0103	0.482	APSTYGGGLSVSSR	R	F	0.997	75.8	28.9	69.1	2			669.836	1337.66	1338.66	2	-5.942e-06	-0.004439	794507	42	55	TRUE
Experiment1	Experiment1_Band2	gi|24430192	refseq_rat_lc2_100215.fasta	51269	1	3	4	38	0.0103	0.482	ASLENSLEETK	K	G	0.997	48.8	29.8	43.4	2			610.804	1219.59	1220.6	2	0.0003341	0.2737	219714	355	365	TRUE
Experiment1	Experiment1_Band2	gi|24430192	refseq_rat_lc2_100215.fasta	51269	1	3	4	38	0.0103	0.482	DAETWFLSK	R	T	0.997	41.9	26.5	29.7	2			548.769	1095.52	1096.53	2	0.0003741	0.3411	225045	303	311	TRUE
Experiment1	Experiment1_Band2	gi|24430192	refseq_rat_lc2_100215.fasta	51269	1	3	4	38	0.0103	0.482	EVASNSELVQSSR	K	S	0.997	52.7	30.8	44.7	2			703.349	1404.68	1405.69	2	-0.0001959	-0.1394	169379	318	330	TRUE
Experiment1	Experiment1_Band2	gi|24430192	refseq_rat_lc2_100215.fasta	51269	1	3	4	38	0.0103	0.482	GQTGGDVNVEmDAAPGVDLSR	R	I	0.997	75.1	26.5	72.1	2		m11: Oxidation (+15.99)	1052.48	2102.95	2103.96	2	-0.002181	-1.037	181748	264	284	TRUE
Experiment1	Experiment1_Band2	gi|24430192	refseq_rat_lc2_100215.fasta	51269	1	3	4	38	0.0103	0.482	IIAATIENAQPILQIDNAR	K	L	0.997	59.9	27.1	54.7	2			688.72	2063.14	2064.15	3	-0.0002369	-0.1148	130720	178	196	TRUE
Experiment1	Experiment1_Band2	gi|24430192	refseq_rat_lc2_100215.fasta	51269	1	3	4	38	0.0103	0.482	IIAATIENAQPILQIDNAR	K	L	0.997	91.8	27	91.8	2			1032.58	2063.14	2064.15	2	-0.001446	-0.7005	150582	178	196	TRUE
Experiment1	Experiment1_Band2	gi|24430192	refseq_rat_lc2_100215.fasta	51269	1	3	4	38	0.0103	0.482	ILNEMRDQYEQmAEK	R	N	0.997	35.8	26.2	0	2		m12: Oxidation (+15.99)	957.44	1912.86	1913.87	2	-0.001121	-0.5857	318697	285	299	TRUE
Experiment1	Experiment1_Band2	gi|24430192	refseq_rat_lc2_100215.fasta	51269	1	3	4	38	0.0103	0.482	ILNEMRDQYEQMAEK	R	N	0.997	65.1	27.3	0	2			949.442	1896.87	1897.88	2	-0.001326	-0.6986	432153	285	299	TRUE
Experiment1	Experiment1_Band2	gi|24430192	refseq_rat_lc2_100215.fasta	51269	1	3	4	38	0.0103	0.482	ISSVLAGGScR	R	A	0.997	60.8	30	50.2	2	c10: Carbamidomethyl (+57.02)		553.785	1105.56	1106.56	2	-1.124e-05	-0.01016	597763	31	41	TRUE
Experiment1	Experiment1_Band2	gi|24430192	refseq_rat_lc2_100215.fasta	51269	1	3	4	38	0.0103	0.482	LASYLDKVR	R	A	0.997	40.7	26.2	31	2			532.809	1063.6	1064.61	2	8.406e-05	0.07896	425000	128	136	TRUE
Experiment1	Experiment1_Band2	gi|24430192	refseq_rat_lc2_100215.fasta	51269	1	3	4	38	0.0103	0.482	LASYLDKVR	R	A	0.997	49.2	26.2	34.1	2			532.809	1063.6	1064.61	2	8.406e-05	0.07896	1089950	128	136	TRUE
Experiment1	Experiment1_Band2	gi|24430192	refseq_rat_lc2_100215.fasta	51269	1	3	4	38	0.0103	0.482	LEQEIATYRR	R	L	0.993	23.4	29.6	12.9	2			426.898	1277.67	1278.68	3	-0.0001159	-0.09067	521562	410	419	TRUE
Experiment1	Experiment1_Band2	gi|24430192	refseq_rat_lc2_100215.fasta	51269	1	3	4	38	0.0103	0.482	LLEGEDAHLSSQQASGQSYSSR	R	E	0.997	40.4	28	34.6	2			784.035	2349.08	2350.09	3	-0.001377	-0.5859	424169	420	441	TRUE
Experiment1	Experiment1_Band2	gi|24430192	refseq_rat_lc2_100215.fasta	51269	1	3	4	38	0.0103	0.482	NHEEEMLALR	K	G	0.99	40.3	26.7	33.4	2			621.296	1240.58	1241.59	2	-0.009946	-8.011	300584	254	263	TRUE
Experiment1	Experiment1_Band2	gi|24430192	refseq_rat_lc2_100215.fasta	51269	1	3	4	38	0.0103	0.482	NKIIAATIENAQPILQIDNAR	R	L	0.997	29.6	25.9	29.6	2			769.432	2305.27	2306.28	3	-0.001666	-0.7223	95880.9	176	196	TRUE
Experiment1	Experiment1_Band2	gi|24430192	refseq_rat_lc2_100215.fasta	51269	1	3	4	38	0.0103	0.482	QRPSEIKDYSPYFK	R	T	0.997	49.1	30.3	49.1	2			879.447	1756.88	1757.89	2	0.001044	0.5939	380008	156	169	TRUE
Experiment1	Experiment1_Band2	gi|24430192	refseq_rat_lc2_100215.fasta	51269	1	3	4	38	0.0103	0.482	RLLEGEDAHLSSQQASGQSYSSR	R	E	0.997	45.4	29.1	45.4	2			836.069	2505.18	2506.19	3	6.306e-05	0.02516	146111	419	441	TRUE
Experiment1	Experiment1_Band2	gi|24430192	refseq_rat_lc2_100215.fasta	51269	1	3	4	38	0.0103	0.482	TEELNKEVASNSELVQSSR	K	S	0.997	54	29.7	51.3	2			707.354	2119.04	2120.05	3	0.0003651	0.1722	453248	312	330	TRUE
Experiment1	Experiment1_Band2	gi|24430192	refseq_rat_lc2_100215.fasta	51269	1	3	4	38	0.0103	0.482	TEELNKEVASNSELVQSSR	K	S	0.997	79.2	29.7	73.4	2			1060.53	2119.04	2120.05	2	-0.001816	-0.8566	307277	312	330	TRUE
Experiment1	Experiment1_Band2	gi|24430192	refseq_rat_lc2_100215.fasta	51269	1	3	4	38	0.0103	0.482	TKYEHELALR	R	Q	0.997	37.7	31.4	19.4	2			630.341	1258.67	1259.67	2	0.0002641	0.2096	508582	204	213	TRUE
Experiment1	Experiment1_Band2	gi|24430192	refseq_rat_lc2_100215.fasta	51269	1	3	4	38	0.0103	0.482	TKYEHELALR	R	Q	0.997	39.4	31.4	21.4	2			420.563	1258.67	1259.67	3	-2.694e-05	-0.02139	994465	204	213	TRUE
Experiment1	Experiment1_Band2	gi|24430192	refseq_rat_lc2_100215.fasta	51269	1	3	4	38	0.0103	0.482	TRLEQEIATYR	K	R	0.993	23	29.1	16.5	2			460.581	1378.72	1379.73	3	-0.0002469	-0.179	303424	408	418	TRUE
Experiment1	Experiment1_Band2	gi|24430192	refseq_rat_lc2_100215.fasta	51269	1	3	4	38	0.0103	0.482	TRLEQEIATYR	K	R	0.997	56.8	29	52.3	2			690.368	1378.72	1379.73	2	0.0004741	0.3436	355970	408	418	TRUE
Experiment1	Experiment1_Band2	gi|24430192	refseq_rat_lc2_100215.fasta	51269	1	3	4	38	0.0103	0.482	TRLEQEIATYRR	K	L	0.997	39	28.8	34.7	2			512.615	1534.82	1535.83	3	0.0003741	0.2436	935878	408	419	TRUE
Experiment1	Experiment1_Band2	gi|24430192	refseq_rat_lc2_100215.fasta	51269	1	3	4	38	0.0103	0.482	VLDELTLAR	R	T	0.997	60.3	30.9	48	2			515.292	1028.57	1029.59	2	-0.01807	-17.55	429732	226	234	TRUE
Experiment1	Experiment1_Band2	gi|24430192	refseq_rat_lc2_100215.fasta	51269	1	3	4	38	0.0103	0.482	VTmQNLNDR	K	L	0.997	52.4	29.4	40.8	2		m3: Oxidation (+15.99)	553.767	1105.52	1106.53	2	0.000329	0.2974	264638	119	127	TRUE
Experiment1	Experiment1_Band2	gi|24430192	refseq_rat_lc2_100215.fasta	51269	1	3	4	38	0.0103	0.482	VTmQNLNDR	K	L	0.997	50.9	29.2	38.9	2		m3: Oxidation (+15.99)	553.767	1105.52	1106.53	2	-0.000161	-0.1455	97781.3	119	127	TRUE
Experiment1	Experiment1_Band2	gi|24430192	refseq_rat_lc2_100215.fasta	51269	1	3	4	38	0.0103	0.482	VTMQNLNDR	K	L	0.997	57.5	31	44.1	2			545.769	1089.52	1090.53	2	0.0001341	0.1229	5124860	119	127	TRUE
Experiment1	Experiment1_Band2	gi|24430192	refseq_rat_lc2_100215.fasta	51269	1	3	4	38	0.0103	0.482	VTMQNLNDR	K	L	0.997	62.9	31	46.8	2			545.769	1089.52	1090.53	2	0.0002541	0.233	467160	119	127	TRUE
Experiment1	Experiment1_Band2	gi|24430192	refseq_rat_lc2_100215.fasta	51269	1	3	4	38	0.0103	0.482	VTmQNLNDRLASYLDK	K	V	0.997	38.1	29.8	33.7	2		m3: Oxidation (+15.99)	948.977	1895.94	1896.95	2	-0.001121	-0.5909	215003	119	134	TRUE
Experiment1	Experiment1_Band2	gi|24430192	refseq_rat_lc2_100215.fasta	51269	1	3	4	38	0.0103	0.482	VTMQNLNDRLASYLDK	K	V	0.997	38.2	29.9	30	2			627.656	1879.95	1880.95	3	0.0001831	0.09732	612943	119	134	TRUE
Experiment1	Experiment1_Band2	gi|24430192	refseq_rat_lc2_100215.fasta	51269	1	3	4	38	0.0103	0.482	VTMQNLNDRLASYLDK	K	V	0.997	67.5	29.9	57.6	2			940.98	1879.95	1880.95	2	-0.0005959	-0.3168	347500	119	134	TRUE
Experiment1	Experiment1_Band2	gi|89357932	refseq_rat_lc2_100215.fasta	56866.4	1	11	13	15	0.00406	0.24	AEAEALYQTK	K	Y	0.997	44.4	28.5	32.9	2			562.286	1122.56	1123.56	2	0.0007241	0.6444	113171	298	307	TRUE
Experiment1	Experiment1_Band2	gi|89357932	refseq_rat_lc2_100215.fasta	56866.4	1	11	13	15	0.00406	0.24	ARYEEIAR	R	S	0.99	27.7	28.7	18.7	2			504.267	1006.52	1007.53	2	0.0001141	0.1132	146275	287	294	TRUE
Experiment1	Experiment1_Band2	gi|89357932	refseq_rat_lc2_100215.fasta	56866.4	1	11	13	15	0.00406	0.24	ATLENDFVVLKK	R	D	0.997	46	27.6	41.1	2			688.893	1375.77	1376.78	2	-0.0007859	-0.5709	425505	209	220	TRUE
Experiment1	Experiment1_Band2	gi|89357932	refseq_rat_lc2_100215.fasta	56866.4	1	11	13	15	0.00406	0.24	DVDGVFLSK	K	M	0.997	36.7	28.5	31.5	2			490.258	978.502	979.51	2	-0.0003259	-0.3328	168262	221	229	TRUE
Experiment1	Experiment1_Band2	gi|89357932	refseq_rat_lc2_100215.fasta	56866.4	1	11	13	15	0.00406	0.24	IEIDPQFQVVR	K	T	0.997	56.2	30.9	43.6	2			672.369	1342.72	1343.73	2	-0.0005759	-0.4286	156748	98	108	TRUE
Experiment1	Experiment1_Band2	gi|89357932	refseq_rat_lc2_100215.fasta	56866.4	1	11	13	15	0.00406	0.24	LLEGEEcR	R	M	0.99	41.8	29.4	29	2	c7: Carbamidomethyl (+57.02)		503.237	1004.46	1005.47	2	-0.0003912	-0.3891	462793	416	423	TRUE
Experiment1	Experiment1_Band2	gi|89357932	refseq_rat_lc2_100215.fasta	56866.4	1	11	13	15	0.00406	0.24	MELEGKLEALR	K	E	0.997	51.4	31.1	42.5	2			644.85	1287.69	1288.69	2	-0.0003459	-0.2684	87137	230	240	TRUE
Experiment1	Experiment1_Band2	gi|89357932	refseq_rat_lc2_100215.fasta	56866.4	1	11	13	15	0.00406	0.24	QNASLQAAITDAEQR	K	G	0.997	66.8	30.2	66.7	2			808.405	1614.8	1615.8	2	-0.0005159	-0.3193	89896.3	349	363	TRUE
Experiment1	Experiment1_Band2	gi|89357932	refseq_rat_lc2_100215.fasta	56866.4	1	11	13	15	0.00406	0.24	SSKAEAEALYQTK	R	Y	0.997	44	28.7	21.6	2			475.912	1424.71	1425.72	3	9.506e-05	0.06667	338572	295	307	TRUE
Experiment1	Experiment1_Band2	gi|89357932	refseq_rat_lc2_100215.fasta	56866.4	1	11	13	15	0.00406	0.24	SSKAEAEALYQTK	R	Y	0.997	75.4	28.7	61.8	2			713.365	1424.71	1425.72	2	-7.594e-05	-0.05327	295697	295	307	TRUE
Experiment1	Experiment1_Band2	gi|89357932	refseq_rat_lc2_100215.fasta	56866.4	1	11	13	15	0.00406	0.24	TLNNQFASFIDK	R	V	0.997	64.1	28.9	61	2			699.357	1396.7	1397.71	2	0.0001741	0.1245	202274	117	128	TRUE
Experiment1	Experiment1_Band2	gi|89357932	refseq_rat_lc2_100215.fasta	56866.4	1	11	13	15	0.00406	0.24	TLNNQFASFIDKVR	R	F	0.997	26.2	29.3	18.1	2			551.63	1651.87	1652.88	3	9.406e-05	0.05691	171379	117	130	TRUE
Experiment1	Experiment1_Band2	gi|89357932	refseq_rat_lc2_100215.fasta	56866.4	1	11	13	15	0.00406	0.24	TLNNQFASFIDKVR	R	F	0.997	35.4	29.4	32.1	2			826.941	1651.87	1652.88	2	-0.0001359	-0.08225	114368	117	130	TRUE
Experiment1	Experiment1_Band2	gi|89357932	refseq_rat_lc2_100215.fasta	56866.4	1	11	13	15	0.00406	0.24	VQISQLHQEIQR	K	L	0.997	67.3	28.6	55.8	2			739.907	1477.8	1478.81	2	-0.0007359	-0.4977	344225	327	338	TRUE
Experiment1	Experiment1_Band2	gi|89357932	refseq_rat_lc2_100215.fasta	56866.4	1	11	13	15	0.00406	0.24	YLDFSSIITEVR	R	A	0.997	55.9	29.7	55.9	2			721.88	1441.75	1442.75	2	-3.594e-05	-0.02491	76557.8	275	286	TRUE
Experiment1	Experiment1_Band2	gi|13435361,gi|4826702	refseq_rat_lc2_100215.fasta	99988.1	1	2	2	12	0.00324	0.0884	IEDDNDNAPYFEHR	K	V	0.997	52.2	25	52.2	2			867.871	1733.73	1734.74	2	-0.0007559	-0.4358	268291	232	245	TRUE
Experiment1	Experiment1_Band2	gi|13435361,gi|4826702	refseq_rat_lc2_100215.fasta	99988.1	1	2	2	12	0.00324	0.0884	ILQQIPDHPK	K	H	0.987	21.7	29.6	16.2	2			396.896	1187.67	1188.67	3	-0.0002269	-0.1909	207645	283	292	TRUE
Experiment1	Experiment1_Band2	gi|13435361,gi|4826702	refseq_rat_lc2_100215.fasta	99988.1	1	2	2	12	0.00324	0.0884	MKVQDQDLPNTPHSK	R	A	0.997	38.3	29.1	30.9	2			435.22	1736.85	1737.86	4	-0.0004859	-0.2796	325766	375	389	TRUE
Experiment1	Experiment1_Band2	gi|13435361,gi|4826702	refseq_rat_lc2_100215.fasta	99988.1	1	2	2	12	0.00324	0.0884	mKVQDQDLPNTPHSK	R	A	0.997	44.4	29.3	36.9	2		m1: Oxidation (+15.99)	585.29	1752.85	1753.85	3	4.005e-05	0.02284	320518	375	389	TRUE
Experiment1	Experiment1_Band2	gi|13435361,gi|4826702	refseq_rat_lc2_100215.fasta	99988.1	1	2	2	12	0.00324	0.0884	MKVQDQDLPNTPHSK	R	A	0.997	45.1	29.1	39.7	2			579.958	1736.85	1737.86	3	-0.0002259	-0.13	359560	375	389	TRUE
Experiment1	Experiment1_Band2	gi|13435361,gi|4826702	refseq_rat_lc2_100215.fasta	99988.1	1	2	2	12	0.00324	0.0884	MKVQDQDLPNTPHSK	R	A	0.997	68.4	29.2	68.4	2			869.433	1736.85	1737.86	2	-0.0006959	-0.4005	434120	375	389	TRUE
Experiment1	Experiment1_Band2	gi|13435361,gi|4826702	refseq_rat_lc2_100215.fasta	99988.1	1	2	2	12	0.00324	0.0884	SGTSVGKVTATDLDEPDTLHTR	R	L	0.997	48	29.9	46.9	2			767.383	2299.13	2300.14	3	-0.002227	-0.9682	328391	257	278	TRUE
Experiment1	Experiment1_Band2	gi|13435361,gi|4826702	refseq_rat_lc2_100215.fasta	99988.1	1	2	2	12	0.00324	0.0884	VIQSQDGFPAGQELLGYK	K	A	0.997	65.5	30	62.8	2			975.502	1948.99	1950	2	-0.0009059	-0.4646	130373	477	494	TRUE
Experiment1	Experiment1_Band2	gi|13435361,gi|4826702	refseq_rat_lc2_100215.fasta	99988.1	1	2	2	12	0.00324	0.0884	VQDQDLPNTPHSK	K	A	0.997	55.4	29.8	51	2			739.865	1477.72	1478.72	2	-0.0008159	-0.5518	266834	377	389	TRUE
Experiment1	Experiment1_Band2	gi|13435361,gi|4826702	refseq_rat_lc2_100215.fasta	99988.1	1	2	2	12	0.00324	0.0884	VQDQDLPNTPHSK	K	A	0.997	42	29.8	30	2			493.579	1477.72	1478.72	3	-0.0004359	-0.2948	299034	377	389	TRUE
Experiment1	Experiment1_Band2	gi|13435361,gi|4826702	refseq_rat_lc2_100215.fasta	99988.1	1	2	2	12	0.00324	0.0884	VTATDLDEPDTLHTR	K	L	0.997	46.8	28.5	33.8	2			561.944	1682.81	1683.82	3	-0.0004759	-0.2827	677095	264	278	TRUE
Experiment1	Experiment1_Band2	gi|13435361,gi|4826702	refseq_rat_lc2_100215.fasta	99988.1	1	2	2	12	0.00324	0.0884	VTATDLDEPDTLHTR	K	L	0.997	76.2	28.5	76.2	2			842.412	1682.81	1683.82	2	-0.001076	-0.639	433605	264	278	TRUE
Experiment1	Experiment1_Band2	TGGT1_273760,TGME49_273760,TGVEG_273760	ToxoDB11_lc2_082214.fasta	72294.2	0.95	1	1	1	0.00027	0.0195	TTPSYVAFTDTER	R	L	0.997	49.4	27.8	40.3	2			744.354	1486.69	1487.7	2	-0.0004959	-0.3334	152516	37	49	TRUE
Experiment1	Experiment1_Band2	TGGT1_230410,TGME49_230410,TGVEG_230410	ToxoDB11_lc2_082214.fasta	30463.2	0.821	1	1	1	0.00027	0.0424	TLAIVDKTGTVR	R	H	0.989	24.6	27.4	22.5	2			637.377	1272.74	1273.75	2	-0.0005259	-0.4129	130776	210	221	TRUE
Experiment1	Experiment1_Band2	gi|57864582	refseq_rat_lc2_100215.fasta	282373	1	1	2	32	0.00865	0.0916	GHYESGSGQTSGFGQHESGSGQSSGYSK	R	H	0.997	61.4	25	61.4	2			930.726	2789.16	2790.16	3	0.001144	0.41	267852	336	363	TRUE
Experiment1	Experiment1_Band2	gi|57864582	refseq_rat_lc2_100215.fasta	282373	1	1	2	32	0.00865	0.0916	GPYESGSGHSSGLGHQESR	R	S	0.992	22.1	25	20.6	2			482.967	1927.84	1928.85	4	-0.0004459	-0.2312	489184	572	590	TRUE
Experiment1	Experiment1_Band2	gi|57864582	refseq_rat_lc2_100215.fasta	282373	1	1	2	32	0.00865	0.0916	GPYESGSGHSSGLGHQESR	R	S	0.997	32.5	25	32.5	2			643.621	1927.84	1928.85	3	-6.494e-05	-0.03367	1038600	572	590	TRUE
Experiment1	Experiment1_Band2	gi|57864582	refseq_rat_lc2_100215.fasta	282373	1	1	2	32	0.00865	0.0916	GPYESGSGHSSGLGHQESR	R	S	0.997	90.4	25	88.5	2			964.928	1927.84	1928.85	2	-0.0002959	-0.1534	299767	572	590	TRUE
Experiment1	Experiment1_Band2	gi|57864582	refseq_rat_lc2_100215.fasta	282373	1	1	2	32	0.00865	0.0916	GPYESGSGHSSGLGHR	R	E	0.997	33.9	25.4	31.4	2			396.934	1583.71	1584.72	4	-0.0003059	-0.1931	937295	1038	1053	TRUE
Experiment1	Experiment1_Band2	gi|57864582	refseq_rat_lc2_100215.fasta	282373	1	1	2	32	0.00865	0.0916	GPYESGSGHSSGLGHR	R	E	0.997	29	25.5	29	2			528.91	1583.71	1584.72	3	0.0001351	0.08523	149676	1038	1053	TRUE
Experiment1	Experiment1_Band2	gi|57864582	refseq_rat_lc2_100215.fasta	282373	1	1	2	32	0.00865	0.0916	GPYESGSGHSSGLGHR	R	E	0.997	35	25.5	34.2	2			528.91	1583.71	1584.72	3	0.0001351	0.08523	267879	1038	1053	TRUE
Experiment1	Experiment1_Band2	gi|57864582	refseq_rat_lc2_100215.fasta	282373	1	1	2	32	0.00865	0.0916	GPYESGSGHSSGLGHR	R	E	0.997	105	25.4	86.3	2			792.861	1583.71	1584.72	2	-0.001136	-0.7168	187453	1038	1053	TRUE
Experiment1	Experiment1_Band2	gi|57864582	refseq_rat_lc2_100215.fasta	282373	1	1	2	32	0.00865	0.0916	GRHGSGLGHSSSHGQHGSGSGR	R	S	0.997	39	27	30.2	2			525.496	2097.96	2098.96	4	0.0002061	0.09817	73217	1246	1267	TRUE
Experiment1	Experiment1_Band2	gi|57864582	refseq_rat_lc2_100215.fasta	282373	1	1	2	32	0.00865	0.0916	GRHGSGLGHSSSHGQHGSGSGR	R	S	0.997	54.5	27	54.5	2			700.326	2097.95	2098.96	3	-0.0002149	-0.1024	57818.8	1246	1267	TRUE
Experiment1	Experiment1_Band2	gi|57864582	refseq_rat_lc2_100215.fasta	282373	1	1	2	32	0.00865	0.0916	GRHGSGSGHSSSYGQHGSGSGWSSSSGR	R	H	0.997	48.8	25	39.8	2			673.279	2689.09	2690.14	4	-0.04809	-17.88	130982	1363	1390	TRUE
Experiment1	Experiment1_Band2	gi|57864582	refseq_rat_lc2_100215.fasta	282373	1	1	2	32	0.00865	0.0916	GRHGSGSGHSSSYGQHGSGSGWSSSSGR	R	H	0.997	42.5	25	42.5	2			897.386	2689.13	2690.14	3	-0.001327	-0.4933	1546680	1363	1390	TRUE
Experiment1	Experiment1_Band2	gi|57864582	refseq_rat_lc2_100215.fasta	282373	1	1	2	32	0.00865	0.0916	GRHGSGSGHSSSYGQHGSGSGWSSSSGR	R	H	0.997	63.3	25	53	2			897.386	2689.14	2690.14	3	-0.0005859	-0.2178	81839.1	1363	1390	TRUE
Experiment1	Experiment1_Band2	gi|57864582	refseq_rat_lc2_100215.fasta	282373	1	1	2	32	0.00865	0.0916	GRHGSGSGQSSSYGPYGSGSGWSSSR	R	G	0.997	58.8	25	51.3	2			633.778	2531.08	2532.09	4	0.0002741	0.1082	453376	1952	1977	TRUE
Experiment1	Experiment1_Band2	gi|57864582	refseq_rat_lc2_100215.fasta	282373	1	1	2	32	0.00865	0.0916	GRHGSGSGQSSSYGPYGSGSGWSSSR	R	G	0.997	59.9	25	59.9	2			844.701	2531.08	2532.09	3	-1.694e-05	-0.006691	567483	1952	1977	TRUE
Experiment1	Experiment1_Band2	gi|57864582	refseq_rat_lc2_100215.fasta	282373	1	1	2	32	0.00865	0.0916	GRHGSGSGQSSSYGPYR	R	S	0.997	59.3	25.5	59.3	2			870.396	1738.78	1739.78	2	-0.0003359	-0.1931	76166.3	1012	1028	TRUE
Experiment1	Experiment1_Band2	gi|57864582	refseq_rat_lc2_100215.fasta	282373	1	1	2	32	0.00865	0.0916	GSGSGQSPSSGQHGTGFGR	R	S	0.997	22.9	25.8	16.5	2			583.263	1746.77	1747.77	3	-0.0001749	-0.1001	236193	430	448	TRUE
Experiment1	Experiment1_Band2	gi|57864582	refseq_rat_lc2_100215.fasta	282373	1	1	2	32	0.00865	0.0916	GSGSGQSPSSGQHGTGFGR	R	S	0.997	70.4	25.8	65.9	2			874.391	1746.77	1747.77	2	-0.0007159	-0.4096	179633	430	448	TRUE
Experiment1	Experiment1_Band2	gi|57864582	refseq_rat_lc2_100215.fasta	282373	1	1	2	32	0.00865	0.0916	HGSGLGHSSSHGQHGSGSGR	R	S	0.997	26.8	25	25.6	2			629.285	1884.83	1885.84	3	-0.0006659	-0.3531	11244.9	1248	1267	TRUE
Experiment1	Experiment1_Band2	gi|57864582	refseq_rat_lc2_100215.fasta	282373	1	1	2	32	0.00865	0.0916	HGSGSGHSSSHGQHGSGSSYSYSR	R	G	0.997	32.5	25	30.8	2			797.335	2388.98	2389.99	3	0.0004841	0.2025	17245.9	312	335	TRUE
Experiment1	Experiment1_Band2	gi|57864582	refseq_rat_lc2_100215.fasta	282373	1	1	2	32	0.00865	0.0916	HGSGSGHSSSYGQHGSGSGWSSSSGR	R	H	0.997	45.4	25	43	2			620.01	2476.01	2477.02	4	-0.001658	-0.6693	5423490	1365	1390	TRUE
Experiment1	Experiment1_Band2	gi|57864582	refseq_rat_lc2_100215.fasta	282373	1	1	2	32	0.00865	0.0916	HGSGSGHSSSYGQHGSGSGWSSSSGR	R	H	0.997	66.3	25	66.3	2			826.345	2476.01	2477.02	3	-0.001037	-0.4186	2866480	1365	1390	TRUE
Experiment1	Experiment1_Band2	gi|57864582	refseq_rat_lc2_100215.fasta	282373	1	1	2	32	0.00865	0.0916	HGSGSGQSSSYGPYGSGSGWSSSR	R	G	0.997	54.3	25	51.2	2			773.66	2317.96	2318.97	3	-9.594e-05	-0.04137	1023040	1954	1977	TRUE
Experiment1	Experiment1_Band2	gi|57864582	refseq_rat_lc2_100215.fasta	282373	1	1	2	32	0.00865	0.0916	HGSGSGQSSSYGPYGSGSGWSSSR	R	G	0.997	97.8	25	97.8	2			1159.99	2317.96	2318.97	2	-0.001486	-0.6408	345455	1954	1977	TRUE
Experiment1	Experiment1_Band2	gi|57864582	refseq_rat_lc2_100215.fasta	282373	1	1	2	32	0.00865	0.0916	HGSGSGQSSSYGPYR	R	S	0.997	70.4	25	70.4	2			763.835	1525.66	1526.66	2	0.0005541	0.3629	247944	1014	1028	TRUE
Experiment1	Experiment1_Band2	gi|57864582	refseq_rat_lc2_100215.fasta	282373	1	1	2	32	0.00865	0.0916	HGSGSGQSSSYSPYGSGSGWSSSR	R	G	0.997	62.8	25	62.8	2			783.663	2347.97	2348.98	3	-0.0003449	-0.1468	499899	1484	1507	TRUE
Experiment1	Experiment1_Band2	gi|57864582	refseq_rat_lc2_100215.fasta	282373	1	1	2	32	0.00865	0.0916	HGSGSGQSSSYSPYGSGSGWSSSR	R	G	0.997	111	25	111	2			1174.99	2347.97	2348.98	2	-0.001736	-0.739	331945	1484	1507	TRUE
Experiment1	Experiment1_Band2	gi|57864582	refseq_rat_lc2_100215.fasta	282373	1	1	2	32	0.00865	0.0916	QSLGHGQHGSGSGQSPSPSR	R	G	0.997	27.9	28.3	25.9	2			649.972	1946.89	1947.9	3	0.0003831	0.1967	25555.5	992	1011	TRUE
Experiment1	Experiment1_Band2	gi|57864582	refseq_rat_lc2_100215.fasta	282373	1	1	2	32	0.00865	0.0916	QSLGHGQHGSGSGQSPSPSR	R	G	0.997	35.7	28.2	33.7	2			649.972	1946.89	1947.9	3	-0.0005259	-0.27	1435290	992	1011	TRUE
Experiment1	Experiment1_Band2	gi|57864582	refseq_rat_lc2_100215.fasta	282373	1	1	2	32	0.00865	0.0916	QSSSYGPHGYGSGR	R	S	0.997	36	25	34.6	2			720.319	1438.62	1439.63	2	0.001184	0.8225	590628	554	567	TRUE
Experiment1	Experiment1_Band2	gi|57864582	refseq_rat_lc2_100215.fasta	282373	1	1	2	32	0.00865	0.0916	QSSSYGPHGYGSGR	R	S	0.997	33.8	25	31	2			480.549	1438.62	1439.63	3	0.001174	0.8155	578778	554	567	TRUE
Experiment1	Experiment1_Band2	gi|57864582	refseq_rat_lc2_100215.fasta	282373	1	1	2	32	0.00865	0.0916	SSSRGPYESGSGHSSGLGHQESR	R	S	0.997	49.9	25.5	49.9	2			782.686	2345.04	2346.05	3	-0.0008749	-0.3729	497764	568	590	TRUE
Experiment1	Experiment1_Band2	TGME49_257090,TGVEG_257090	ToxoDB11_lc2_082214.fasta	38782.3	1	7	8	9	0.00243	0.256	ALQFLTPK	K	V	0.99	49.5	30.6	40.5	2			459.267	916.52	917.546	2	-0.01826	-19.9	289711	247	254	TRUE
Experiment1	Experiment1_Band2	TGME49_257090,TGVEG_257090	ToxoDB11_lc2_082214.fasta	38782.3	1	7	8	9	0.00243	0.256	ERFGQASQQLGGK	R	G	0.997	37.4	30.7	30.1	2			703.363	1404.71	1405.72	2	-0.0006259	-0.4453	154865	187	199	TRUE
Experiment1	Experiment1_Band2	TGME49_257090,TGVEG_257090	ToxoDB11_lc2_082214.fasta	38782.3	1	7	8	9	0.00243	0.256	FGQASQQLGGK	R	G	0.997	53.2	30.8	43.4	2			560.791	1119.57	1120.57	2	-0.0002359	-0.2106	942353	189	199	TRUE
Experiment1	Experiment1_Band2	TGME49_257090,TGVEG_257090	ToxoDB11_lc2_082214.fasta	38782.3	1	7	8	9	0.00243	0.256	GAGAGGMNFDTSLITPEMLR	R	Q	0.997	95.2	28.7	91	2			1019.49	2036.97	2037.97	2	0.0003741	0.1835	27394.2	289	308	TRUE
Experiment1	Experiment1_Band2	TGME49_257090,TGVEG_257090	ToxoDB11_lc2_082214.fasta	38782.3	1	7	8	9	0.00243	0.256	GAGAGGmNFDTSLITPEMLR	R	Q	0.997	94.6	27.9	79.6	2		m7: Oxidation (+15.99)	1027.49	2052.96	2053.97	2	-0.001621	-0.7892	43206.5	289	308	TRUE
Experiment1	Experiment1_Band2	TGME49_257090,TGVEG_257090	ToxoDB11_lc2_082214.fasta	38782.3	1	7	8	9	0.00243	0.256	KGDDDVPELVQNFEDVSEQ	K	-	0.997	54	26.9	54	2			1081.99	2161.96	2162.97	2	-0.001756	-0.8118	61201.9	341	359	TRUE
Experiment1	Experiment1_Band2	TGME49_257090,TGVEG_257090	ToxoDB11_lc2_082214.fasta	38782.3	1	7	8	9	0.00243	0.256	KGDDDVPELVQNFEDVSEQ	K	-	0.997	63.6	26.9	63.6	2			1081.99	2161.96	2162.97	2	-0.002486	-1.149	35377.5	341	359	TRUE
Experiment1	Experiment1_Band2	TGME49_257090,TGVEG_257090	ToxoDB11_lc2_082214.fasta	38782.3	1	7	8	9	0.00243	0.256	QLQQHMSALK	R	T	0.997	47.6	28.4	36.1	2			592.316	1182.62	1183.63	2	-5.594e-05	-0.04726	339294	309	318	TRUE
Experiment1	Experiment1_Band2	TGME49_257090,TGVEG_257090	ToxoDB11_lc2_082214.fasta	38782.3	1	7	8	9	0.00243	0.256	TGAGGAEGAAAGEGAETGDASK	K	K	0.997	81.8	25	81.8	2			917.905	1833.8	1834.81	2	-0.001736	-0.9461	353265	319	340	TRUE
Experiment1	Experiment1_Band2	gi|119395754	refseq_rat_lc2_100215.fasta	62379.6	1	7	9	61	0.0165	0.475	DVDAAYMNK	K	V	0.992	27.7	25	0.7	2			513.732	1025.45	1026.46	2	0.0003241	0.3157	156279	278	286	TRUE
Experiment1	Experiment1_Band2	gi|119395754	refseq_rat_lc2_100215.fasta	62379.6	1	7	9	61	0.0165	0.475	DVDAAYMNKVELEAK	K	V	0.997	44.5	28.6	43.4	2			848.416	1694.82	1695.83	2	-0.0008259	-0.487	374566	278	292	TRUE
Experiment1	Experiment1_Band2	gi|119395754	refseq_rat_lc2_100215.fasta	62379.6	1	7	9	61	0.0165	0.475	FASFIDKVR	K	F	0.997	38	27.8	29.3	2			541.803	1081.59	1082.6	2	6.406e-05	0.05917	299009	179	187	TRUE
Experiment1	Experiment1_Band2	gi|119395754	refseq_rat_lc2_100215.fasta	62379.6	1	7	9	61	0.0165	0.475	FASFIDKVR	K	F	0.997	49.8	27.8	37.8	2			541.803	1081.59	1082.6	2	-0.0001759	-0.1625	1457630	179	187	TRUE
Experiment1	Experiment1_Band2	gi|119395754	refseq_rat_lc2_100215.fasta	62379.6	1	7	9	61	0.0165	0.475	FLEQQNKVLDTK	R	W	0.997	51.1	29.4	40.5	2			731.898	1461.78	1462.79	2	-0.001376	-0.9406	637015	188	199	TRUE
Experiment1	Experiment1_Band2	gi|119395754	refseq_rat_lc2_100215.fasta	62379.6	1	7	9	61	0.0165	0.475	GLGVGFGSGGGSSSSVK	R	F	0.997	39.1	29	28	2			720.36	1438.7	1439.71	2	-0.0006859	-0.4764	346602	560	576	TRUE
Experiment1	Experiment1_Band2	gi|119395754	refseq_rat_lc2_100215.fasta	62379.6	1	7	9	61	0.0165	0.475	GRLDSELR	R	N	0.99	36.1	32.1	9.67	2			473.259	944.504	945.511	2	-6.594e-05	-0.06974	689068	238	245	TRUE
Experiment1	Experiment1_Band2	gi|119395754	refseq_rat_lc2_100215.fasta	62379.6	1	7	9	61	0.0165	0.475	HGDDLRNTKHEISEMNR	R	M	0.99	25.1	28.7	16.4	2			513.747	2050.96	2051.97	4	0.0001741	0.08483	639294	375	391	TRUE
Experiment1	Experiment1_Band2	gi|119395754	refseq_rat_lc2_100215.fasta	62379.6	1	7	9	61	0.0165	0.475	HGDDLRNTKHEISEMNR	R	M	0.997	26	28.7	26	2			684.661	2050.96	2051.97	3	3.058e-06	0.00149	443574	375	391	TRUE
Experiment1	Experiment1_Band2	gi|119395754	refseq_rat_lc2_100215.fasta	62379.6	1	7	9	61	0.0165	0.475	KDVDAAYMNKVELEAK	K	V	0.997	41.6	29.5	39.4	2			608.645	1822.91	1823.92	3	0.0006541	0.3586	205935	277	292	TRUE
Experiment1	Experiment1_Band2	gi|119395754	refseq_rat_lc2_100215.fasta	62379.6	1	7	9	61	0.0165	0.475	KLLEGEEcR	R	L	0.997	47.1	30.9	47.1	2	c8: Carbamidomethyl (+57.02)		567.285	1132.56	1133.56	2	0.0001888	0.1665	195213	472	480	TRUE
Experiment1	Experiment1_Band2	gi|119395754	refseq_rat_lc2_100215.fasta	62379.6	1	7	9	61	0.0165	0.475	LLEGEEcR	K	L	0.99	41.8	29.4	29	2	c7: Carbamidomethyl (+57.02)		503.237	1004.46	1005.47	2	-0.0003912	-0.3891	462793	473	480	TRUE
Experiment1	Experiment1_Band2	gi|119395754	refseq_rat_lc2_100215.fasta	62379.6	1	7	9	61	0.0165	0.475	LLREYQELmNTK	R	L	0.993	28.2	29.6	18.3	2		m9: Oxidation (+15.99)	777.403	1552.79	1553.8	2	-0.000241	-0.1551	229193	449	460	TRUE
Experiment1	Experiment1_Band2	gi|119395754	refseq_rat_lc2_100215.fasta	62379.6	1	7	9	61	0.0165	0.475	LRAEIDNVKK	R	Q	0.993	27.5	28.4	12.5	2			593.351	1184.69	1185.7	2	0.0002141	0.1805	117031	396	405	TRUE
Experiment1	Experiment1_Band2	gi|119395754	refseq_rat_lc2_100215.fasta	62379.6	1	7	9	61	0.0165	0.475	LRAEIDNVKK	R	Q	0.997	30.3	28.4	15.1	2			395.903	1184.69	1185.7	3	-0.0003769	-0.3179	134591	396	405	TRUE
Experiment1	Experiment1_Band2	gi|119395754	refseq_rat_lc2_100215.fasta	62379.6	1	7	9	61	0.0165	0.475	NKLAELEEALQK	R	A	0.997	45.8	30.4	28.6	2			462.593	1384.76	1385.76	3	-0.0004249	-0.3066	473628	430	441	TRUE
Experiment1	Experiment1_Band2	gi|119395754	refseq_rat_lc2_100215.fasta	62379.6	1	7	9	61	0.0165	0.475	NKLAELEEALQK	R	A	0.997	70.6	30.4	57.3	2			693.385	1384.76	1385.76	2	-0.0004159	-0.3002	589075	430	441	TRUE
Experiment1	Experiment1_Band2	gi|119395754	refseq_rat_lc2_100215.fasta	62379.6	1	7	9	61	0.0165	0.475	NKLAELEEALQKAK	R	Q	0.997	40.7	28	32.8	2			528.97	1583.89	1584.9	3	-1.594e-05	-0.01006	230314	430	443	TRUE
Experiment1	Experiment1_Band2	gi|119395754	refseq_rat_lc2_100215.fasta	62379.6	1	7	9	61	0.0165	0.475	NKYEDEINK	K	R	0.997	31.1	28.1	19.9	2			576.78	1151.55	1152.55	2	0.0001441	0.125	468683	256	264	TRUE
Experiment1	Experiment1_Band2	gi|119395754	refseq_rat_lc2_100215.fasta	62379.6	1	7	9	61	0.0165	0.475	NKYEDEINKR	K	T	0.997	32	29.2	12.6	2			654.831	1307.65	1308.65	2	-0.0001259	-0.09624	4557710	256	265	TRUE
Experiment1	Experiment1_Band2	gi|119395754	refseq_rat_lc2_100215.fasta	62379.6	1	7	9	61	0.0165	0.475	NKYEDEINKR	K	T	0.997	43.9	29.2	32	2			436.89	1307.65	1308.65	3	-0.0002269	-0.1734	2383390	256	265	TRUE
Experiment1	Experiment1_Band2	gi|119395754	refseq_rat_lc2_100215.fasta	62379.6	1	7	9	61	0.0165	0.475	NLDLDSIIAEVK	R	A	0.997	40.8	30.5	31.8	2			665.367	1328.72	1329.73	2	0.0002441	0.1835	55656.2	332	343	TRUE
Experiment1	Experiment1_Band2	gi|119395754	refseq_rat_lc2_100215.fasta	62379.6	1	7	9	61	0.0165	0.475	NLDLDSIIAEVK	R	A	0.997	43	30.5	40.4	2			665.367	1328.72	1329.73	2	0.0002441	0.1835	45997.1	332	343	TRUE
Experiment1	Experiment1_Band2	gi|119395754	refseq_rat_lc2_100215.fasta	62379.6	1	7	9	61	0.0165	0.475	NLDLDSIIAEVK	R	A	0.997	62.9	30.4	48.4	2			665.367	1328.72	1329.73	2	-0.0004859	-0.3654	177590	332	343	TRUE
Experiment1	Experiment1_Band2	gi|119395754	refseq_rat_lc2_100215.fasta	62379.6	1	7	9	61	0.0165	0.475	NLDLDSIIAEVK	R	A	0.997	63.9	30.5	53	2			665.367	1328.72	1329.73	2	0.0002441	0.1835	88798.2	332	343	TRUE
Experiment1	Experiment1_Band2	gi|119395754	refseq_rat_lc2_100215.fasta	62379.6	1	7	9	61	0.0165	0.475	NLDLDSIIAEVK	R	A	0.997	76.1	30.4	65.3	2			665.366	1328.72	1329.73	2	-0.001226	-0.922	7851320	332	343	TRUE
Experiment1	Experiment1_Band2	gi|119395754	refseq_rat_lc2_100215.fasta	62379.6	1	7	9	61	0.0165	0.475	NMQDLVEDFK	R	N	0.997	44.3	26.2	31.5	2			619.79	1237.56	1238.57	2	-0.0001559	-0.1259	145540	246	255	TRUE
Experiment1	Experiment1_Band2	gi|119395754	refseq_rat_lc2_100215.fasta	62379.6	1	7	9	61	0.0165	0.475	NTKHEISEMNR	R	M	0.997	38.4	28.1	28.9	2			679.828	1357.64	1358.65	2	9.406e-05	0.06923	237716	381	391	TRUE
Experiment1	Experiment1_Band2	gi|119395754	refseq_rat_lc2_100215.fasta	62379.6	1	7	9	61	0.0165	0.475	NTKHEISEMNR	R	M	0.997	35.8	28.1	24.3	2			453.554	1357.64	1358.65	3	-0.0002869	-0.2112	441677	381	391	TRUE
Experiment1	Experiment1_Band2	gi|119395754	refseq_rat_lc2_100215.fasta	62379.6	1	7	9	61	0.0165	0.475	QcANLQNAIADAEQR	K	G	0.997	92.6	28.3	85.4	2	c2: Carbamidomethyl (+57.02)		851.402	1700.79	1701.8	2	-0.0003712	-0.2181	227061	406	420	TRUE
Experiment1	Experiment1_Band2	gi|119395754	refseq_rat_lc2_100215.fasta	62379.6	1	7	9	61	0.0165	0.475	QLDSIVGER	R	G	0.997	46.6	31.6	25.8	2			508.773	1015.53	1016.54	2	0.0005241	0.5155	901113	229	237	TRUE
Experiment1	Experiment1_Band2	gi|119395754	refseq_rat_lc2_100215.fasta	62379.6	1	7	9	61	0.0165	0.475	SFSTASAITPSVSR	R	T	0.997	62	29.7	50.6	2			705.865	1409.71	1410.72	2	-2.594e-05	-0.01839	826337	16	29	TRUE
Experiment1	Experiment1_Band2	gi|119395754	refseq_rat_lc2_100215.fasta	62379.6	1	7	9	61	0.0165	0.475	SLYNLGGSK	R	R	0.997	36	27.1	26.6	2			469.751	937.487	938.494	2	0.0001841	0.1961	369286	64	72	TRUE
Experiment1	Experiment1_Band2	gi|119395754	refseq_rat_lc2_100215.fasta	62379.6	1	7	9	61	0.0165	0.475	SLYNLGGSKR	R	I	0.996	32.3	27.3	30	2			547.801	1093.59	1094.6	2	-0.0005759	-0.5262	3161600	64	73	TRUE
Experiment1	Experiment1_Band2	gi|119395754	refseq_rat_lc2_100215.fasta	62379.6	1	7	9	61	0.0165	0.475	SRTEAESWYQTK	R	Y	0.997	36.2	27.4	29	2			495.904	1484.69	1485.7	3	0.001124	0.7566	708610	353	364	TRUE
Experiment1	Experiment1_Band2	gi|119395754	refseq_rat_lc2_100215.fasta	62379.6	1	7	9	61	0.0165	0.475	SRTEAESWYQTKYEELQQTAGR	R	H	0.997	37.3	27.5	28.1	2			666.057	2660.2	2661.25	4	-0.0481	-18.07	979305	353	374	TRUE
Experiment1	Experiment1_Band2	gi|119395754	refseq_rat_lc2_100215.fasta	62379.6	1	7	9	61	0.0165	0.475	SRTEAESWYQTKYEELQQTAGR	R	H	0.997	66.5	28.9	62.6	2			887.756	2660.25	2661.25	3	-0.001387	-0.5212	1249400	353	374	TRUE
Experiment1	Experiment1_Band2	gi|119395754	refseq_rat_lc2_100215.fasta	62379.6	1	7	9	61	0.0165	0.475	TEAESWYQTK	R	Y	0.997	45.2	25	36.2	2			621.786	1241.56	1242.56	2	0.0006341	0.5103	1089850	355	364	TRUE
Experiment1	Experiment1_Band2	gi|119395754	refseq_rat_lc2_100215.fasta	62379.6	1	7	9	61	0.0165	0.475	TEAESWYQTKYEELQQTAGR	R	H	0.997	62.2	27.6	62.2	2			806.712	2417.11	2418.12	3	-0.0004849	-0.2005	1934470	355	374	TRUE
Experiment1	Experiment1_Band2	gi|119395754	refseq_rat_lc2_100215.fasta	62379.6	1	7	9	61	0.0165	0.475	TEAESWYQTKYEELQQTAGR	R	H	0.997	83.5	27.5	79.5	2			1209.56	2417.11	2418.12	2	-0.002486	-1.028	398314	355	374	TRUE
Experiment1	Experiment1_Band2	gi|119395754	refseq_rat_lc2_100215.fasta	62379.6	1	7	9	61	0.0165	0.475	TEEREQIKTLNNK	R	F	0.992	28.8	30.6	18.3	2			801.926	1601.84	1602.84	2	-0.0007059	-0.4404	258719	166	178	TRUE
Experiment1	Experiment1_Band2	gi|119395754	refseq_rat_lc2_100215.fasta	62379.6	1	7	9	61	0.0165	0.475	TEEREQIKTLNNK	R	F	0.997	29.4	30.4	16.7	2			534.953	1601.84	1602.84	3	-0.0002859	-0.1784	445447	166	178	TRUE
Experiment1	Experiment1_Band2	gi|119395754	refseq_rat_lc2_100215.fasta	62379.6	1	7	9	61	0.0165	0.475	TLNNKFASFIDK	K	V	0.997	34.5	28.9	32	2			466.586	1396.73	1397.74	3	-0.0004649	-0.3326	840684	174	185	TRUE
Experiment1	Experiment1_Band2	gi|119395754	refseq_rat_lc2_100215.fasta	62379.6	1	7	9	61	0.0165	0.475	TLNNKFASFIDK	K	V	0.997	58.3	28.9	58.3	2			699.375	1396.73	1397.74	2	-0.0003359	-0.2403	253237	174	185	TRUE
Experiment1	Experiment1_Band2	gi|119395754	refseq_rat_lc2_100215.fasta	62379.6	1	7	9	61	0.0165	0.475	TLNNKFASFIDKVR	K	F	0.997	30.6	28.1	23.5	2			413.983	1651.9	1652.91	4	6.206e-05	0.03754	686861	174	187	TRUE
Experiment1	Experiment1_Band2	gi|119395754	refseq_rat_lc2_100215.fasta	62379.6	1	7	9	61	0.0165	0.475	TLNNKFASFIDKVR	K	F	0.997	32.8	28.1	30.8	2			826.96	1651.91	1652.91	2	0.0003341	0.2021	908555	174	187	TRUE
Experiment1	Experiment1_Band2	gi|119395754	refseq_rat_lc2_100215.fasta	62379.6	1	7	9	61	0.0165	0.475	TLNNKFASFIDKVR	K	F	0.997	63.7	28.1	59	2			551.642	1651.9	1652.91	3	0.0001351	0.08171	1330050	174	187	TRUE
Experiment1	Experiment1_Band2	gi|119395754	refseq_rat_lc2_100215.fasta	62379.6	1	7	9	61	0.0165	0.475	TSFTSVSR	R	S	0.99	42.4	25.9	42	2			442.727	883.44	884.447	2	-1.594e-05	-0.01802	303640	30	37	TRUE
Experiment1	Experiment1_Band2	gi|119395754	refseq_rat_lc2_100215.fasta	62379.6	1	7	9	61	0.0165	0.475	TTAENEFVMLK	R	K	0.997	51.3	28	44.5	2			641.821	1281.63	1282.63	2	-3.594e-05	-0.02802	364855	266	276	TRUE
Experiment1	Experiment1_Band2	gi|119395754	refseq_rat_lc2_100215.fasta	62379.6	1	7	9	61	0.0165	0.475	TTAENEFVMLKK	R	D	0.997	26.8	29.5	8.77	2			470.915	1409.72	1410.73	3	-0.0003759	-0.2665	882780	266	277	TRUE
Experiment1	Experiment1_Band2	gi|119395754	refseq_rat_lc2_100215.fasta	62379.6	1	7	9	61	0.0165	0.475	TTAENEFVmLKK	R	D	0.997	34.1	29.3	34.1	2		m9: Oxidation (+15.99)	713.866	1425.72	1426.72	2	-0.000101	-0.07076	154221	266	277	TRUE
Experiment1	Experiment1_Band2	gi|119395754	refseq_rat_lc2_100215.fasta	62379.6	1	7	9	61	0.0165	0.475	TTAENEFVmLKK	R	D	0.997	54.8	29.3	46.2	2		m9: Oxidation (+15.99)	713.866	1425.72	1426.72	2	-0.000101	-0.07076	403175	266	277	TRUE
Experiment1	Experiment1_Band2	gi|119395754	refseq_rat_lc2_100215.fasta	62379.6	1	7	9	61	0.0165	0.475	TTAENEFVMLKK	R	D	0.997	71.6	29.5	57.6	2			705.869	1409.72	1410.73	2	6.406e-05	0.04541	360665	266	277	TRUE
Experiment1	Experiment1_Band2	gi|119395754	refseq_rat_lc2_100215.fasta	62379.6	1	7	9	61	0.0165	0.475	VDALmDEINFmK	K	M	0.997	55	25.7	50	2		m5: Oxidation (+15.99), m11: Oxidation (+15.99)	729.336	1456.66	1457.67	2	-0.000556	-0.3814	182622	293	304	TRUE
Experiment1	Experiment1_Band2	gi|119395754	refseq_rat_lc2_100215.fasta	62379.6	1	7	9	61	0.0165	0.475	VDALMDEINFMK	K	M	0.997	91	27.8	87.7	2			713.341	1424.67	1425.68	2	-0.0007159	-0.5022	149889	293	304	TRUE
Experiment1	Experiment1_Band2	gi|119395754	refseq_rat_lc2_100215.fasta	62379.6	1	7	9	61	0.0165	0.475	VLDTKWTLLQEQGTK	K	T	0.997	48.9	29	34.6	2			587.325	1758.95	1759.96	3	-0.0002259	-0.1284	1287860	195	209	TRUE
Experiment1	Experiment1_Band2	gi|119395754	refseq_rat_lc2_100215.fasta	62379.6	1	7	9	61	0.0165	0.475	VLDTKWTLLQEQGTK	K	T	0.997	76.2	29.2	57.3	2			880.482	1758.95	1759.96	2	-0.001556	-0.8841	1102100	195	209	TRUE
Experiment1	Experiment1_Band2	gi|119395754	refseq_rat_lc2_100215.fasta	62379.6	1	7	9	61	0.0165	0.475	WTLLQEQGTK	K	T	0.997	47.5	31.6	38	2			602.322	1202.63	1203.64	2	-0.0001559	-0.1296	380914	200	209	TRUE
Experiment1	Experiment1_Band2	gi|119395754	refseq_rat_lc2_100215.fasta	62379.6	1	7	9	61	0.0165	0.475	WTLLQEQGTK	K	T	0.997	51.2	31.6	35.3	2			602.322	1202.63	1203.64	2	-0.0005259	-0.437	536831	200	209	TRUE
Experiment1	Experiment1_Band2	gi|119395754	refseq_rat_lc2_100215.fasta	62379.6	1	7	9	61	0.0165	0.475	YEDEINKR	K	T	0.99	28.4	27.6	15.8	2			533.762	1065.51	1066.52	2	-3.594e-05	-0.0337	454680	258	265	TRUE
Experiment1	Experiment1_Band2	gi|119395754	refseq_rat_lc2_100215.fasta	62379.6	1	7	9	61	0.0165	0.475	YEELQQTAGR	K	H	0.997	63	28.2	59.4	2			597.791	1193.57	1194.58	2	-0.0006559	-0.5491	2364660	365	374	TRUE
Experiment1	Experiment1_Band2	gi|119395750	refseq_rat_lc2_100215.fasta	66040.3	1	44	72	205	0.0554	0.534	AEAESLYQSK	K	Y	0.997	59	26.8	48.8	2			563.275	1124.54	1125.54	2	0.0002841	0.2524	939720	367	376	TRUE
Experiment1	Experiment1_Band2	gi|119395750	refseq_rat_lc2_100215.fasta	66040.3	1	44	72	205	0.0554	0.534	AEAESLYQSKYEELQITAGR	K	H	0.997	54	29.8	54	2			1143.56	2285.12	2286.12	2	-0.002336	-1.022	54526.3	367	386	TRUE
Experiment1	Experiment1_Band2	gi|119395750	refseq_rat_lc2_100215.fasta	66040.3	1	44	72	205	0.0554	0.534	AEAESLYQSKYEELQITAGR	K	H	0.997	39.5	29.8	30.1	2			762.713	2285.12	2286.12	3	8.406e-05	0.03677	294864	367	386	TRUE
Experiment1	Experiment1_Band2	gi|119395750	refseq_rat_lc2_100215.fasta	66040.3	1	44	72	205	0.0554	0.534	AEAESLYQSKYEELQITAGR	K	H	0.997	88.6	29.9	84.9	2			1143.56	2285.11	2286.12	2	-0.003806	-1.665	431294	367	386	TRUE
Experiment1	Experiment1_Band2	gi|119395750	refseq_rat_lc2_100215.fasta	66040.3	1	44	72	205	0.0554	0.534	AEAESLYQSKYEELQITAGR	K	H	0.997	103	29.8	103	2			1143.56	2285.11	2286.12	2	-0.003076	-1.345	422216	367	386	TRUE
Experiment1	Experiment1_Band2	gi|119395750	refseq_rat_lc2_100215.fasta	66040.3	1	44	72	205	0.0554	0.534	AQYEDIAQK	K	S	0.997	37.3	28.3	30.1	2			533.264	1064.51	1065.52	2	-0.0009359	-0.8784	9509110	356	364	TRUE
Experiment1	Experiment1_Band2	gi|119395750	refseq_rat_lc2_100215.fasta	66040.3	1	44	72	205	0.0554	0.534	AQYEDIAQKSK	K	A	0.995	23.9	28.9	20.9	2			427.554	1279.64	1280.65	3	-1.494e-05	-0.01167	205512	356	366	TRUE
Experiment1	Experiment1_Band2	gi|119395750	refseq_rat_lc2_100215.fasta	66040.3	1	44	72	205	0.0554	0.534	AQYEDIAQKSK	K	A	0.997	47.2	28.9	44	2			640.828	1279.64	1280.65	2	-5.942e-06	-0.00464	177414	356	366	TRUE
Experiment1	Experiment1_Band2	gi|119395750	refseq_rat_lc2_100215.fasta	66040.3	1	44	72	205	0.0554	0.534	AQYEDIAQKSKAEAESLYQSK	K	Y	0.997	51.8	29.4	51.8	2			796.395	2386.16	2387.17	3	-0.0008569	-0.359	470066	356	376	TRUE
Experiment1	Experiment1_Band2	gi|119395750	refseq_rat_lc2_100215.fasta	66040.3	1	44	72	205	0.0554	0.534	DVDGAYmTK	K	V	0.993	23.9	25	12.4	2		m7: Oxidation (+15.99)	508.224	1014.43	1015.44	2	2.905e-05	0.02861	195380	290	298	TRUE
Experiment1	Experiment1_Band2	gi|119395750	refseq_rat_lc2_100215.fasta	66040.3	1	44	72	205	0.0554	0.534	DVDGAYmTK	K	V	0.994	28.8	25	21.2	2		m7: Oxidation (+15.99)	508.224	1014.43	1015.44	2	0.000279	0.2748	141674	290	298	TRUE
Experiment1	Experiment1_Band2	gi|119395750	refseq_rat_lc2_100215.fasta	66040.3	1	44	72	205	0.0554	0.534	DVDGAYMTK	K	V	0.997	41.8	25	29.5	2			500.226	998.438	999.445	2	-0.0005359	-0.5362	2259660	290	298	TRUE
Experiment1	Experiment1_Band2	gi|119395750	refseq_rat_lc2_100215.fasta	66040.3	1	44	72	205	0.0554	0.534	DVDGAYMTK	K	V	0.997	40.4	25	29.6	2			500.226	998.438	999.445	2	1.406e-05	0.01407	883182	290	298	TRUE
Experiment1	Experiment1_Band2	gi|119395750	refseq_rat_lc2_100215.fasta	66040.3	1	44	72	205	0.0554	0.534	DVDGAYMTKVDLQAK	K	L	0.997	28.5	29.1	17.8	2			551.943	1652.81	1653.82	3	0.0001651	0.0998	567208	290	304	TRUE
Experiment1	Experiment1_Band2	gi|119395750	refseq_rat_lc2_100215.fasta	66040.3	1	44	72	205	0.0554	0.534	DVDGAYMTKVDLQAK	K	L	0.997	57.9	29	57.9	2			827.411	1652.81	1653.82	2	-0.001046	-0.6324	305320	290	304	TRUE
Experiment1	Experiment1_Band2	gi|119395750	refseq_rat_lc2_100215.fasta	66040.3	1	44	72	205	0.0554	0.534	DYQELMNTK	R	L	0.997	39.8	25	32.2	2			571.263	1140.51	1141.52	2	3.406e-05	0.02984	546272	464	472	TRUE
Experiment1	Experiment1_Band2	gi|119395750	refseq_rat_lc2_100215.fasta	66040.3	1	44	72	205	0.0554	0.534	FLEQQNQVLQTK	R	W	0.997	47.6	30.6	34.7	2			738.397	1474.78	1475.79	2	0.001104	0.7481	126193	200	211	TRUE
Experiment1	Experiment1_Band2	gi|119395750	refseq_rat_lc2_100215.fasta	66040.3	1	44	72	205	0.0554	0.534	FLEQQNQVLQTK	R	W	0.997	62.8	30.8	48.7	2			738.396	1474.78	1475.79	2	-0.0008559	-0.58	511300	200	211	TRUE
Experiment1	Experiment1_Band2	gi|119395750	refseq_rat_lc2_100215.fasta	66040.3	1	44	72	205	0.0554	0.534	FLEQQNQVLQTK	R	W	0.997	75.9	30.8	62.4	2			738.396	1474.78	1475.79	2	-0.001336	-0.9052	11257900	200	211	TRUE
Experiment1	Experiment1_Band2	gi|119395750	refseq_rat_lc2_100215.fasta	66040.3	1	44	72	205	0.0554	0.534	FSScGGGGGSFGAGGGFGSR	R	S	0.993	27.9	25	27.9	2	c4: Carbamidomethyl (+57.02)		883.372	1764.73	1765.73	2	0.001219	0.6902	17678.4	46	65	TRUE
Experiment1	Experiment1_Band2	gi|119395750	refseq_rat_lc2_100215.fasta	66040.3	1	44	72	205	0.0554	0.534	FSScGGGGGSFGAGGGFGSR	R	S	0.993	32.1	25	32.1	2	c4: Carbamidomethyl (+57.02)		883.37	1764.73	1765.73	2	-0.002321	-1.315	16130	46	65	TRUE
Experiment1	Experiment1_Band2	gi|119395750	refseq_rat_lc2_100215.fasta	66040.3	1	44	72	205	0.0554	0.534	FSScGGGGGSFGAGGGFGSR	R	S	0.995	29.2	25	29.2	2	c4: Carbamidomethyl (+57.02)		883.371	1764.73	1765.73	2	-0.0009812	-0.5557	45627.5	46	65	TRUE
Experiment1	Experiment1_Band2	gi|119395750	refseq_rat_lc2_100215.fasta	66040.3	1	44	72	205	0.0554	0.534	FSScGGGGGSFGAGGGFGSR	R	S	0.997	26.3	25	24.9	2	c4: Carbamidomethyl (+57.02)		883.371	1764.73	1765.73	2	-0.0007312	-0.4141	13735.8	46	65	TRUE
Experiment1	Experiment1_Band2	gi|119395750	refseq_rat_lc2_100215.fasta	66040.3	1	44	72	205	0.0554	0.534	FSScGGGGGSFGAGGGFGSR	R	S	0.997	36.2	25	36.2	2	c4: Carbamidomethyl (+57.02)		883.372	1764.73	1765.73	2	0.002079	1.177	29400.7	46	65	TRUE
Experiment1	Experiment1_Band2	gi|119395750	refseq_rat_lc2_100215.fasta	66040.3	1	44	72	205	0.0554	0.534	FSScGGGGGSFGAGGGFGSR	R	S	0.997	34.1	25	34.1	2	c4: Carbamidomethyl (+57.02)		883.371	1764.73	1765.73	2	0.0007288	0.4127	13602.9	46	65	TRUE
Experiment1	Experiment1_Band2	gi|119395750	refseq_rat_lc2_100215.fasta	66040.3	1	44	72	205	0.0554	0.534	FSScGGGGGSFGAGGGFGSR	R	S	0.997	38	25	38	2	c4: Carbamidomethyl (+57.02)		883.37	1764.73	1765.73	2	-0.001341	-0.7596	31952.3	46	65	TRUE
Experiment1	Experiment1_Band2	gi|119395750	refseq_rat_lc2_100215.fasta	66040.3	1	44	72	205	0.0554	0.534	FSScGGGGGSFGAGGGFGSR	R	S	0.997	33.7	25	33.7	2	c4: Carbamidomethyl (+57.02)		883.371	1764.73	1765.73	2	-0.0006112	-0.3462	41168.2	46	65	TRUE
Experiment1	Experiment1_Band2	gi|119395750	refseq_rat_lc2_100215.fasta	66040.3	1	44	72	205	0.0554	0.534	FSScGGGGGSFGAGGGFGSR	R	S	0.997	38.9	25	38.9	2	c4: Carbamidomethyl (+57.02)		883.371	1764.73	1765.73	2	-0.0007312	-0.4141	31327.5	46	65	TRUE
Experiment1	Experiment1_Band2	gi|119395750	refseq_rat_lc2_100215.fasta	66040.3	1	44	72	205	0.0554	0.534	FSScGGGGGSFGAGGGFGSR	R	S	0.997	48.2	25	48.2	2	c4: Carbamidomethyl (+57.02)		883.372	1764.73	1765.73	2	0.001099	0.6223	14581.5	46	65	TRUE
Experiment1	Experiment1_Band2	gi|119395750	refseq_rat_lc2_100215.fasta	66040.3	1	44	72	205	0.0554	0.534	FSScGGGGGSFGAGGGFGSR	R	S	0.997	90.7	25	90.7	2	c4: Carbamidomethyl (+57.02)		883.371	1764.73	1765.73	2	-0.0006112	-0.3462	74687.9	46	65	TRUE
Experiment1	Experiment1_Band2	gi|119395750	refseq_rat_lc2_100215.fasta	66040.3	1	44	72	205	0.0554	0.534	FSScGGGGGSFGAGGGFGSR	R	S	0.997	112	25	112	2	c4: Carbamidomethyl (+57.02)		883.371	1764.73	1765.73	2	-0.0006112	-0.3462	260206	46	65	TRUE
Experiment1	Experiment1_Band2	gi|119395750	refseq_rat_lc2_100215.fasta	66040.3	1	44	72	205	0.0554	0.534	FSScGGGGGSFGAGGGFGSR	R	S	0.997	125	25	125	2	c4: Carbamidomethyl (+57.02)		883.371	1764.73	1765.73	2	-0.001101	-0.6237	130096	46	65	TRUE
Experiment1	Experiment1_Band2	gi|119395750	refseq_rat_lc2_100215.fasta	66040.3	1	44	72	205	0.0554	0.534	GGGGGGYGSGGSSYGSGGGSYGSGGGGGGGR	R	G	0.995	29.6	25	29.6	2			1192.48	2382.95	2383.95	2	0.001564	0.6561	20857.3	519	549	TRUE
Experiment1	Experiment1_Band2	gi|119395750	refseq_rat_lc2_100215.fasta	66040.3	1	44	72	205	0.0554	0.534	GGGGGGYGSGGSSYGSGGGSYGSGGGGGGGR	R	G	0.996	38	25	38	2			1192.48	2382.94	2383.95	2	-0.005276	-2.213	11732.6	519	549	TRUE
Experiment1	Experiment1_Band2	gi|119395750	refseq_rat_lc2_100215.fasta	66040.3	1	44	72	205	0.0554	0.534	GGGGGGYGSGGSSYGSGGGSYGSGGGGGGGR	R	G	0.996	30.3	25	30.3	2			1192.48	2382.94	2383.95	2	-0.002596	-1.089	5721.17	519	549	TRUE
Experiment1	Experiment1_Band2	gi|119395750	refseq_rat_lc2_100215.fasta	66040.3	1	44	72	205	0.0554	0.534	GGGGGGYGSGGSSYGSGGGSYGSGGGGGGGR	R	G	0.997	58.7	25	58.7	2			1192.48	2382.94	2383.95	2	-0.0006359	-0.2668	12607.2	519	549	TRUE
Experiment1	Experiment1_Band2	gi|119395750	refseq_rat_lc2_100215.fasta	66040.3	1	44	72	205	0.0554	0.534	GGGGGGYGSGGSSYGSGGGSYGSGGGGGGGR	R	G	0.997	67.9	25	67.9	2			795.322	2382.94	2383.95	3	-0.002116	-0.8876	4001900	519	549	TRUE
Experiment1	Experiment1_Band2	gi|119395750	refseq_rat_lc2_100215.fasta	66040.3	1	44	72	205	0.0554	0.534	GGGGGGYGSGGSSYGSGGGSYGSGGGGGGGR	R	G	0.997	95.8	25	95.8	2			1192.48	2382.94	2383.95	2	-0.007476	-3.136	51145.2	519	549	TRUE
Experiment1	Experiment1_Band2	gi|119395750	refseq_rat_lc2_100215.fasta	66040.3	1	44	72	205	0.0554	0.534	GGGGGGYGSGGSSYGSGGGSYGSGGGGGGGR	R	G	0.997	101	25	101	2			1192.48	2382.94	2383.95	2	-0.003076	-1.29	3883410	519	549	TRUE
Experiment1	Experiment1_Band2	gi|119395750	refseq_rat_lc2_100215.fasta	66040.3	1	44	72	205	0.0554	0.534	GGGGGGYGSGGSSYGSGGGSYGSGGGGGGGR	R	G	0.997	117	25	117	2			1192.48	2382.94	2383.95	2	-0.002106	-0.8834	157577	519	549	TRUE
Experiment1	Experiment1_Band2	gi|119395750	refseq_rat_lc2_100215.fasta	66040.3	1	44	72	205	0.0554	0.534	GGSGGGGGGSSGGR	R	G	0.997	54.6	25	53.2	2			503.718	1005.42	1006.43	2	-0.0004559	-0.453	28051.7	589	602	TRUE
Experiment1	Experiment1_Band2	gi|119395750	refseq_rat_lc2_100215.fasta	66040.3	1	44	72	205	0.0554	0.534	GGSGGGGGGSSGGR	R	G	0.997	101	25	89.2	2			503.719	1005.42	1006.43	2	-0.0002059	-0.2046	51049.7	589	602	TRUE
Experiment1	Experiment1_Band2	gi|119395750	refseq_rat_lc2_100215.fasta	66040.3	1	44	72	205	0.0554	0.534	GSGGGSSGGSIGGR	R	G	0.997	86.5	27.9	76	2			546.755	1091.5	1092.5	2	5.406e-05	0.04948	152530	603	616	TRUE
Experiment1	Experiment1_Band2	gi|119395750	refseq_rat_lc2_100215.fasta	66040.3	1	44	72	205	0.0554	0.534	IEISELNR	K	V	0.986	46.5	32.9	23.7	2			487.266	972.517	973.531	2	-0.006636	-6.816	260909	396	403	TRUE
Experiment1	Experiment1_Band2	gi|119395750	refseq_rat_lc2_100215.fasta	66040.3	1	44	72	205	0.0554	0.534	IEISELNR	K	V	0.99	46	32.5	28.9	2			487.269	972.524	973.531	2	0.0001941	0.1993	379185	396	403	TRUE
Experiment1	Experiment1_Band2	gi|119395750	refseq_rat_lc2_100215.fasta	66040.3	1	44	72	205	0.0554	0.534	IEISELNRVIQR	K	L	0.997	31.5	27.8	17.5	2			490.619	1468.84	1469.84	3	-0.0003149	-0.2143	935491	396	407	TRUE
Experiment1	Experiment1_Band2	gi|119395750	refseq_rat_lc2_100215.fasta	66040.3	1	44	72	205	0.0554	0.534	KDVDGAYMTK	K	V	0.997	58.4	26.5	37.7	2			564.274	1126.53	1127.54	2	0.0005941	0.5269	297013	289	298	TRUE
Experiment1	Experiment1_Band2	gi|119395750	refseq_rat_lc2_100215.fasta	66040.3	1	44	72	205	0.0554	0.534	KDVDGAYMTKVDLQAK	K	L	0.997	66	29.9	57.8	2			891.458	1780.9	1781.91	2	-0.0009559	-0.5365	256416	289	304	TRUE
Experiment1	Experiment1_Band2	gi|119395750	refseq_rat_lc2_100215.fasta	66040.3	1	44	72	205	0.0554	0.534	KDVDGAYMTKVDLQAK	K	L	0.997	55.2	29.7	53.8	2			594.642	1780.9	1781.91	3	7.406e-05	0.04156	645080	289	304	TRUE
Experiment1	Experiment1_Band2	gi|119395750	refseq_rat_lc2_100215.fasta	66040.3	1	44	72	205	0.0554	0.534	KQISNLQQSISDAEQR	K	G	0.997	104	30.6	104	2			922.976	1843.94	1844.95	2	-0.001126	-0.6103	112015	417	432	TRUE
Experiment1	Experiment1_Band2	gi|119395750	refseq_rat_lc2_100215.fasta	66040.3	1	44	72	205	0.0554	0.534	LDSELKNmQDMVEDYR	R	N	0.997	27.4	25.6	11.9	2		m8: Oxidation (+15.99)	667.968	2000.88	2001.89	3	0.00077	0.3847	409515	252	267	TRUE
Experiment1	Experiment1_Band2	gi|119395750	refseq_rat_lc2_100215.fasta	66040.3	1	44	72	205	0.0554	0.534	LDSELKNMQDmVEDYR	R	N	0.997	28.9	25.4	11.9	2		m11: Oxidation (+15.99)	667.968	2000.88	2001.89	3	-0.000331	-0.1653	460551	252	267	TRUE
Experiment1	Experiment1_Band2	gi|119395750	refseq_rat_lc2_100215.fasta	66040.3	1	44	72	205	0.0554	0.534	LDSELKNmQDmVEDYR	R	N	0.997	39.4	25	38.1	2		m8: Oxidation (+15.99), m11: Oxidation (+15.99)	1009.45	2016.88	2017.88	2	7.404e-05	0.03669	255661	252	267	TRUE
Experiment1	Experiment1_Band2	gi|119395750	refseq_rat_lc2_100215.fasta	66040.3	1	44	72	205	0.0554	0.534	LDSELKNmQDMVEDYR	R	N	0.997	49.9	25.4	12.3	2		m8: Oxidation (+15.99)	1001.45	2000.88	2001.89	2	-0.000501	-0.2502	184151	252	267	TRUE
Experiment1	Experiment1_Band2	gi|119395750	refseq_rat_lc2_100215.fasta	66040.3	1	44	72	205	0.0554	0.534	LDSELKNMQDMVEDYR	R	N	0.997	42.8	26.6	38	2			662.636	1984.89	1985.89	3	-0.0005849	-0.2945	1181920	252	267	TRUE
Experiment1	Experiment1_Band2	gi|119395750	refseq_rat_lc2_100215.fasta	66040.3	1	44	72	205	0.0554	0.534	LDSELKNmQDmVEDYR	R	N	0.997	44.8	25	35.8	2		m8: Oxidation (+15.99), m11: Oxidation (+15.99)	673.3	2016.88	2017.88	3	-6.496e-05	-0.03219	440373	252	267	TRUE
Experiment1	Experiment1_Band2	gi|119395750	refseq_rat_lc2_100215.fasta	66040.3	1	44	72	205	0.0554	0.534	LDSELKNMQDMVEDYR	R	N	0.997	66.2	26.6	63.7	2			993.45	1984.89	1985.89	2	-0.002166	-1.091	786964	252	267	TRUE
Experiment1	Experiment1_Band2	gi|119395750	refseq_rat_lc2_100215.fasta	66040.3	1	44	72	205	0.0554	0.534	LDSELKNMQDmVEDYR	R	N	0.997	65.3	25.4	30.7	2		m11: Oxidation (+15.99)	1001.45	2000.88	2001.89	2	-0.001111	-0.555	315649	252	267	TRUE
Experiment1	Experiment1_Band2	gi|119395750	refseq_rat_lc2_100215.fasta	66040.3	1	44	72	205	0.0554	0.534	LLRDYQELMNTK	R	L	0.993	23.7	29.7	19.8	2			508.601	1522.78	1523.79	3	0.0001931	0.1267	1205190	461	472	TRUE
Experiment1	Experiment1_Band2	gi|119395750	refseq_rat_lc2_100215.fasta	66040.3	1	44	72	205	0.0554	0.534	LLRDYQELmNTK	R	L	0.997	38.8	29.2	37.6	2		m9: Oxidation (+15.99)	770.395	1538.78	1539.78	2	-0.001121	-0.728	447638	461	472	TRUE
Experiment1	Experiment1_Band2	gi|119395750	refseq_rat_lc2_100215.fasta	66040.3	1	44	72	205	0.0554	0.534	LLRDYQELmNTK	R	L	0.997	28.5	29.2	26.1	2		m9: Oxidation (+15.99)	513.933	1538.78	1539.78	3	0.00027	0.1754	478937	461	472	TRUE
Experiment1	Experiment1_Band2	gi|119395750	refseq_rat_lc2_100215.fasta	66040.3	1	44	72	205	0.0554	0.534	LLRDYQELMNTK	R	L	0.997	49.8	29.7	30.2	2			762.398	1522.78	1523.79	2	-0.0003459	-0.227	1004990	461	472	TRUE
Experiment1	Experiment1_Band2	gi|119395750	refseq_rat_lc2_100215.fasta	66040.3	1	44	72	205	0.0554	0.534	LNDLEDALQQAKEDLAR	K	L	0.997	55.2	30.2	48.2	2			971.497	1940.98	1941.99	2	-0.001086	-0.5592	30186.5	444	460	TRUE
Experiment1	Experiment1_Band2	gi|119395750	refseq_rat_lc2_100215.fasta	66040.3	1	44	72	205	0.0554	0.534	LRSEIDNVKK	R	Q	0.997	31.3	29.3	12	2			601.349	1200.68	1201.69	2	-0.0001759	-0.1464	552955	408	417	TRUE
Experiment1	Experiment1_Band2	gi|119395750	refseq_rat_lc2_100215.fasta	66040.3	1	44	72	205	0.0554	0.534	LRSEIDNVKK	R	Q	0.997	37.5	29.3	8.52	2			401.235	1200.68	1201.69	3	-0.0003749	-0.312	1033020	408	417	TRUE
Experiment1	Experiment1_Band2	gi|119395750	refseq_rat_lc2_100215.fasta	66040.3	1	44	72	205	0.0554	0.534	NKLNDLEDALQQAK	K	E	0.997	66.8	30.2	64.2	2			800.42	1598.83	1599.83	2	-0.0004059	-0.2537	481385	442	455	TRUE
Experiment1	Experiment1_Band2	gi|119395750	refseq_rat_lc2_100215.fasta	66040.3	1	44	72	205	0.0554	0.534	NKLNDLEDALQQAK	K	E	0.997	53.4	30.2	35.5	2			533.949	1598.83	1599.83	3	-0.0004749	-0.2969	289408	442	455	TRUE
Experiment1	Experiment1_Band2	gi|119395750	refseq_rat_lc2_100215.fasta	66040.3	1	44	72	205	0.0554	0.534	NKLNDLEDALQQAKEDLAR	K	L	0.997	48.2	30.1	39.2	2			728.713	2183.12	2184.13	3	-0.0002669	-0.1222	138972	442	460	TRUE
Experiment1	Experiment1_Band2	gi|119395750	refseq_rat_lc2_100215.fasta	66040.3	1	44	72	205	0.0554	0.534	NKYEDEINK	R	R	0.997	31.1	28.1	19.9	2			576.78	1151.55	1152.55	2	0.0001441	0.125	468683	268	276	TRUE
Experiment1	Experiment1_Band2	gi|119395750	refseq_rat_lc2_100215.fasta	66040.3	1	44	72	205	0.0554	0.534	NKYEDEINKR	R	T	0.997	32	29.2	12.6	2			654.831	1307.65	1308.65	2	-0.0001259	-0.09624	4557710	268	277	TRUE
Experiment1	Experiment1_Band2	gi|119395750	refseq_rat_lc2_100215.fasta	66040.3	1	44	72	205	0.0554	0.534	NKYEDEINKR	R	T	0.997	43.9	29.2	32	2			436.89	1307.65	1308.65	3	-0.0002269	-0.1734	2383390	268	277	TRUE
Experiment1	Experiment1_Band2	gi|119395750	refseq_rat_lc2_100215.fasta	66040.3	1	44	72	205	0.0554	0.534	NmQDmVEDYR	K	N	0.997	31.8	25	31.8	2		m2: Oxidation (+15.99), m5: Oxidation (+15.99)	666.763	1331.51	1332.52	2	-0.000366	-0.2746	262454	258	267	TRUE
Experiment1	Experiment1_Band2	gi|119395750	refseq_rat_lc2_100215.fasta	66040.3	1	44	72	205	0.0554	0.534	NMQDmVEDYR	K	N	0.997	45.2	25	28.6	2		m5: Oxidation (+15.99)	658.766	1315.52	1316.52	2	0.000169	0.1284	1839540	258	267	TRUE
Experiment1	Experiment1_Band2	gi|119395750	refseq_rat_lc2_100215.fasta	66040.3	1	44	72	205	0.0554	0.534	NMQDmVEDYR	K	N	0.997	48.8	25	38.2	2		m5: Oxidation (+15.99)	658.766	1315.52	1316.52	2	0.000169	0.1284	541250	258	267	TRUE
Experiment1	Experiment1_Band2	gi|119395750	refseq_rat_lc2_100215.fasta	66040.3	1	44	72	205	0.0554	0.534	NMQDMVEDYR	K	N	0.997	52.9	25	51.8	2			650.768	1299.52	1300.53	2	-0.0002759	-0.2122	907509	258	267	TRUE
Experiment1	Experiment1_Band2	gi|119395750	refseq_rat_lc2_100215.fasta	66040.3	1	44	72	205	0.0554	0.534	NmQDMVEDYR	K	N	0.997	60.6	25	49.7	2		m2: Oxidation (+15.99)	658.766	1315.52	1316.52	2	-8.095e-05	-0.06149	260195	258	267	TRUE
Experiment1	Experiment1_Band2	gi|119395750	refseq_rat_lc2_100215.fasta	66040.3	1	44	72	205	0.0554	0.534	NmQDMVEDYRNKYEDEINKR	K	T	0.997	21	25	20.9	2		m2: Oxidation (+15.99)	869.391	2605.15	2606.16	3	-0.002371	-0.9097	477111	258	277	TRUE
Experiment1	Experiment1_Band2	gi|119395750	refseq_rat_lc2_100215.fasta	66040.3	1	44	72	205	0.0554	0.534	NmQDmVEDYRNKYEDEINKR	K	T	0.997	21.7	25	21.7	2		m2: Oxidation (+15.99), m5: Oxidation (+15.99)	874.724	2621.15	2622.16	3	8.504e-05	0.03243	913378	258	277	TRUE
Experiment1	Experiment1_Band2	gi|119395750	refseq_rat_lc2_100215.fasta	66040.3	1	44	72	205	0.0554	0.534	NMQDmVEDYRNKYEDEINKR	K	T	0.997	36.5	25.3	20.1	2		m5: Oxidation (+15.99)	869.391	2605.15	2606.16	3	-0.00127	-0.4873	615432	258	277	TRUE
Experiment1	Experiment1_Band2	gi|119395750	refseq_rat_lc2_100215.fasta	66040.3	1	44	72	205	0.0554	0.534	NSKIEISELNR	R	V	0.997	34.8	31.1	21.4	2			434.905	1301.69	1302.7	3	-0.0001649	-0.1266	552308	393	403	TRUE
Experiment1	Experiment1_Band2	gi|119395750	refseq_rat_lc2_100215.fasta	66040.3	1	44	72	205	0.0554	0.534	NSKIEISELNR	R	V	0.997	59.9	31.1	48.2	2			651.854	1301.69	1302.7	2	-0.0006359	-0.4882	1197800	393	403	TRUE
Experiment1	Experiment1_Band2	gi|119395750	refseq_rat_lc2_100215.fasta	66040.3	1	44	72	205	0.0554	0.534	QISNLQQSISDAEQR	K	G	0.997	82.4	30.3	75.8	2			858.929	1715.84	1716.85	2	-0.0004859	-0.283	948760	418	432	TRUE
Experiment1	Experiment1_Band2	gi|119395750	refseq_rat_lc2_100215.fasta	66040.3	1	44	72	205	0.0554	0.534	QISNLQQSISDAEQRGENALK	K	D	0.986	21.9	30.1	19.1	2			777.063	2328.17	2329.17	3	-0.0005859	-0.2516	148354	418	438	TRUE
Experiment1	Experiment1_Band2	gi|119395750	refseq_rat_lc2_100215.fasta	66040.3	1	44	72	205	0.0554	0.534	RTNAENEFVTIKK	K	D	0.997	49.6	29.5	38.4	2			775.413	1548.81	1549.83	2	-0.01458	-9.405	402242	277	289	TRUE
Experiment1	Experiment1_Band2	gi|119395750	refseq_rat_lc2_100215.fasta	66040.3	1	44	72	205	0.0554	0.534	RTNAENEFVTIKK	K	D	0.997	55	29.2	44.8	2			517.283	1548.83	1549.83	3	0.0007931	0.5117	939133	277	289	TRUE
Experiment1	Experiment1_Band2	gi|119395750	refseq_rat_lc2_100215.fasta	66040.3	1	44	72	205	0.0554	0.534	RVDQLKSDQSRLDSELK	R	N	0.997	47.9	30	37.8	2			1009.04	2016.06	2017.07	2	-0.001456	-0.7218	606052	241	257	TRUE
Experiment1	Experiment1_Band2	gi|119395750	refseq_rat_lc2_100215.fasta	66040.3	1	44	72	205	0.0554	0.534	SDQSRLDSELK	K	N	0.997	32.5	30.3	13.9	2			639.32	1276.63	1277.63	2	-0.0003659	-0.2864	746918	247	257	TRUE
Experiment1	Experiment1_Band2	gi|119395750	refseq_rat_lc2_100215.fasta	66040.3	1	44	72	205	0.0554	0.534	SDQSRLDSELK	K	N	0.997	27.7	30.3	16.9	2			426.549	1276.63	1277.63	3	-0.0002259	-0.1768	865576	247	257	TRUE
Experiment1	Experiment1_Band2	gi|119395750	refseq_rat_lc2_100215.fasta	66040.3	1	44	72	205	0.0554	0.534	SISISVAR	K	G	0.99	49.4	28.2	28	2			416.748	831.481	832.489	2	0.0001141	0.137	8661640	75	82	TRUE
Experiment1	Experiment1_Band2	gi|119395750	refseq_rat_lc2_100215.fasta	66040.3	1	44	72	205	0.0554	0.534	SKAEAESLYQSK	K	Y	0.997	35	28.2	26.6	2			447.561	1339.66	1340.67	3	-0.0002369	-0.1767	1607450	365	376	TRUE
Experiment1	Experiment1_Band2	gi|119395750	refseq_rat_lc2_100215.fasta	66040.3	1	44	72	205	0.0554	0.534	SKAEAESLYQSK	K	Y	0.997	57	28	46.8	2			670.838	1339.66	1340.67	2	-0.0003759	-0.2804	694111	365	376	TRUE
Experiment1	Experiment1_Band2	gi|119395750	refseq_rat_lc2_100215.fasta	66040.3	1	44	72	205	0.0554	0.534	SKAEAESLYQSK	K	Y	0.997	70.5	28.2	58.6	2			670.838	1339.66	1340.67	2	-0.0002559	-0.1909	720496	365	376	TRUE
Experiment1	Experiment1_Band2	gi|119395750	refseq_rat_lc2_100215.fasta	66040.3	1	44	72	205	0.0554	0.534	SKAEAESLYQSKYEELQITAGR	K	H	0.988	26.1	30.2	20.9	2			626.068	2500.24	2501.25	4	-0.001318	-0.5269	256293	365	386	TRUE
Experiment1	Experiment1_Band2	gi|119395750	refseq_rat_lc2_100215.fasta	66040.3	1	44	72	205	0.0554	0.534	SKAEAESLYQSKYEELQITAGR	K	H	0.992	23.7	30.1	22	2			834.422	2500.24	2501.25	3	-0.0006959	-0.2782	22390.3	365	386	TRUE
Experiment1	Experiment1_Band2	gi|119395750	refseq_rat_lc2_100215.fasta	66040.3	1	44	72	205	0.0554	0.534	SKAEAESLYQSKYEELQITAGR	K	H	0.995	29.4	30.1	22.6	2			626.068	2500.24	2501.25	4	-0.0003339	-0.1335	3246930	365	386	TRUE
Experiment1	Experiment1_Band2	gi|119395750	refseq_rat_lc2_100215.fasta	66040.3	1	44	72	205	0.0554	0.534	SKAEAESLYQSKYEELQITAGR	K	H	0.997	41.7	29.9	37.7	2			834.414	2500.22	2501.25	3	-0.02431	-9.721	106117	365	386	TRUE
Experiment1	Experiment1_Band2	gi|119395750	refseq_rat_lc2_100215.fasta	66040.3	1	44	72	205	0.0554	0.534	SKAEAESLYQSKYEELQITAGR	K	H	0.997	35.2	30.1	32.5	2			626.068	2500.24	2501.25	4	-0.0005859	-0.2343	347906	365	386	TRUE
Experiment1	Experiment1_Band2	gi|119395750	refseq_rat_lc2_100215.fasta	66040.3	1	44	72	205	0.0554	0.534	SKAEAESLYQSKYEELQITAGR	K	H	0.997	38.1	30.1	37.6	2			834.422	2500.24	2501.25	3	-0.001785	-0.7136	103947	365	386	TRUE
Experiment1	Experiment1_Band2	gi|119395750	refseq_rat_lc2_100215.fasta	66040.3	1	44	72	205	0.0554	0.534	SKAEAESLYQSKYEELQITAGR	K	H	0.997	56	29.5	51.2	2			834.406	2500.2	2501.25	3	-0.0472	-18.87	323785	365	386	TRUE
Experiment1	Experiment1_Band2	gi|119395750	refseq_rat_lc2_100215.fasta	66040.3	1	44	72	205	0.0554	0.534	SKAEAESLYQSKYEELQITAGR	K	H	0.997	68.9	30.1	65.4	2			834.422	2500.24	2501.25	3	-0.0008759	-0.3502	519504	365	386	TRUE
Experiment1	Experiment1_Band2	gi|119395750	refseq_rat_lc2_100215.fasta	66040.3	1	44	72	205	0.0554	0.534	SKAEAESLYQSKYEELQITAGR	K	H	0.997	102	30.1	98.6	2			1251.13	2500.24	2501.25	2	-0.0006759	-0.2702	826745	365	386	TRUE
Experiment1	Experiment1_Band2	gi|119395750	refseq_rat_lc2_100215.fasta	66040.3	1	44	72	205	0.0554	0.534	SLDLDSIIAEVK	R	A	0.989	27.7	30.3	22.1	2			651.861	1301.71	1302.72	2	-8.594e-05	-0.06597	26173.4	344	355	TRUE
Experiment1	Experiment1_Band2	gi|119395750	refseq_rat_lc2_100215.fasta	66040.3	1	44	72	205	0.0554	0.534	SLDLDSIIAEVK	R	A	0.997	34.8	30.3	31.2	2			651.861	1301.71	1302.72	2	-8.594e-05	-0.06597	25948.5	344	355	TRUE
Experiment1	Experiment1_Band2	gi|119395750	refseq_rat_lc2_100215.fasta	66040.3	1	44	72	205	0.0554	0.534	SLDLDSIIAEVK	R	A	0.997	40.4	30.3	37.3	2			651.861	1301.71	1302.72	2	-0.0002059	-0.1581	31106.3	344	355	TRUE
Experiment1	Experiment1_Band2	gi|119395750	refseq_rat_lc2_100215.fasta	66040.3	1	44	72	205	0.0554	0.534	SLDLDSIIAEVK	R	A	0.997	42	30.3	36.7	2			651.861	1301.71	1302.72	2	-8.594e-05	-0.06597	36161.2	344	355	TRUE
Experiment1	Experiment1_Band2	gi|119395750	refseq_rat_lc2_100215.fasta	66040.3	1	44	72	205	0.0554	0.534	SLDLDSIIAEVK	R	A	0.997	35.1	30.3	15.7	2			434.91	1301.71	1302.72	3	0.0002041	0.1566	84110.3	344	355	TRUE
Experiment1	Experiment1_Band2	gi|119395750	refseq_rat_lc2_100215.fasta	66040.3	1	44	72	205	0.0554	0.534	SLDLDSIIAEVK	R	A	0.997	58.9	30.3	50.7	2			651.861	1301.71	1302.72	2	-8.594e-05	-0.06597	38454.2	344	355	TRUE
Experiment1	Experiment1_Band2	gi|119395750	refseq_rat_lc2_100215.fasta	66040.3	1	44	72	205	0.0554	0.534	SLDLDSIIAEVK	R	A	0.997	60.3	30.3	51.8	2			651.861	1301.71	1302.72	2	-8.594e-05	-0.06597	69859.3	344	355	TRUE
Experiment1	Experiment1_Band2	gi|119395750	refseq_rat_lc2_100215.fasta	66040.3	1	44	72	205	0.0554	0.534	SLDLDSIIAEVK	R	A	0.997	67.3	30.3	57.6	2			651.861	1301.71	1302.72	2	-0.0004559	-0.35	654079	344	355	TRUE
Experiment1	Experiment1_Band2	gi|119395750	refseq_rat_lc2_100215.fasta	66040.3	1	44	72	205	0.0554	0.534	SLDLDSIIAEVK	R	A	0.997	71.2	30.3	63.7	2			651.861	1301.71	1302.72	2	-0.0002059	-0.1581	54454.6	344	355	TRUE
Experiment1	Experiment1_Band2	gi|119395750	refseq_rat_lc2_100215.fasta	66040.3	1	44	72	205	0.0554	0.534	SLDLDSIIAEVK	R	A	0.997	80.6	30.3	70.3	2			651.861	1301.71	1302.72	2	-0.0008159	-0.6263	450272	344	355	TRUE
Experiment1	Experiment1_Band2	gi|119395750	refseq_rat_lc2_100215.fasta	66040.3	1	44	72	205	0.0554	0.534	SLDLDSIIAEVK	R	A	0.997	77.5	30.3	69	2			651.861	1301.71	1302.72	2	-8.594e-05	-0.06597	140732	344	355	TRUE
Experiment1	Experiment1_Band2	gi|119395750	refseq_rat_lc2_100215.fasta	66040.3	1	44	72	205	0.0554	0.534	SLDLDSIIAEVK	R	A	0.997	80.7	30.3	70.2	2			651.861	1301.71	1302.72	2	0.0001541	0.1183	1565710	344	355	TRUE
Experiment1	Experiment1_Band2	gi|119395750	refseq_rat_lc2_100215.fasta	66040.3	1	44	72	205	0.0554	0.534	SLNNQFASFIDK	K	V	0.997	54.3	28.7	48.5	2			692.349	1382.68	1383.69	2	0.0004941	0.3571	105230	186	197	TRUE
Experiment1	Experiment1_Band2	gi|119395750	refseq_rat_lc2_100215.fasta	66040.3	1	44	72	205	0.0554	0.534	SLNNQFASFIDK	K	V	0.997	50.2	28.7	44.5	2			692.349	1382.68	1383.69	2	0.0001341	0.09688	71230.2	186	197	TRUE
Experiment1	Experiment1_Band2	gi|119395750	refseq_rat_lc2_100215.fasta	66040.3	1	44	72	205	0.0554	0.534	SLNNQFASFIDK	K	V	0.997	72.1	28.7	66.8	2			692.349	1382.68	1383.69	2	-0.0006059	-0.4379	1928700	186	197	TRUE
Experiment1	Experiment1_Band2	gi|119395750	refseq_rat_lc2_100215.fasta	66040.3	1	44	72	205	0.0554	0.534	SLNNQFASFIDKVR	K	F	0.997	36.2	29.9	32.2	2			819.933	1637.85	1638.86	2	-0.0003059	-0.1867	76185.8	186	199	TRUE
Experiment1	Experiment1_Band2	gi|119395750	refseq_rat_lc2_100215.fasta	66040.3	1	44	72	205	0.0554	0.534	SLNNQFASFIDKVR	K	F	0.997	50.2	29.8	44.3	2			546.958	1637.85	1638.86	3	-0.0001969	-0.1202	1224720	186	199	TRUE
Experiment1	Experiment1_Band2	gi|119395750	refseq_rat_lc2_100215.fasta	66040.3	1	44	72	205	0.0554	0.534	SLNNQFASFIDKVR	K	F	0.997	71	29.8	68.1	2			819.933	1637.85	1638.86	2	-0.0007859	-0.4796	661455	186	199	TRUE
Experiment1	Experiment1_Band2	gi|119395750	refseq_rat_lc2_100215.fasta	66040.3	1	44	72	205	0.0554	0.534	SLVNLGGSK	R	S	0.996	36.3	31.4	26.5	2			437.753	873.492	874.499	2	-0.0004559	-0.5214	5558100	66	74	TRUE
Experiment1	Experiment1_Band2	gi|119395750	refseq_rat_lc2_100215.fasta	66040.3	1	44	72	205	0.0554	0.534	SLVNLGGSK	R	S	0.997	41.4	31.2	36	2			437.753	873.492	874.499	2	-0.0003359	-0.3842	1227420	66	74	TRUE
Experiment1	Experiment1_Band2	gi|119395750	refseq_rat_lc2_100215.fasta	66040.3	1	44	72	205	0.0554	0.534	THNLEPYFESFINNLR	R	R	0.997	40.7	29.9	40.7	2			997.493	1992.97	1993.98	2	0.001554	0.7794	29253	224	239	TRUE
Experiment1	Experiment1_Band2	gi|119395750	refseq_rat_lc2_100215.fasta	66040.3	1	44	72	205	0.0554	0.534	THNLEPYFESFINNLR	R	R	0.997	33.3	29.9	23.6	2			665.331	1992.97	1993.98	3	0.0003141	0.1575	121528	224	239	TRUE
Experiment1	Experiment1_Band2	gi|119395750	refseq_rat_lc2_100215.fasta	66040.3	1	44	72	205	0.0554	0.534	THNLEPYFESFINNLRR	R	R	0.997	31.1	29.8	26.9	2			717.364	2149.07	2150.08	3	-0.0002559	-0.119	147252	224	240	TRUE
Experiment1	Experiment1_Band2	gi|119395750	refseq_rat_lc2_100215.fasta	66040.3	1	44	72	205	0.0554	0.534	TLLEGEESR	R	M	0.997	42.3	31	25.1	2			517.261	1032.51	1033.52	2	-0.0007159	-0.6927	6901800	484	492	TRUE
Experiment1	Experiment1_Band2	gi|119395750	refseq_rat_lc2_100215.fasta	66040.3	1	44	72	205	0.0554	0.534	TNAENEFVTIK	R	K	0.997	52.5	28.9	41.2	2			633.315	1264.62	1265.64	2	-0.01477	-11.67	291029	278	288	TRUE
Experiment1	Experiment1_Band2	gi|119395750	refseq_rat_lc2_100215.fasta	66040.3	1	44	72	205	0.0554	0.534	TNAENEFVTIKK	R	D	0.997	31.9	29.4	29.2	2			697.37	1392.72	1393.73	2	-0.0005059	-0.363	263326	278	289	TRUE
Experiment1	Experiment1_Band2	gi|119395750	refseq_rat_lc2_100215.fasta	66040.3	1	44	72	205	0.0554	0.534	TNAENEFVTIKK	R	D	0.997	35	29.4	29.9	2			465.249	1392.73	1393.73	3	8.506e-05	0.06103	285714	278	289	TRUE
Experiment1	Experiment1_Band2	gi|119395750	refseq_rat_lc2_100215.fasta	66040.3	1	44	72	205	0.0554	0.534	TNAENEFVTIKK	R	D	0.997	46.6	29.4	42.9	2			697.37	1392.72	1393.73	2	-0.0003859	-0.2769	372280	278	289	TRUE
Experiment1	Experiment1_Band2	gi|119395750	refseq_rat_lc2_100215.fasta	66040.3	1	44	72	205	0.0554	0.534	TNAENEFVTIKK	R	D	0.997	69.5	29.4	59.6	2			697.369	1392.72	1393.73	2	-0.0008759	-0.6285	8522310	278	289	TRUE
Experiment1	Experiment1_Band2	gi|119395750	refseq_rat_lc2_100215.fasta	66040.3	1	44	72	205	0.0554	0.534	TNAENEFVTIKK	R	D	0.997	53.1	29.4	48	2			465.249	1392.72	1393.73	3	-4.942e-06	-0.003546	15857000	278	289	TRUE
Experiment1	Experiment1_Band2	gi|119395750	refseq_rat_lc2_100215.fasta	66040.3	1	44	72	205	0.0554	0.534	TNAENEFVTIKKDVDGAYmTK	R	V	0.997	35.5	29.1	33	2		m19: Oxidation (+15.99)	797.39	2389.15	2390.15	3	-0.000272	-0.1138	627315	278	298	TRUE
Experiment1	Experiment1_Band2	gi|119395750	refseq_rat_lc2_100215.fasta	66040.3	1	44	72	205	0.0554	0.534	TNAENEFVTIKKDVDGAYMTK	R	V	0.997	60.6	29.5	60.6	2			1187.58	2373.15	2374.16	2	-0.001496	-0.6301	202095	278	298	TRUE
Experiment1	Experiment1_Band2	gi|119395750	refseq_rat_lc2_100215.fasta	66040.3	1	44	72	205	0.0554	0.534	TNAENEFVTIKKDVDGAYMTK	R	V	0.997	63.7	29.1	63.7	2			792.051	2373.13	2374.16	3	-0.02159	-9.092	2150620	278	298	TRUE
Experiment1	Experiment1_Band2	gi|119395750	refseq_rat_lc2_100215.fasta	66040.3	1	44	72	205	0.0554	0.534	VDQLKSDQSRLDSELK	R	N	0.997	26.4	30.3	22.5	2			620.993	1859.96	1860.97	3	-0.0007769	-0.4175	469402	242	257	TRUE
Experiment1	Experiment1_Band2	gi|119395750	refseq_rat_lc2_100215.fasta	66040.3	1	44	72	205	0.0554	0.534	VDQLKSDQSRLDSELK	R	N	0.997	51.4	30.3	42.5	2			930.986	1859.96	1860.97	2	-0.0008259	-0.4438	463167	242	257	TRUE
Experiment1	Experiment1_Band2	gi|119395750	refseq_rat_lc2_100215.fasta	66040.3	1	44	72	205	0.0554	0.534	VRFLEQQNQVLQTK	K	W	0.997	38.2	28.6	35	2			865.981	1729.95	1730.95	2	-0.0004259	-0.2461	267383	198	211	TRUE
Experiment1	Experiment1_Band2	gi|119395750	refseq_rat_lc2_100215.fasta	66040.3	1	44	72	205	0.0554	0.534	VRFLEQQNQVLQTK	K	W	0.997	38.9	28.6	36	2			577.656	1729.95	1730.95	3	-1.594e-05	-0.00921	333050	198	211	TRUE
Experiment1	Experiment1_Band2	gi|119395750	refseq_rat_lc2_100215.fasta	66040.3	1	44	72	205	0.0554	0.534	WELLQQVDTSTR	K	T	0.997	40.8	31.1	40.8	2			738.377	1474.74	1475.75	2	-0.002296	-1.556	54289.2	212	223	TRUE
Experiment1	Experiment1_Band2	gi|119395750	refseq_rat_lc2_100215.fasta	66040.3	1	44	72	205	0.0554	0.534	WELLQQVDTSTR	K	T	0.997	44.4	31	44.4	2			738.378	1474.74	1475.75	2	0.0003941	0.267	44428.8	212	223	TRUE
Experiment1	Experiment1_Band2	gi|119395750	refseq_rat_lc2_100215.fasta	66040.3	1	44	72	205	0.0554	0.534	WELLQQVDTSTR	K	T	0.997	63.8	31.1	63	2			738.378	1474.74	1475.75	2	-0.001076	-0.7291	713018	212	223	TRUE
Experiment1	Experiment1_Band2	gi|119395750	refseq_rat_lc2_100215.fasta	66040.3	1	44	72	205	0.0554	0.534	WELLQQVDTSTR	K	T	0.997	65.4	31.1	62.7	2			738.378	1474.74	1475.75	2	-0.0007059	-0.4784	1172830	212	223	TRUE
Experiment1	Experiment1_Band2	gi|119395750	refseq_rat_lc2_100215.fasta	66040.3	1	44	72	205	0.0554	0.534	YEDEINKR	K	T	0.99	28.4	27.6	15.8	2			533.762	1065.51	1066.52	2	-3.594e-05	-0.0337	454680	270	277	TRUE
Experiment1	Experiment1_Band2	gi|119395750	refseq_rat_lc2_100215.fasta	66040.3	1	44	72	205	0.0554	0.534	YEELQITAGR	K	H	0.992	35.5	28.9	32.1	2			590.305	1178.59	1179.6	2	0.001304	1.106	23042.8	377	386	TRUE
Experiment1	Experiment1_Band2	gi|119395750	refseq_rat_lc2_100215.fasta	66040.3	1	44	72	205	0.0554	0.534	YEELQITAGR	K	H	0.995	44.9	28.8	44.9	2			590.296	1178.58	1179.6	2	-0.01554	-13.17	60214	377	386	TRUE
Experiment1	Experiment1_Band2	gi|119395750	refseq_rat_lc2_100215.fasta	66040.3	1	44	72	205	0.0554	0.534	YEELQITAGR	K	H	0.995	33.4	28.9	23	2			590.304	1178.59	1179.6	2	0.0003341	0.2832	42578.1	377	386	TRUE
Experiment1	Experiment1_Band2	gi|119395750	refseq_rat_lc2_100215.fasta	66040.3	1	44	72	205	0.0554	0.534	YEELQITAGR	K	H	0.996	29.2	28.9	24.4	2			590.304	1178.59	1179.6	2	-0.0002759	-0.2339	31214.2	377	386	TRUE
Experiment1	Experiment1_Band2	gi|119395750	refseq_rat_lc2_100215.fasta	66040.3	1	44	72	205	0.0554	0.534	YEELQITAGR	K	H	0.996	29.9	28.9	20.1	2			590.304	1178.59	1179.6	2	-3.594e-05	-0.03047	30394.9	377	386	TRUE
Experiment1	Experiment1_Band2	gi|119395750	refseq_rat_lc2_100215.fasta	66040.3	1	44	72	205	0.0554	0.534	YEELQITAGR	K	H	0.997	30.2	28.9	26.1	2			590.304	1178.59	1179.6	2	8.406e-05	0.07126	33312.9	377	386	TRUE
Experiment1	Experiment1_Band2	gi|119395750	refseq_rat_lc2_100215.fasta	66040.3	1	44	72	205	0.0554	0.534	YEELQITAGR	K	H	0.997	36.5	28.9	31.7	2			590.304	1178.59	1179.6	2	0.0003341	0.2832	54893	377	386	TRUE
Experiment1	Experiment1_Band2	gi|119395750	refseq_rat_lc2_100215.fasta	66040.3	1	44	72	205	0.0554	0.534	YEELQITAGR	K	H	0.997	49.3	29.1	46.3	2			590.299	1178.58	1179.6	2	-0.01029	-8.72	46497.4	377	386	TRUE
Experiment1	Experiment1_Band2	gi|119395750	refseq_rat_lc2_100215.fasta	66040.3	1	44	72	205	0.0554	0.534	YEELQITAGR	K	H	0.997	37	28.9	32.9	2			590.304	1178.59	1179.6	2	0.0003341	0.2832	6935.59	377	386	TRUE
Experiment1	Experiment1_Band2	gi|119395750	refseq_rat_lc2_100215.fasta	66040.3	1	44	72	205	0.0554	0.534	YEELQITAGR	K	H	0.997	32.3	28.9	24.7	2			590.304	1178.59	1179.6	2	8.406e-05	0.07126	48265.4	377	386	TRUE
Experiment1	Experiment1_Band2	gi|119395750	refseq_rat_lc2_100215.fasta	66040.3	1	44	72	205	0.0554	0.534	YEELQITAGR	K	H	0.997	32.6	28.9	30.3	2			590.304	1178.59	1179.6	2	0.0002141	0.1815	61248.2	377	386	TRUE
Experiment1	Experiment1_Band2	gi|119395750	refseq_rat_lc2_100215.fasta	66040.3	1	44	72	205	0.0554	0.534	YEELQITAGR	K	H	0.997	38.2	28.9	31.2	2			590.304	1178.59	1179.6	2	0.0003341	0.2832	46015	377	386	TRUE
Experiment1	Experiment1_Band2	gi|119395750	refseq_rat_lc2_100215.fasta	66040.3	1	44	72	205	0.0554	0.534	YEELQITAGR	K	H	0.997	41.1	28.9	38.5	2			590.303	1178.59	1179.6	2	-0.0008859	-0.7511	22821.3	377	386	TRUE
Experiment1	Experiment1_Band2	gi|119395750	refseq_rat_lc2_100215.fasta	66040.3	1	44	72	205	0.0554	0.534	YEELQITAGR	K	H	0.997	42.7	28.9	34.5	2			590.304	1178.59	1179.6	2	-0.0007659	-0.6493	60341	377	386	TRUE
Experiment1	Experiment1_Band2	gi|119395750	refseq_rat_lc2_100215.fasta	66040.3	1	44	72	205	0.0554	0.534	YEELQITAGR	K	H	0.997	44.1	28.9	37.8	2			590.304	1178.59	1179.6	2	0.0003341	0.2832	231421	377	386	TRUE
Experiment1	Experiment1_Band2	gi|119395750	refseq_rat_lc2_100215.fasta	66040.3	1	44	72	205	0.0554	0.534	YEELQITAGR	K	H	0.997	54	29.1	42.4	2			590.292	1178.57	1179.6	2	-0.0236	-20	115514	377	386	TRUE
Experiment1	Experiment1_Band2	gi|119395750	refseq_rat_lc2_100215.fasta	66040.3	1	44	72	205	0.0554	0.534	YEELQITAGR	K	H	0.997	58.6	29.1	48.6	2			590.299	1178.58	1179.6	2	-0.01017	-8.618	10975.8	377	386	TRUE
Experiment1	Experiment1_Band2	gi|119395750	refseq_rat_lc2_100215.fasta	66040.3	1	44	72	205	0.0554	0.534	YEELQITAGR	K	H	0.997	41.1	28.9	32.7	2			590.304	1178.59	1179.6	2	0.0002141	0.1815	34643	377	386	TRUE
Experiment1	Experiment1_Band2	gi|119395750	refseq_rat_lc2_100215.fasta	66040.3	1	44	72	205	0.0554	0.534	YEELQITAGR	K	H	0.997	42.7	28.9	31	2			590.304	1178.59	1179.6	2	-3.594e-05	-0.03047	31926.7	377	386	TRUE
Experiment1	Experiment1_Band2	gi|119395750	refseq_rat_lc2_100215.fasta	66040.3	1	44	72	205	0.0554	0.534	YEELQITAGR	K	H	0.997	48.8	28.9	40.3	2			590.304	1178.59	1179.6	2	0.001064	0.902	38869.6	377	386	TRUE
Experiment1	Experiment1_Band2	gi|119395750	refseq_rat_lc2_100215.fasta	66040.3	1	44	72	205	0.0554	0.534	YEELQITAGR	K	H	0.997	43.2	28.9	40.6	2			590.304	1178.59	1179.6	2	-0.0002759	-0.2339	59549.8	377	386	TRUE
Experiment1	Experiment1_Band2	gi|119395750	refseq_rat_lc2_100215.fasta	66040.3	1	44	72	205	0.0554	0.534	YEELQITAGR	K	H	0.997	43.7	28.9	33.5	2			590.304	1178.59	1179.6	2	-0.0002759	-0.2339	105865	377	386	TRUE
Experiment1	Experiment1_Band2	gi|119395750	refseq_rat_lc2_100215.fasta	66040.3	1	44	72	205	0.0554	0.534	YEELQITAGR	K	H	0.997	43.8	28.9	38.8	2			590.304	1178.59	1179.6	2	8.406e-05	0.07126	25278.3	377	386	TRUE
Experiment1	Experiment1_Band2	gi|119395750	refseq_rat_lc2_100215.fasta	66040.3	1	44	72	205	0.0554	0.534	YEELQITAGR	K	H	0.997	49.7	28.9	41.2	2			590.304	1178.59	1179.6	2	0.0004541	0.3849	34608.4	377	386	TRUE
Experiment1	Experiment1_Band2	gi|119395750	refseq_rat_lc2_100215.fasta	66040.3	1	44	72	205	0.0554	0.534	YEELQITAGR	K	H	0.997	44.3	28.9	40.7	2			590.304	1178.59	1179.6	2	8.406e-05	0.07126	30354.4	377	386	TRUE
Experiment1	Experiment1_Band2	gi|119395750	refseq_rat_lc2_100215.fasta	66040.3	1	44	72	205	0.0554	0.534	YEELQITAGR	K	H	0.997	50.7	28.9	46.4	2			590.304	1178.59	1179.6	2	0.001064	0.902	37802.9	377	386	TRUE
Experiment1	Experiment1_Band2	gi|119395750	refseq_rat_lc2_100215.fasta	66040.3	1	44	72	205	0.0554	0.534	YEELQITAGR	K	H	0.997	45	28.9	29.8	2			590.304	1178.59	1179.6	2	8.406e-05	0.07126	21456.4	377	386	TRUE
Experiment1	Experiment1_Band2	gi|119395750	refseq_rat_lc2_100215.fasta	66040.3	1	44	72	205	0.0554	0.534	YEELQITAGR	K	H	0.997	45	28.9	39.1	2			590.304	1178.59	1179.6	2	-0.0001559	-0.1322	71720.2	377	386	TRUE
Experiment1	Experiment1_Band2	gi|119395750	refseq_rat_lc2_100215.fasta	66040.3	1	44	72	205	0.0554	0.534	YEELQITAGR	K	H	0.997	45.4	28.9	38.7	2			590.304	1178.59	1179.6	2	0.0002141	0.1815	30793	377	386	TRUE
Experiment1	Experiment1_Band2	gi|119395750	refseq_rat_lc2_100215.fasta	66040.3	1	44	72	205	0.0554	0.534	YEELQITAGR	K	H	0.997	45.7	28.9	40.5	2			590.304	1178.59	1179.6	2	8.406e-05	0.07126	31221.9	377	386	TRUE
Experiment1	Experiment1_Band2	gi|119395750	refseq_rat_lc2_100215.fasta	66040.3	1	44	72	205	0.0554	0.534	YEELQITAGR	K	H	0.997	45.8	28.9	40.5	2			590.304	1178.59	1179.6	2	-3.594e-05	-0.03047	38061.3	377	386	TRUE
Experiment1	Experiment1_Band2	gi|119395750	refseq_rat_lc2_100215.fasta	66040.3	1	44	72	205	0.0554	0.534	YEELQITAGR	K	H	0.997	45.8	28.9	40.5	2			590.304	1178.59	1179.6	2	8.406e-05	0.07126	34506.4	377	386	TRUE
Experiment1	Experiment1_Band2	gi|119395750	refseq_rat_lc2_100215.fasta	66040.3	1	44	72	205	0.0554	0.534	YEELQITAGR	K	H	0.997	46.1	28.9	38.6	2			590.304	1178.59	1179.6	2	0.0002141	0.1815	44551.7	377	386	TRUE
Experiment1	Experiment1_Band2	gi|119395750	refseq_rat_lc2_100215.fasta	66040.3	1	44	72	205	0.0554	0.534	YEELQITAGR	K	H	0.997	46.7	28.9	40.9	2			590.304	1178.59	1179.6	2	8.406e-05	0.07126	52115.8	377	386	TRUE
Experiment1	Experiment1_Band2	gi|119395750	refseq_rat_lc2_100215.fasta	66040.3	1	44	72	205	0.0554	0.534	YEELQITAGR	K	H	0.997	53.2	28.9	48.5	2			590.304	1178.59	1179.6	2	0.0004541	0.3849	43634.5	377	386	TRUE
Experiment1	Experiment1_Band2	gi|119395750	refseq_rat_lc2_100215.fasta	66040.3	1	44	72	205	0.0554	0.534	YEELQITAGR	K	H	0.997	53.6	28.9	46.5	2			590.304	1178.59	1179.6	2	0.0003341	0.2832	31241.3	377	386	TRUE
Experiment1	Experiment1_Band2	gi|119395750	refseq_rat_lc2_100215.fasta	66040.3	1	44	72	205	0.0554	0.534	YEELQITAGR	K	H	0.997	47.9	28.9	42.9	2			590.304	1178.59	1179.6	2	-3.594e-05	-0.03047	8910.02	377	386	TRUE
Experiment1	Experiment1_Band2	gi|119395750	refseq_rat_lc2_100215.fasta	66040.3	1	44	72	205	0.0554	0.534	YEELQITAGR	K	H	0.997	48	28.9	40.5	2			590.304	1178.59	1179.6	2	8.406e-05	0.07126	34697.2	377	386	TRUE
Experiment1	Experiment1_Band2	gi|119395750	refseq_rat_lc2_100215.fasta	66040.3	1	44	72	205	0.0554	0.534	YEELQITAGR	K	H	0.997	48.2	28.9	42.8	2			590.304	1178.59	1179.6	2	0.0002141	0.1815	91751.2	377	386	TRUE
Experiment1	Experiment1_Band2	gi|119395750	refseq_rat_lc2_100215.fasta	66040.3	1	44	72	205	0.0554	0.534	YEELQITAGR	K	H	0.997	48.5	28.9	47.6	2			590.304	1178.59	1179.6	2	-3.594e-05	-0.03047	29304.3	377	386	TRUE
Experiment1	Experiment1_Band2	gi|119395750	refseq_rat_lc2_100215.fasta	66040.3	1	44	72	205	0.0554	0.534	YEELQITAGR	K	H	0.997	48.7	28.9	42.1	2			590.304	1178.59	1179.6	2	8.406e-05	0.07126	34416	377	386	TRUE
Experiment1	Experiment1_Band2	gi|119395750	refseq_rat_lc2_100215.fasta	66040.3	1	44	72	205	0.0554	0.534	YEELQITAGR	K	H	0.997	48.7	28.9	39.4	2			590.304	1178.59	1179.6	2	-3.594e-05	-0.03047	74240	377	386	TRUE
Experiment1	Experiment1_Band2	gi|119395750	refseq_rat_lc2_100215.fasta	66040.3	1	44	72	205	0.0554	0.534	YEELQITAGR	K	H	0.997	48.7	28.9	37.9	2			590.304	1178.59	1179.6	2	8.406e-05	0.07126	30474.5	377	386	TRUE
Experiment1	Experiment1_Band2	gi|119395750	refseq_rat_lc2_100215.fasta	66040.3	1	44	72	205	0.0554	0.534	YEELQITAGR	K	H	0.997	48.8	28.9	36.8	2			590.304	1178.59	1179.6	2	-0.0003959	-0.3357	32381.9	377	386	TRUE
Experiment1	Experiment1_Band2	gi|119395750	refseq_rat_lc2_100215.fasta	66040.3	1	44	72	205	0.0554	0.534	YEELQITAGR	K	H	0.997	49.1	28.9	40.8	2			590.304	1178.59	1179.6	2	8.406e-05	0.07126	33548.8	377	386	TRUE
Experiment1	Experiment1_Band2	gi|119395750	refseq_rat_lc2_100215.fasta	66040.3	1	44	72	205	0.0554	0.534	YEELQITAGR	K	H	0.997	50.2	28.9	40.2	2			590.304	1178.59	1179.6	2	8.406e-05	0.07126	27290	377	386	TRUE
Experiment1	Experiment1_Band2	gi|119395750	refseq_rat_lc2_100215.fasta	66040.3	1	44	72	205	0.0554	0.534	YEELQITAGR	K	H	0.997	50.3	28.9	40.7	2			590.304	1178.59	1179.6	2	8.406e-05	0.07126	30071.8	377	386	TRUE
Experiment1	Experiment1_Band2	gi|119395750	refseq_rat_lc2_100215.fasta	66040.3	1	44	72	205	0.0554	0.534	YEELQITAGR	K	H	0.997	50.6	28.9	47.4	2			590.304	1178.59	1179.6	2	-0.0001559	-0.1322	36922	377	386	TRUE
Experiment1	Experiment1_Band2	gi|119395750	refseq_rat_lc2_100215.fasta	66040.3	1	44	72	205	0.0554	0.534	YEELQITAGR	K	H	0.997	51.5	28.9	45.5	2			590.304	1178.59	1179.6	2	-0.0001559	-0.1322	34604.5	377	386	TRUE
Experiment1	Experiment1_Band2	gi|119395750	refseq_rat_lc2_100215.fasta	66040.3	1	44	72	205	0.0554	0.534	YEELQITAGR	K	H	0.997	53.2	28.9	44	2			590.304	1178.59	1179.6	2	-0.0001559	-0.1322	17342.4	377	386	TRUE
Experiment1	Experiment1_Band2	gi|119395750	refseq_rat_lc2_100215.fasta	66040.3	1	44	72	205	0.0554	0.534	YEELQITAGR	K	H	0.997	58.8	28.9	47.9	2			590.303	1178.59	1179.6	2	-0.0008859	-0.7511	1972760	377	386	TRUE
Experiment1	Experiment1_Band2	gi|119395750	refseq_rat_lc2_100215.fasta	66040.3	1	44	72	205	0.0554	0.534	YEELQITAGR	K	H	0.997	53.7	28.9	49.7	2			590.304	1178.59	1179.6	2	8.406e-05	0.07126	27718.1	377	386	TRUE
Experiment1	Experiment1_Band2	gi|119395750	refseq_rat_lc2_100215.fasta	66040.3	1	44	72	205	0.0554	0.534	YEELQITAGR	K	H	0.997	53.8	28.9	44.3	2			590.304	1178.59	1179.6	2	-3.594e-05	-0.03047	30023.5	377	386	TRUE
Experiment1	Experiment1_Band2	gi|119395750	refseq_rat_lc2_100215.fasta	66040.3	1	44	72	205	0.0554	0.534	YEELQITAGR	K	H	0.997	54	28.9	42.6	2			590.304	1178.59	1179.6	2	8.406e-05	0.07126	30637.1	377	386	TRUE
Experiment1	Experiment1_Band2	gi|119395750	refseq_rat_lc2_100215.fasta	66040.3	1	44	72	205	0.0554	0.534	YEELQITAGR	K	H	0.997	55.6	28.9	45.9	2			590.304	1178.59	1179.6	2	-0.0001559	-0.1322	16597.8	377	386	TRUE
Experiment1	Experiment1_Band2	gi|119395750	refseq_rat_lc2_100215.fasta	66040.3	1	44	72	205	0.0554	0.534	YEELQITAGR	K	H	0.997	56.2	28.9	47.2	2			590.304	1178.59	1179.6	2	8.406e-05	0.07126	14370.4	377	386	TRUE
Experiment1	Experiment1_Band2	gi|119395750	refseq_rat_lc2_100215.fasta	66040.3	1	44	72	205	0.0554	0.534	YEELQITAGR	K	H	0.997	56.3	28.9	46.7	2			590.304	1178.59	1179.6	2	-3.594e-05	-0.03047	31884	377	386	TRUE
Experiment1	Experiment1_Band2	gi|119395750	refseq_rat_lc2_100215.fasta	66040.3	1	44	72	205	0.0554	0.534	YEELQITAGR	K	H	0.997	64.4	28.9	54.4	2			590.304	1178.59	1179.6	2	-3.594e-05	-0.03047	18262.5	377	386	TRUE
Experiment1	Experiment1_Band2	gi|119395750	refseq_rat_lc2_100215.fasta	66040.3	1	44	72	205	0.0554	0.534	YEELQITAGR	K	H	0.997	65.6	28.9	58.8	2			590.304	1178.59	1179.6	2	-3.594e-05	-0.03047	12153.3	377	386	TRUE
Experiment1	Experiment1_Band2	gi|119395750	refseq_rat_lc2_100215.fasta	66040.3	1	44	72	205	0.0554	0.534	YEELQITAGR	K	H	0.997	66.2	28.9	54.5	2			590.304	1178.59	1179.6	2	-0.0005259	-0.4459	225506	377	386	TRUE
Experiment1	Experiment1_Band2	gi|119395750	refseq_rat_lc2_100215.fasta	66040.3	1	44	72	205	0.0554	0.534	YEELQITAGR	K	H	0.997	68.7	28.9	56.3	2			590.304	1178.59	1179.6	2	0.0002141	0.1815	16936.4	377	386	TRUE
Experiment1	Experiment1_Band2	gi|119395750	refseq_rat_lc2_100215.fasta	66040.3	1	44	72	205	0.0554	0.534	YEELQITAGR	K	H	0.997	72.9	28.9	58.8	2			590.304	1178.59	1179.6	2	-0.0003959	-0.3357	2227380	377	386	TRUE
Experiment1	Experiment1_Band2	gi|5031839	refseq_rat_lc2_100215.fasta	60046.4	1	2	2	40	0.0108	0.394	ADTLTDEINFLR	K	A	0.997	82.1	29.9	53.3	2			704.359	1406.7	1407.71	2	-0.0004159	-0.2955	47743.4	288	299	TRUE
Experiment1	Experiment1_Band2	gi|5031839	refseq_rat_lc2_100215.fasta	60046.4	1	2	2	40	0.0108	0.394	AEAESWYQTK	R	Y	0.997	51.8	25	49.1	2			606.78	1211.55	1212.55	2	0.0001241	0.1023	224923	350	359	TRUE
Experiment1	Experiment1_Band2	gi|5031839	refseq_rat_lc2_100215.fasta	60046.4	1	2	2	40	0.0108	0.394	AIGGGLSSVGGGSSTIK	R	Y	0.997	79.1	29.8	72.4	2			724.391	1446.77	1447.78	2	0.0003341	0.2307	840229	534	550	TRUE
Experiment1	Experiment1_Band2	gi|5031839	refseq_rat_lc2_100215.fasta	60046.4	1	2	2	40	0.0108	0.394	AQYEEIAQR	K	S	0.997	46.2	28.2	38.6	2			554.27	1106.53	1107.54	2	-0.01043	-9.414	705167	339	347	TRUE
Experiment1	Experiment1_Band2	gi|5031839	refseq_rat_lc2_100215.fasta	60046.4	1	2	2	40	0.0108	0.394	AQYEEIAQR	K	S	0.997	43.7	28.9	30	2			554.275	1106.54	1107.54	2	0.0003141	0.2836	298733	339	347	TRUE
Experiment1	Experiment1_Band2	gi|5031839	refseq_rat_lc2_100215.fasta	60046.4	1	2	2	40	0.0108	0.394	DVDAAYMNK	K	V	0.992	27.7	25	0.7	2			513.732	1025.45	1026.46	2	0.0003241	0.3157	156279	273	281	TRUE
Experiment1	Experiment1_Band2	gi|5031839	refseq_rat_lc2_100215.fasta	60046.4	1	2	2	40	0.0108	0.394	FASFIDKVR	K	F	0.997	38	27.8	29.3	2			541.803	1081.59	1082.6	2	6.406e-05	0.05917	299009	174	182	TRUE
Experiment1	Experiment1_Band2	gi|5031839	refseq_rat_lc2_100215.fasta	60046.4	1	2	2	40	0.0108	0.394	FASFIDKVR	K	F	0.997	49.8	27.8	37.8	2			541.803	1081.59	1082.6	2	-0.0001759	-0.1625	1457630	174	182	TRUE
Experiment1	Experiment1_Band2	gi|5031839	refseq_rat_lc2_100215.fasta	60046.4	1	2	2	40	0.0108	0.394	GRLDSELR	R	G	0.99	36.1	32.1	9.67	2			473.259	944.504	945.511	2	-6.594e-05	-0.06974	689068	233	240	TRUE
Experiment1	Experiment1_Band2	gi|5031839	refseq_rat_lc2_100215.fasta	60046.4	1	2	2	40	0.0108	0.394	ISIGGGScAISGGYGSR	R	A	0.997	85.6	28.2	64.2	2	c8: Carbamidomethyl (+57.02)		799.883	1597.75	1598.76	2	-0.0009612	-0.6012	610828	70	86	TRUE
Experiment1	Experiment1_Band2	gi|5031839	refseq_rat_lc2_100215.fasta	60046.4	1	2	2	40	0.0108	0.394	KLLEGEEcR	R	L	0.997	47.1	30.9	47.1	2	c8: Carbamidomethyl (+57.02)		567.285	1132.56	1133.56	2	0.0001888	0.1665	195213	467	475	TRUE
Experiment1	Experiment1_Band2	gi|5031839	refseq_rat_lc2_100215.fasta	60046.4	1	2	2	40	0.0108	0.394	LLEGEEcR	K	L	0.99	41.8	29.4	29	2	c7: Carbamidomethyl (+57.02)		503.237	1004.46	1005.47	2	-0.0003912	-0.3891	462793	468	475	TRUE
Experiment1	Experiment1_Band2	gi|5031839	refseq_rat_lc2_100215.fasta	60046.4	1	2	2	40	0.0108	0.394	LLKEYQELMNVK	R	L	0.997	42.7	28.5	40.4	2			754.413	1506.81	1507.82	2	-0.001006	-0.6672	219413	444	455	TRUE
Experiment1	Experiment1_Band2	gi|5031839	refseq_rat_lc2_100215.fasta	60046.4	1	2	2	40	0.0108	0.394	NKYEDEINK	K	R	0.997	31.1	28.1	19.9	2			576.78	1151.55	1152.55	2	0.0001441	0.125	468683	251	259	TRUE
Experiment1	Experiment1_Band2	gi|5031839	refseq_rat_lc2_100215.fasta	60046.4	1	2	2	40	0.0108	0.394	NKYEDEINKR	K	T	0.997	32	29.2	12.6	2			654.831	1307.65	1308.65	2	-0.0001259	-0.09624	4557710	251	260	TRUE
Experiment1	Experiment1_Band2	gi|5031839	refseq_rat_lc2_100215.fasta	60046.4	1	2	2	40	0.0108	0.394	NKYEDEINKR	K	T	0.997	43.9	29.2	32	2			436.89	1307.65	1308.65	3	-0.0002269	-0.1734	2383390	251	260	TRUE
Experiment1	Experiment1_Band2	gi|5031839	refseq_rat_lc2_100215.fasta	60046.4	1	2	2	40	0.0108	0.394	NLDLDSIIAEVK	R	A	0.997	40.8	30.5	31.8	2			665.367	1328.72	1329.73	2	0.0002441	0.1835	55656.2	327	338	TRUE
Experiment1	Experiment1_Band2	gi|5031839	refseq_rat_lc2_100215.fasta	60046.4	1	2	2	40	0.0108	0.394	NLDLDSIIAEVK	R	A	0.997	43	30.5	40.4	2			665.367	1328.72	1329.73	2	0.0002441	0.1835	45997.1	327	338	TRUE
Experiment1	Experiment1_Band2	gi|5031839	refseq_rat_lc2_100215.fasta	60046.4	1	2	2	40	0.0108	0.394	NLDLDSIIAEVK	R	A	0.997	62.9	30.4	48.4	2			665.367	1328.72	1329.73	2	-0.0004859	-0.3654	177590	327	338	TRUE
Experiment1	Experiment1_Band2	gi|5031839	refseq_rat_lc2_100215.fasta	60046.4	1	2	2	40	0.0108	0.394	NLDLDSIIAEVK	R	A	0.997	63.9	30.5	53	2			665.367	1328.72	1329.73	2	0.0002441	0.1835	88798.2	327	338	TRUE
Experiment1	Experiment1_Band2	gi|5031839	refseq_rat_lc2_100215.fasta	60046.4	1	2	2	40	0.0108	0.394	NLDLDSIIAEVK	R	A	0.997	76.1	30.4	65.3	2			665.366	1328.72	1329.73	2	-0.001226	-0.922	7851320	327	338	TRUE
Experiment1	Experiment1_Band2	gi|5031839	refseq_rat_lc2_100215.fasta	60046.4	1	2	2	40	0.0108	0.394	NTKQEIAEINR	R	M	0.997	68.8	31.3	40.9	2			658.352	1314.69	1315.7	2	-0.0002059	-0.1565	282295	376	386	TRUE
Experiment1	Experiment1_Band2	gi|5031839	refseq_rat_lc2_100215.fasta	60046.4	1	2	2	40	0.0108	0.394	QEIAEINR	K	M	0.99	36.4	29.4	21.8	2			486.759	971.504	972.511	2	8.406e-05	0.08643	200619	379	386	TRUE
Experiment1	Experiment1_Band2	gi|5031839	refseq_rat_lc2_100215.fasta	60046.4	1	2	2	40	0.0108	0.394	QLDSIVGER	R	G	0.997	46.6	31.6	25.8	2			508.773	1015.53	1016.54	2	0.0005241	0.5155	901113	224	232	TRUE
Experiment1	Experiment1_Band2	gi|5031839	refseq_rat_lc2_100215.fasta	60046.4	1	2	2	40	0.0108	0.394	SGFSSVSVSR	R	S	0.997	50.3	27.6	41.2	2			506.757	1011.5	1012.51	2	0.0005041	0.4978	400852	31	40	TRUE
Experiment1	Experiment1_Band2	gi|5031839	refseq_rat_lc2_100215.fasta	60046.4	1	2	2	40	0.0108	0.394	SLYGLGGSK	R	R	0.997	42	26.2	35.4	2			441.24	880.465	881.473	2	-0.0002659	-0.3017	295564	60	68	TRUE
Experiment1	Experiment1_Band2	gi|5031839	refseq_rat_lc2_100215.fasta	60046.4	1	2	2	40	0.0108	0.394	SLYGLGGSKR	R	I	0.997	40.9	27.2	29	2			519.291	1036.57	1037.57	2	0.0001941	0.187	366050	60	69	TRUE
Experiment1	Experiment1_Band2	gi|5031839	refseq_rat_lc2_100215.fasta	60046.4	1	2	2	40	0.0108	0.394	SRAEAESWYQTK	R	Y	0.997	46.5	26	36.9	2			728.339	1454.66	1455.69	2	-0.01652	-11.35	222605	348	359	TRUE
Experiment1	Experiment1_Band2	gi|5031839	refseq_rat_lc2_100215.fasta	60046.4	1	2	2	40	0.0108	0.394	SRAEAESWYQTK	R	Y	0.997	24.6	26.6	23	2			485.9	1454.68	1455.69	3	0.0005551	0.3813	241978	348	359	TRUE
Experiment1	Experiment1_Band2	gi|5031839	refseq_rat_lc2_100215.fasta	60046.4	1	2	2	40	0.0108	0.394	SRGSGGLGGAcGGAGFGSR	R	S	0.997	85.4	27.1	81.2	2	c11: Carbamidomethyl (+57.02)		834.386	1666.76	1667.77	2	-0.001361	-0.8162	118012	41	59	TRUE
Experiment1	Experiment1_Band2	gi|5031839	refseq_rat_lc2_100215.fasta	60046.4	1	2	2	40	0.0108	0.394	TAAENEFVTLKK	R	D	0.997	42.2	28.6	32.4	2			450.914	1349.72	1350.73	3	-0.0002759	-0.2043	1003020	261	272	TRUE
Experiment1	Experiment1_Band2	gi|5031839	refseq_rat_lc2_100215.fasta	60046.4	1	2	2	40	0.0108	0.394	TAAENEFVTLKK	R	D	0.997	58.1	28.6	44.2	2			675.867	1349.72	1350.73	2	-0.0003259	-0.2413	606131	261	272	TRUE
Experiment1	Experiment1_Band2	gi|5031839	refseq_rat_lc2_100215.fasta	60046.4	1	2	2	40	0.0108	0.394	TLNNKFASFIDK	K	V	0.997	34.5	28.9	32	2			466.586	1396.73	1397.74	3	-0.0004649	-0.3326	840684	169	180	TRUE
Experiment1	Experiment1_Band2	gi|5031839	refseq_rat_lc2_100215.fasta	60046.4	1	2	2	40	0.0108	0.394	TLNNKFASFIDK	K	V	0.997	58.3	28.9	58.3	2			699.375	1396.73	1397.74	2	-0.0003359	-0.2403	253237	169	180	TRUE
Experiment1	Experiment1_Band2	gi|5031839	refseq_rat_lc2_100215.fasta	60046.4	1	2	2	40	0.0108	0.394	TLNNKFASFIDKVR	K	F	0.997	30.6	28.1	23.5	2			413.983	1651.9	1652.91	4	6.206e-05	0.03754	686861	169	182	TRUE
Experiment1	Experiment1_Band2	gi|5031839	refseq_rat_lc2_100215.fasta	60046.4	1	2	2	40	0.0108	0.394	TLNNKFASFIDKVR	K	F	0.997	32.8	28.1	30.8	2			826.96	1651.91	1652.91	2	0.0003341	0.2021	908555	169	182	TRUE
Experiment1	Experiment1_Band2	gi|5031839	refseq_rat_lc2_100215.fasta	60046.4	1	2	2	40	0.0108	0.394	TLNNKFASFIDKVR	K	F	0.997	63.7	28.1	59	2			551.642	1651.9	1652.91	3	0.0001351	0.08171	1330050	169	182	TRUE
Experiment1	Experiment1_Band2	gi|5031839	refseq_rat_lc2_100215.fasta	60046.4	1	2	2	40	0.0108	0.394	WTLLQEQGTK	K	T	0.997	47.5	31.6	38	2			602.322	1202.63	1203.64	2	-0.0001559	-0.1296	380914	195	204	TRUE
Experiment1	Experiment1_Band2	gi|5031839	refseq_rat_lc2_100215.fasta	60046.4	1	2	2	40	0.0108	0.394	WTLLQEQGTK	K	T	0.997	51.2	31.6	35.3	2			602.322	1202.63	1203.64	2	-0.0005259	-0.437	536831	195	204	TRUE
Experiment1	Experiment1_Band2	gi|5031839	refseq_rat_lc2_100215.fasta	60046.4	1	2	2	40	0.0108	0.394	YEDEINKR	K	T	0.99	28.4	27.6	15.8	2			533.762	1065.51	1066.52	2	-3.594e-05	-0.0337	454680	253	260	TRUE
Experiment1	Experiment1_Band2	gi|15618995	refseq_rat_lc2_100215.fasta	57293.1	0.619	0	0	7	0.00189	0.0593	AEAEALYQTK	K	F	0.997	44.4	28.5	32.9	2			562.286	1122.56	1123.56	2	0.0007241	0.6444	113171	317	326	TRUE
Experiment1	Experiment1_Band2	gi|15618995	refseq_rat_lc2_100215.fasta	57293.1	0.619	0	0	7	0.00189	0.0593	FASFIDKVR	K	F	0.997	38	27.8	29.3	2			541.803	1081.59	1082.6	2	6.406e-05	0.05917	299009	141	149	TRUE
Experiment1	Experiment1_Band2	gi|15618995	refseq_rat_lc2_100215.fasta	57293.1	0.619	0	0	7	0.00189	0.0593	FASFIDKVR	K	F	0.997	49.8	27.8	37.8	2			541.803	1081.59	1082.6	2	-0.0001759	-0.1625	1457630	141	149	TRUE
Experiment1	Experiment1_Band2	gi|15618995	refseq_rat_lc2_100215.fasta	57293.1	0.619	0	0	7	0.00189	0.0593	FLEQQNQVLETK	R	W	0.997	37.5	30.3	23.8	2			738.888	1475.76	1476.77	2	-0.0002359	-0.1598	182356	150	161	TRUE
Experiment1	Experiment1_Band2	gi|15618995	refseq_rat_lc2_100215.fasta	57293.1	0.619	0	0	7	0.00189	0.0593	FLEQQNQVLETK	R	W	0.997	46.7	30.3	27.4	2			738.888	1475.76	1476.77	2	-0.001086	-0.7354	890280	150	161	TRUE
Experiment1	Experiment1_Band2	gi|15618995	refseq_rat_lc2_100215.fasta	57293.1	0.619	0	0	7	0.00189	0.0593	FLEQQNQVLETK	R	W	0.997	50.2	30.3	30	2			738.889	1475.76	1476.77	2	0.0003741	0.2533	377902	150	161	TRUE
Experiment1	Experiment1_Band2	gi|15618995	refseq_rat_lc2_100215.fasta	57293.1	0.619	0	0	7	0.00189	0.0593	FLEQQNQVLETK	R	W	0.997	54.7	30.3	34.2	2			738.888	1475.76	1476.77	2	-0.0003559	-0.241	3227970	150	161	TRUE
Experiment1	Experiment1_Band2	TGGT1_262620,TGME49_262620,TGVEG_262620	ToxoDB11_lc2_082214.fasta	31760.6	0.95	1	1	1	0.00027	0.0341	ADVFEDFQGR	R	S	0.997	32.4	25	31.1	2			592.273	1182.53	1183.54	2	-5.594e-05	-0.04727	181970	51	60	TRUE
Experiment1	Experiment1_Band2	TGGT1_263990,TGME49_263990,TGVEG_263990	ToxoDB11_lc2_082214.fasta	15406.3	0.95	1	1	1	0.00027	0.104	VSVAEVLESDPAFR	R	Q	0.997	42.3	31	39	2			759.894	1517.77	1518.78	2	-1.594e-05	-0.0105	36704.6	86	99	TRUE
Experiment1	Experiment1_Band2	TGGT1_218820,TGME49_218820,TGVEG_218820	ToxoDB11_lc2_082214.fasta	15392.2	0.95	1	1	1	0.00027	0.0743	TAIGAASLLQR	K	D	0.997	60.3	29.5	41.7	2			550.825	1099.63	1100.64	2	-8.594e-05	-0.07808	153900	77	87	TRUE
Experiment1	Experiment1_Band2	gi|27806963	refseq_rat_lc2_100215.fasta	26019	0.999	1	1	2	0.000541	0.0856	ALNEINQFYQK	K	F	0.997	57.4	29.1	49.9	2			684.351	1366.69	1367.7	2	-0.0003259	-0.2383	285679	96	106	TRUE
Experiment1	Experiment1_Band2	gi|27806963	refseq_rat_lc2_100215.fasta	26019	0.999	1	1	2	0.000541	0.0856	FALPQYLK	K	T	0.99	34.6	27	26.3	2			490.284	978.554	979.561	2	-4.594e-05	-0.0469	139760	189	196	TRUE
Experiment1	Experiment1_Band2	gi|195972866	refseq_rat_lc2_100215.fasta	58802.7	1	26	37	101	0.0273	0.44	AETEcQNTEYQQLLDIK	R	I	0.997	100	27.1	100	2	c5: Carbamidomethyl (+57.02)		1041.99	2081.96	2082.97	2	-0.001201	-0.5767	306702	423	439	TRUE
Experiment1	Experiment1_Band2	gi|195972866	refseq_rat_lc2_100215.fasta	58802.7	1	26	37	101	0.0273	0.44	ALEESNYELEGK	R	I	0.997	43.6	27.3	43.6	2			691.328	1380.64	1381.65	2	0.0001141	0.08255	171474	166	177	TRUE
Experiment1	Experiment1_Band2	gi|195972866	refseq_rat_lc2_100215.fasta	58802.7	1	26	37	101	0.0273	0.44	ALEESNYELEGK	R	I	0.997	73.2	27.3	73.2	2			691.328	1380.64	1381.65	2	-5.942e-06	-0.004301	391214	166	177	TRUE
Experiment1	Experiment1_Band2	gi|195972866	refseq_rat_lc2_100215.fasta	58802.7	1	26	37	101	0.0273	0.44	ALEESNYELEGK	R	I	0.997	80.8	27.3	76.2	2			691.328	1380.64	1381.65	2	-0.0003759	-0.2721	914784	166	177	TRUE
Experiment1	Experiment1_Band2	gi|195972866	refseq_rat_lc2_100215.fasta	58802.7	1	26	37	101	0.0273	0.44	ALEESNYELEGKIK	R	E	0.995	24.8	29.9	19.2	2			541.614	1621.82	1622.83	3	-4.494e-05	-0.02769	315103	166	179	TRUE
Experiment1	Experiment1_Band2	gi|195972866	refseq_rat_lc2_100215.fasta	58802.7	1	26	37	101	0.0273	0.44	ALEESNYELEGKIK	R	E	0.997	69.7	29.9	63.4	2			811.917	1621.82	1622.83	2	-0.0007559	-0.4658	259061	166	179	TRUE
Experiment1	Experiment1_Band2	gi|195972866	refseq_rat_lc2_100215.fasta	58802.7	1	26	37	101	0.0273	0.44	DAEAWFNEK	K	S	0.997	49.9	25.7	37.3	2			555.248	1108.48	1109.49	2	-0.0006659	-0.6002	2500360	335	343	TRUE
Experiment1	Experiment1_Band2	gi|195972866	refseq_rat_lc2_100215.fasta	58802.7	1	26	37	101	0.0273	0.44	DAEAWFNEK	K	S	0.997	45	25.8	32.9	2			555.249	1108.48	1109.49	2	0.0001941	0.1749	629812	335	343	TRUE
Experiment1	Experiment1_Band2	gi|195972866	refseq_rat_lc2_100215.fasta	58802.7	1	26	37	101	0.0273	0.44	DAEAWFNEKSK	K	E	0.997	38.6	27	24.4	2			662.812	1323.61	1324.62	2	-0.0003459	-0.2612	629345	335	345	TRUE
Experiment1	Experiment1_Band2	gi|195972866	refseq_rat_lc2_100215.fasta	58802.7	1	26	37	101	0.0273	0.44	ELTTEIDNNIEQISSYK	K	S	0.997	95.1	29.4	95.1	2			998.989	1995.96	1996.97	2	-0.001246	-0.6239	178094	346	362	TRUE
Experiment1	Experiment1_Band2	gi|195972866	refseq_rat_lc2_100215.fasta	58802.7	1	26	37	101	0.0273	0.44	ELTTEIDNNIEQISSYK	K	S	0.997	102	29.4	98.6	2			998.988	1995.96	1996.97	2	-0.001616	-0.8092	1001440	346	362	TRUE
Experiment1	Experiment1_Band2	gi|195972866	refseq_rat_lc2_100215.fasta	58802.7	1	26	37	101	0.0273	0.44	EWYEKHGNSHQGEPR	K	D	0.997	44.3	25	44.3	2			927.404	1852.79	1853.83	2	-0.03172	-17.11	162107	180	194	TRUE
Experiment1	Experiment1_Band2	gi|195972866	refseq_rat_lc2_100215.fasta	58802.7	1	26	37	101	0.0273	0.44	GSLGGGFSSGGFSGGSFSR	K	G	0.996	28.7	27.5	28.7	2			854.389	1706.76	1707.77	2	-0.0005959	-0.349	33891.4	41	59	TRUE
Experiment1	Experiment1_Band2	gi|195972866	refseq_rat_lc2_100215.fasta	58802.7	1	26	37	101	0.0273	0.44	GSLGGGFSSGGFSGGSFSR	K	G	0.997	29.3	27.5	29.3	2			854.39	1706.76	1707.77	2	-0.0004659	-0.2728	52938.1	41	59	TRUE
Experiment1	Experiment1_Band2	gi|195972866	refseq_rat_lc2_100215.fasta	58802.7	1	26	37	101	0.0273	0.44	GSLGGGFSSGGFSGGSFSR	K	G	0.997	30	27.5	30	2			854.389	1706.76	1707.77	2	-0.0007159	-0.4192	41341.4	41	59	TRUE
Experiment1	Experiment1_Band2	gi|195972866	refseq_rat_lc2_100215.fasta	58802.7	1	26	37	101	0.0273	0.44	GSLGGGFSSGGFSGGSFSR	K	G	0.997	34.8	27.5	34.8	2			854.389	1706.76	1707.77	2	-0.001076	-0.63	16241.9	41	59	TRUE
Experiment1	Experiment1_Band2	gi|195972866	refseq_rat_lc2_100215.fasta	58802.7	1	26	37	101	0.0273	0.44	GSLGGGFSSGGFSGGSFSR	K	G	0.997	30.9	27.5	30.9	2			854.39	1706.76	1707.77	2	-0.0003459	-0.2026	32190.2	41	59	TRUE
Experiment1	Experiment1_Band2	gi|195972866	refseq_rat_lc2_100215.fasta	58802.7	1	26	37	101	0.0273	0.44	GSLGGGFSSGGFSGGSFSR	K	G	0.997	34.4	27.5	31.5	2			854.39	1706.76	1707.77	2	-0.0002259	-0.1323	46898.6	41	59	TRUE
Experiment1	Experiment1_Band2	gi|195972866	refseq_rat_lc2_100215.fasta	58802.7	1	26	37	101	0.0273	0.44	GSLGGGFSSGGFSGGSFSR	K	G	0.997	39.4	27.5	39.2	2			854.389	1706.76	1707.77	2	-0.001446	-0.8467	48260.8	41	59	TRUE
Experiment1	Experiment1_Band2	gi|195972866	refseq_rat_lc2_100215.fasta	58802.7	1	26	37	101	0.0273	0.44	GSLGGGFSSGGFSGGSFSR	K	G	0.997	34.7	27.5	34.7	2			854.39	1706.77	1707.77	2	0.0001441	0.08435	28164.5	41	59	TRUE
Experiment1	Experiment1_Band2	gi|195972866	refseq_rat_lc2_100215.fasta	58802.7	1	26	37	101	0.0273	0.44	GSLGGGFSSGGFSGGSFSR	K	G	0.997	35.5	27.5	33.5	2			854.39	1706.76	1707.77	2	-0.0002259	-0.1323	30678.9	41	59	TRUE
Experiment1	Experiment1_Band2	gi|195972866	refseq_rat_lc2_100215.fasta	58802.7	1	26	37	101	0.0273	0.44	GSLGGGFSSGGFSGGSFSR	K	G	0.997	41	27.8	38.7	2			854.391	1706.77	1707.77	2	0.001484	0.869	35101.8	41	59	TRUE
Experiment1	Experiment1_Band2	gi|195972866	refseq_rat_lc2_100215.fasta	58802.7	1	26	37	101	0.0273	0.44	GSLGGGFSSGGFSGGSFSR	K	G	0.997	41.5	27.5	41.5	2			854.389	1706.76	1707.77	2	-0.001566	-0.917	43536.5	41	59	TRUE
Experiment1	Experiment1_Band2	gi|195972866	refseq_rat_lc2_100215.fasta	58802.7	1	26	37	101	0.0273	0.44	GSLGGGFSSGGFSGGSFSR	K	G	0.997	37.2	27.5	37.2	2			854.39	1706.76	1707.77	2	1.406e-05	0.008232	40609.8	41	59	TRUE
Experiment1	Experiment1_Band2	gi|195972866	refseq_rat_lc2_100215.fasta	58802.7	1	26	37	101	0.0273	0.44	GSLGGGFSSGGFSGGSFSR	K	G	0.997	48.5	27.4	48.5	2			854.389	1706.76	1707.77	2	-0.002296	-1.344	41397	41	59	TRUE
Experiment1	Experiment1_Band2	gi|195972866	refseq_rat_lc2_100215.fasta	58802.7	1	26	37	101	0.0273	0.44	GSLGGGFSSGGFSGGSFSR	K	G	0.997	44.5	27.5	38.4	2			854.389	1706.76	1707.77	2	-0.001206	-0.7061	24721.4	41	59	TRUE
Experiment1	Experiment1_Band2	gi|195972866	refseq_rat_lc2_100215.fasta	58802.7	1	26	37	101	0.0273	0.44	GSLGGGFSSGGFSGGSFSR	K	G	0.997	46	27.5	46	2			854.39	1706.77	1707.77	2	0.0007541	0.4415	19430	41	59	TRUE
Experiment1	Experiment1_Band2	gi|195972866	refseq_rat_lc2_100215.fasta	58802.7	1	26	37	101	0.0273	0.44	GSLGGGFSSGGFSGGSFSR	K	G	0.997	44.3	27.5	43.8	2			854.389	1706.76	1707.77	2	-0.0007159	-0.4192	23514.8	41	59	TRUE
Experiment1	Experiment1_Band2	gi|195972866	refseq_rat_lc2_100215.fasta	58802.7	1	26	37	101	0.0273	0.44	GSLGGGFSSGGFSGGSFSR	K	G	0.997	44.4	27.5	41.2	2			854.39	1706.76	1707.77	2	-0.0004659	-0.2728	42008.1	41	59	TRUE
Experiment1	Experiment1_Band2	gi|195972866	refseq_rat_lc2_100215.fasta	58802.7	1	26	37	101	0.0273	0.44	GSLGGGFSSGGFSGGSFSR	K	G	0.997	53.9	27.5	53.9	2			854.389	1706.76	1707.77	2	-0.001326	-0.7764	78030.2	41	59	TRUE
Experiment1	Experiment1_Band2	gi|195972866	refseq_rat_lc2_100215.fasta	58802.7	1	26	37	101	0.0273	0.44	GSLGGGFSSGGFSGGSFSR	K	G	0.997	53.9	27.5	46	2			854.389	1706.76	1707.77	2	-0.001076	-0.63	19194.2	41	59	TRUE
Experiment1	Experiment1_Band2	gi|195972866	refseq_rat_lc2_100215.fasta	58802.7	1	26	37	101	0.0273	0.44	GSLGGGFSSGGFSGGSFSR	K	G	0.997	49.9	27.5	49.2	2			854.389	1706.76	1707.77	2	-0.0005959	-0.349	18605.2	41	59	TRUE
Experiment1	Experiment1_Band2	gi|195972866	refseq_rat_lc2_100215.fasta	58802.7	1	26	37	101	0.0273	0.44	GSLGGGFSSGGFSGGSFSR	K	G	0.997	56.7	27.4	52	2			854.389	1706.76	1707.77	2	-0.002056	-1.204	37172.7	41	59	TRUE
Experiment1	Experiment1_Band2	gi|195972866	refseq_rat_lc2_100215.fasta	58802.7	1	26	37	101	0.0273	0.44	GSLGGGFSSGGFSGGSFSR	K	G	0.997	52.1	27.5	49.7	2			854.389	1706.76	1707.77	2	-0.0007159	-0.4192	37307.8	41	59	TRUE
Experiment1	Experiment1_Band2	gi|195972866	refseq_rat_lc2_100215.fasta	58802.7	1	26	37	101	0.0273	0.44	GSLGGGFSSGGFSGGSFSR	K	G	0.997	53	27.5	46.9	2			854.389	1706.76	1707.77	2	-0.0007159	-0.4192	34458.5	41	59	TRUE
Experiment1	Experiment1_Band2	gi|195972866	refseq_rat_lc2_100215.fasta	58802.7	1	26	37	101	0.0273	0.44	GSLGGGFSSGGFSGGSFSR	K	G	0.997	61	27.5	61	2			854.389	1706.76	1707.77	2	-0.0009559	-0.5598	51776.3	41	59	TRUE
Experiment1	Experiment1_Band2	gi|195972866	refseq_rat_lc2_100215.fasta	58802.7	1	26	37	101	0.0273	0.44	GSLGGGFSSGGFSGGSFSR	K	G	0.997	63.8	27.5	63.8	2			854.39	1706.77	1707.77	2	0.0005041	0.2952	17207	41	59	TRUE
Experiment1	Experiment1_Band2	gi|195972866	refseq_rat_lc2_100215.fasta	58802.7	1	26	37	101	0.0273	0.44	GSLGGGFSSGGFSGGSFSR	K	G	0.997	58.1	27.5	57	2			854.389	1706.76	1707.77	2	-0.0007159	-0.4192	16046.3	41	59	TRUE
Experiment1	Experiment1_Band2	gi|195972866	refseq_rat_lc2_100215.fasta	58802.7	1	26	37	101	0.0273	0.44	GSLGGGFSSGGFSGGSFSR	K	G	0.997	58.3	27.5	58.3	2			854.389	1706.76	1707.77	2	-0.0005959	-0.349	30962.9	41	59	TRUE
Experiment1	Experiment1_Band2	gi|195972866	refseq_rat_lc2_100215.fasta	58802.7	1	26	37	101	0.0273	0.44	GSLGGGFSSGGFSGGSFSR	K	G	0.997	58.8	27.5	58.8	2			854.39	1706.76	1707.77	2	1.406e-05	0.008232	29753.9	41	59	TRUE
Experiment1	Experiment1_Band2	gi|195972866	refseq_rat_lc2_100215.fasta	58802.7	1	26	37	101	0.0273	0.44	GSLGGGFSSGGFSGGSFSR	K	G	0.997	70.5	27.4	70.5	2			854.389	1706.76	1707.77	2	-0.002056	-1.204	21518.4	41	59	TRUE
Experiment1	Experiment1_Band2	gi|195972866	refseq_rat_lc2_100215.fasta	58802.7	1	26	37	101	0.0273	0.44	GSLGGGFSSGGFSGGSFSR	K	G	0.997	71.9	27.5	71.9	2			854.39	1706.76	1707.77	2	1.406e-05	0.008232	32348.6	41	59	TRUE
Experiment1	Experiment1_Band2	gi|195972866	refseq_rat_lc2_100215.fasta	58802.7	1	26	37	101	0.0273	0.44	GSLGGGFSSGGFSGGSFSR	K	G	0.997	79.8	27.5	75.8	2			854.389	1706.76	1707.77	2	-0.001686	-0.9872	20772.4	41	59	TRUE
Experiment1	Experiment1_Band2	gi|195972866	refseq_rat_lc2_100215.fasta	58802.7	1	26	37	101	0.0273	0.44	GSLGGGFSSGGFSGGSFSR	K	G	0.997	78.9	27.5	78.9	2			854.39	1706.76	1707.77	2	-0.0003459	-0.2026	15674.1	41	59	TRUE
Experiment1	Experiment1_Band2	gi|195972866	refseq_rat_lc2_100215.fasta	58802.7	1	26	37	101	0.0273	0.44	GSLGGGFSSGGFSGGSFSR	K	G	0.997	91.5	27.5	91.5	2			854.39	1706.76	1707.77	2	-0.0002259	-0.1323	192853	41	59	TRUE
Experiment1	Experiment1_Band2	gi|195972866	refseq_rat_lc2_100215.fasta	58802.7	1	26	37	101	0.0273	0.44	GSLGGGFSSGGFSGGSFSR	K	G	0.997	97.3	27.5	90.7	2			854.389	1706.76	1707.77	2	-0.001206	-0.7061	29933.7	41	59	TRUE
Experiment1	Experiment1_Band2	gi|195972866	refseq_rat_lc2_100215.fasta	58802.7	1	26	37	101	0.0273	0.44	GSLGGGFSSGGFSGGSFSR	K	G	0.997	97.8	27.4	93.4	2			854.389	1706.76	1707.77	2	-0.002296	-1.344	1277660	41	59	TRUE
Experiment1	Experiment1_Band2	gi|195972866	refseq_rat_lc2_100215.fasta	58802.7	1	26	37	101	0.0273	0.44	GSLGGGFSSGGFSGGSFSR	K	G	0.997	99.5	27.5	99.5	2			854.39	1706.77	1707.77	2	0.0001441	0.08435	79239.2	41	59	TRUE
Experiment1	Experiment1_Band2	gi|195972866	refseq_rat_lc2_100215.fasta	58802.7	1	26	37	101	0.0273	0.44	GSLGGGFSSGGFSGGSFSR	K	G	0.997	127	27.5	125	2			854.389	1706.76	1707.77	2	-0.0007159	-0.4192	1477090	41	59	TRUE
Experiment1	Experiment1_Band2	gi|195972866	refseq_rat_lc2_100215.fasta	58802.7	1	26	37	101	0.0273	0.44	GSSGGGcFGGSSGGYGGLGGFGGGSFR	R	G	0.997	59.7	25	59.7	2	c7: Carbamidomethyl (+57.02)		781.666	2341.98	2342.98	3	-0.001032	-0.4406	157492	60	86	TRUE
Experiment1	Experiment1_Band2	gi|195972866	refseq_rat_lc2_100215.fasta	58802.7	1	26	37	101	0.0273	0.44	GSSGGGcFGGSSGGYGGLGGFGGGSFR	R	G	0.997	140	25	140	2	c7: Carbamidomethyl (+57.02)		1171.99	2341.97	2342.98	2	-0.002731	-1.166	154829	60	86	TRUE
Experiment1	Experiment1_Band2	gi|195972866	refseq_rat_lc2_100215.fasta	58802.7	1	26	37	101	0.0273	0.44	IKEWYEKHGNSHQGEPR	K	D	0.997	30.4	29.6	29.5	2			699.008	2094	2095.01	3	0.0001741	0.08308	1068360	178	194	TRUE
Experiment1	Experiment1_Band2	gi|195972866	refseq_rat_lc2_100215.fasta	58802.7	1	26	37	101	0.0273	0.44	IKEWYEKHGNSHQGEPR	K	D	0.997	56.7	29.8	54.1	2			1048.01	2094	2095.01	2	0.001464	0.6988	193309	178	194	TRUE
Experiment1	Experiment1_Band2	gi|195972866	refseq_rat_lc2_100215.fasta	58802.7	1	26	37	101	0.0273	0.44	IRLENEIQTYR	K	S	0.995	24.2	29.4	6.68	2			478.928	1433.76	1434.77	3	6.506e-05	0.04534	1334870	440	450	TRUE
Experiment1	Experiment1_Band2	gi|195972866	refseq_rat_lc2_100215.fasta	58802.7	1	26	37	101	0.0273	0.44	IRLENEIQTYR	K	S	0.996	34.3	29.5	28.7	2			717.888	1433.76	1434.77	2	-0.0008359	-0.5826	147524	440	450	TRUE
Experiment1	Experiment1_Band2	gi|195972866	refseq_rat_lc2_100215.fasta	58802.7	1	26	37	101	0.0273	0.44	IRLENEIQTYR	K	S	0.997	49	29.5	44.9	2			717.888	1433.76	1434.77	2	-0.0007159	-0.499	264521	440	450	TRUE
Experiment1	Experiment1_Band2	gi|195972866	refseq_rat_lc2_100215.fasta	58802.7	1	26	37	101	0.0273	0.44	IRLENEIQTYR	K	S	0.997	60.6	29.4	55.5	2			717.889	1433.76	1434.77	2	0.0008741	0.6092	2239860	440	450	TRUE
Experiment1	Experiment1_Band2	gi|195972866	refseq_rat_lc2_100215.fasta	58802.7	1	26	37	101	0.0273	0.44	KDAEAWFNEK	R	S	0.997	34.8	27.6	28.4	2			413.2	1236.58	1237.58	3	0.001184	0.9567	568341	334	343	TRUE
Experiment1	Experiment1_Band2	gi|195972866	refseq_rat_lc2_100215.fasta	58802.7	1	26	37	101	0.0273	0.44	KDAEAWFNEK	R	S	0.997	50.6	27.4	44.6	2			619.296	1236.58	1237.58	2	0.0004041	0.3265	331010	334	343	TRUE
Experiment1	Experiment1_Band2	gi|195972866	refseq_rat_lc2_100215.fasta	58802.7	1	26	37	101	0.0273	0.44	KDAEAWFNEK	R	S	0.997	65.2	27.6	55.7	2			619.297	1236.58	1237.58	2	0.001264	1.021	658433	334	343	TRUE
Experiment1	Experiment1_Band2	gi|195972866	refseq_rat_lc2_100215.fasta	58802.7	1	26	37	101	0.0273	0.44	KNHEEEMKDLR	K	N	0.997	26.6	28	19.4	2			476.901	1427.68	1428.69	3	-0.0002369	-0.1658	160960	285	295	TRUE
Experiment1	Experiment1_Band2	gi|195972866	refseq_rat_lc2_100215.fasta	58802.7	1	26	37	101	0.0273	0.44	KNHEEEMKDLR	K	N	0.997	40.4	28.1	27.2	2			714.848	1427.68	1428.69	2	-0.0007659	-0.5361	820596	285	295	TRUE
Experiment1	Experiment1_Band2	gi|195972866	refseq_rat_lc2_100215.fasta	58802.7	1	26	37	101	0.0273	0.44	KNHEEEMKDLR	K	N	0.997	33.7	28	21	2			476.902	1427.68	1428.69	3	4.506e-05	0.03154	578619	285	295	TRUE
Experiment1	Experiment1_Band2	gi|195972866	refseq_rat_lc2_100215.fasta	58802.7	1	26	37	101	0.0273	0.44	LAADDFRLK	R	Y	0.994	28.2	29	0	2			524.793	1047.57	1048.58	2	-0.0002059	-0.1964	347059	229	237	TRUE
Experiment1	Experiment1_Band2	gi|195972866	refseq_rat_lc2_100215.fasta	58802.7	1	26	37	101	0.0273	0.44	LASYLDKVR	R	A	0.997	40.7	26.2	31	2			532.809	1063.6	1064.61	2	8.406e-05	0.07896	425000	157	165	TRUE
Experiment1	Experiment1_Band2	gi|195972866	refseq_rat_lc2_100215.fasta	58802.7	1	26	37	101	0.0273	0.44	LASYLDKVR	R	A	0.997	49.2	26.2	34.1	2			532.809	1063.6	1064.61	2	8.406e-05	0.07896	1089950	157	165	TRUE
Experiment1	Experiment1_Band2	gi|195972866	refseq_rat_lc2_100215.fasta	58802.7	1	26	37	101	0.0273	0.44	LENEIQTYR	R	S	0.997	49.3	29.1	45.8	2			583.296	1164.58	1165.58	2	-8.594e-05	-0.07373	864864	442	450	TRUE
Experiment1	Experiment1_Band2	gi|195972866	refseq_rat_lc2_100215.fasta	58802.7	1	26	37	101	0.0273	0.44	LKYENEVALR	R	Q	0.997	34.4	28.9	21.6	2			412.231	1233.67	1234.68	3	-0.0004569	-0.3701	10364400	236	245	TRUE
Experiment1	Experiment1_Band2	gi|195972866	refseq_rat_lc2_100215.fasta	58802.7	1	26	37	101	0.0273	0.44	LKYENEVALR	R	Q	0.997	50.3	29.3	35.9	2			617.843	1233.67	1234.68	2	-0.0007759	-0.6285	11231800	236	245	TRUE
Experiment1	Experiment1_Band2	gi|195972866	refseq_rat_lc2_100215.fasta	58802.7	1	26	37	101	0.0273	0.44	NHEEEMKDLR	K	N	0.997	30.5	25	23.5	2			434.203	1299.59	1300.6	3	-0.0002359	-0.1814	2277130	286	295	TRUE
Experiment1	Experiment1_Band2	gi|195972866	refseq_rat_lc2_100215.fasta	58802.7	1	26	37	101	0.0273	0.44	NHEEEMKDLR	K	N	0.997	44.6	25	37.2	2			650.801	1299.59	1300.6	2	-0.0003759	-0.2891	195863	286	295	TRUE
Experiment1	Experiment1_Band2	gi|195972866	refseq_rat_lc2_100215.fasta	58802.7	1	26	37	101	0.0273	0.44	NHEEEMKDLR	K	N	0.997	44.9	25	42.5	2			650.801	1299.59	1300.6	2	-0.0001259	-0.09683	683321	286	295	TRUE
Experiment1	Experiment1_Band2	gi|195972866	refseq_rat_lc2_100215.fasta	58802.7	1	26	37	101	0.0273	0.44	QSLEASLAETEGR	K	Y	0.997	86.3	30.8	74.6	2			695.844	1389.67	1390.68	2	-0.0005959	-0.4285	1269330	387	399	TRUE
Experiment1	Experiment1_Band2	gi|195972866	refseq_rat_lc2_100215.fasta	58802.7	1	26	37	101	0.0273	0.44	QSVEADINGLR	R	R	0.997	60.9	29.8	51.1	2			601.301	1200.59	1201.62	2	-0.02345	-19.51	327405	246	256	TRUE
Experiment1	Experiment1_Band2	gi|195972866	refseq_rat_lc2_100215.fasta	58802.7	1	26	37	101	0.0273	0.44	QSVEADINGLRR	R	V	0.997	26.9	30.7	18.5	2			453.244	1356.71	1357.72	3	0.0002541	0.1871	1123850	246	257	TRUE
Experiment1	Experiment1_Band2	gi|195972866	refseq_rat_lc2_100215.fasta	58802.7	1	26	37	101	0.0273	0.44	QSVEADINGLRR	R	V	0.997	38.5	30.7	20.8	2			679.363	1356.71	1357.72	2	0.0003341	0.246	929876	246	257	TRUE
Experiment1	Experiment1_Band2	gi|195972866	refseq_rat_lc2_100215.fasta	58802.7	1	26	37	101	0.0273	0.44	RVLDELTLTK	R	A	0.997	42.6	27.2	27	2			594.353	1186.69	1187.7	2	-0.0003759	-0.3165	609183	257	266	TRUE
Experiment1	Experiment1_Band2	gi|195972866	refseq_rat_lc2_100215.fasta	58802.7	1	26	37	101	0.0273	0.44	SGGGGGGGGcGGGGGVSSLR	R	I	0.997	113	25	108	2	c10: Carbamidomethyl (+57.02)		775.342	1548.67	1549.68	2	-0.0005612	-0.3622	391541	16	35	TRUE
Experiment1	Experiment1_Band2	gi|195972866	refseq_rat_lc2_100215.fasta	58802.7	1	26	37	101	0.0273	0.44	SKELTTEIDNNIEQISSYK	K	S	0.997	41.9	29.6	41.8	2			738.038	2211.09	2212.1	3	-8.694e-05	-0.0393	285014	344	362	TRUE
Experiment1	Experiment1_Band2	gi|195972866	refseq_rat_lc2_100215.fasta	58802.7	1	26	37	101	0.0273	0.44	SKELTTEIDNNIEQISSYK	K	S	0.997	51.1	29.6	51	2			738.037	2211.09	2212.1	3	-0.001185	-0.5357	499886	344	362	TRUE
Experiment1	Experiment1_Band2	gi|195972866	refseq_rat_lc2_100215.fasta	58802.7	1	26	37	101	0.0273	0.44	SKELTTEIDNNIEQISSYK	K	S	0.997	106	29.5	106	2			1106.55	2211.09	2212.1	2	-0.003126	-1.413	154062	344	362	TRUE
Experiment1	Experiment1_Band2	gi|195972866	refseq_rat_lc2_100215.fasta	58802.7	1	26	37	101	0.0273	0.44	SKELTTEIDNNIEQISSYK	K	S	0.997	116	29.5	115	2			1106.55	2211.09	2212.1	2	-0.003376	-1.526	139327	344	362	TRUE
Experiment1	Experiment1_Band2	gi|195972866	refseq_rat_lc2_100215.fasta	58802.7	1	26	37	101	0.0273	0.44	SLLEGEGSSGGGGR	R	G	0.997	62.5	28.9	49	2			631.802	1261.59	1262.6	2	-0.0007359	-0.5829	1413030	451	464	TRUE
Experiment1	Experiment1_Band2	gi|195972866	refseq_rat_lc2_100215.fasta	58802.7	1	26	37	101	0.0273	0.44	SLLEGEGSSGGGGR	R	G	0.997	65.1	29.2	49.1	2			631.802	1261.59	1262.6	2	-5.942e-06	-0.004706	469523	451	464	TRUE
Experiment1	Experiment1_Band2	gi|195972866	refseq_rat_lc2_100215.fasta	58802.7	1	26	37	101	0.0273	0.44	SQYEQLAEQNR	R	K	0.997	64.4	28.2	56	2			683.323	1364.63	1365.64	2	0.0002241	0.1641	1906680	323	333	TRUE
Experiment1	Experiment1_Band2	gi|195972866	refseq_rat_lc2_100215.fasta	58802.7	1	26	37	101	0.0273	0.44	SQYEQLAEQNRK	R	D	0.997	25.6	29	17.1	2			498.583	1492.73	1493.73	3	-0.0009749	-0.6527	7368390	323	334	TRUE
Experiment1	Experiment1_Band2	gi|195972866	refseq_rat_lc2_100215.fasta	58802.7	1	26	37	101	0.0273	0.44	SQYEQLAEQNRK	R	D	0.997	42.4	29	36.2	2			747.371	1492.73	1493.73	2	-0.0001659	-0.1111	184998	323	334	TRUE
Experiment1	Experiment1_Band2	gi|195972866	refseq_rat_lc2_100215.fasta	58802.7	1	26	37	101	0.0273	0.44	SQYEQLAEQNRK	R	D	0.997	53.8	29	48.4	2			747.37	1492.73	1493.73	2	-0.001876	-1.256	38685500	323	334	TRUE
Experiment1	Experiment1_Band2	gi|195972866	refseq_rat_lc2_100215.fasta	58802.7	1	26	37	101	0.0273	0.44	SQYEQLAEQNRKDAEAWFNEK	R	S	0.997	34.9	27.9	34.9	2			1292.61	2583.2	2584.21	2	-0.001466	-0.5673	373971	323	343	TRUE
Experiment1	Experiment1_Band2	gi|195972866	refseq_rat_lc2_100215.fasta	58802.7	1	26	37	101	0.0273	0.44	SQYEQLAEQNRKDAEAWFNEK	R	S	0.997	36.6	27.9	35.4	2			862.073	2583.2	2584.21	3	-0.002636	-1.02	2906920	323	343	TRUE
Experiment1	Experiment1_Band2	gi|195972866	refseq_rat_lc2_100215.fasta	58802.7	1	26	37	101	0.0273	0.44	VLDELTLTK	R	A	0.997	57.4	29.1	55.5	2			516.303	1030.59	1031.6	2	-0.0002359	-0.2287	995893	258	266	TRUE
Experiment1	Experiment1_Band2	gi|195972866	refseq_rat_lc2_100215.fasta	58802.7	1	26	37	101	0.0273	0.44	VRALEESNYELEGK	K	I	0.995	33.1	29.3	25.6	2			818.912	1635.81	1636.82	2	-0.001046	-0.639	329171	164	177	TRUE
Experiment1	Experiment1_Band2	gi|195972866	refseq_rat_lc2_100215.fasta	58802.7	1	26	37	101	0.0273	0.44	VTmQNLNDR	K	L	0.997	52.4	29.4	40.8	2		m3: Oxidation (+15.99)	553.767	1105.52	1106.53	2	0.000329	0.2974	264638	148	156	TRUE
Experiment1	Experiment1_Band2	gi|195972866	refseq_rat_lc2_100215.fasta	58802.7	1	26	37	101	0.0273	0.44	VTmQNLNDR	K	L	0.997	50.9	29.2	38.9	2		m3: Oxidation (+15.99)	553.767	1105.52	1106.53	2	-0.000161	-0.1455	97781.3	148	156	TRUE
Experiment1	Experiment1_Band2	gi|195972866	refseq_rat_lc2_100215.fasta	58802.7	1	26	37	101	0.0273	0.44	VTMQNLNDR	K	L	0.997	57.5	31	44.1	2			545.769	1089.52	1090.53	2	0.0001341	0.1229	5124860	148	156	TRUE
Experiment1	Experiment1_Band2	gi|195972866	refseq_rat_lc2_100215.fasta	58802.7	1	26	37	101	0.0273	0.44	VTMQNLNDR	K	L	0.997	62.9	31	46.8	2			545.769	1089.52	1090.53	2	0.0002541	0.233	467160	148	156	TRUE
Experiment1	Experiment1_Band2	gi|195972866	refseq_rat_lc2_100215.fasta	58802.7	1	26	37	101	0.0273	0.44	VTmQNLNDRLASYLDK	K	V	0.997	38.1	29.8	33.7	2		m3: Oxidation (+15.99)	948.977	1895.94	1896.95	2	-0.001121	-0.5909	215003	148	163	TRUE
Experiment1	Experiment1_Band2	gi|195972866	refseq_rat_lc2_100215.fasta	58802.7	1	26	37	101	0.0273	0.44	VTMQNLNDRLASYLDK	K	V	0.997	38.2	29.9	30	2			627.656	1879.95	1880.95	3	0.0001831	0.09732	612943	148	163	TRUE
Experiment1	Experiment1_Band2	gi|195972866	refseq_rat_lc2_100215.fasta	58802.7	1	26	37	101	0.0273	0.44	VTMQNLNDRLASYLDK	K	V	0.997	67.5	29.9	57.6	2			940.98	1879.95	1880.95	2	-0.0005959	-0.3168	347500	148	163	TRUE
Experiment1	Experiment1_Band2	gi|195972866	refseq_rat_lc2_100215.fasta	58802.7	1	26	37	101	0.0273	0.44	YENEVALR	K	Q	0.99	34	28.9	30.9	2			497.254	992.493	993.5	2	0.0001041	0.1047	229398	238	245	TRUE
Experiment1	Experiment1_Band2	gi|195972866	refseq_rat_lc2_100215.fasta	58802.7	1	26	37	101	0.0273	0.44	YENEVALR	K	Q	0.99	48.1	28.9	33.3	2			497.254	992.493	993.5	2	0.0001041	0.1047	2676750	238	245	TRUE
Experiment1	Experiment1_Band2	TGGT1_309820,TGME49_309820,TGVEG_309820	ToxoDB11_lc2_082214.fasta	20199.9	1	2	2	2	0.000541	0.154	VLEQLTGQRPQFSK	R	A	0.996	24.2	29	14.5	2			544.302	1629.88	1630.89	3	0.0002941	0.1803	198082	37	50	TRUE
Experiment1	Experiment1_Band2	TGGT1_309820,TGME49_309820,TGVEG_309820	ToxoDB11_lc2_082214.fasta	20199.9	1	2	2	2	0.000541	0.154	WFQQTYDGIVLNH	K	-	0.997	37.9	29.5	37.9	2			810.893	1619.77	1620.78	2	-0.0009359	-0.5775	50868.1	163	175	TRUE
Experiment1	Experiment1_Band2	gi|148539846,gi|148539848	refseq_rat_lc2_100215.fasta	99970.6	1	5	6	6	0.00162	0.0714	GVDKEPLNLFYIER	R	D	0.996	25	30	19	2			564.97	1691.89	1692.9	3	0.0003441	0.2032	199324	177	190	TRUE
Experiment1	Experiment1_Band2	gi|148539846,gi|148539848	refseq_rat_lc2_100215.fasta	99970.6	1	5	6	6	0.00162	0.0714	GVDKEPLNLFYIER	R	D	0.997	48.9	29.8	34.6	2			846.951	1691.89	1692.9	2	-0.0005559	-0.3284	165507	177	190	TRUE
Experiment1	Experiment1_Band2	gi|148539846,gi|148539848	refseq_rat_lc2_100215.fasta	99970.6	1	5	6	6	0.00162	0.0714	IPIEDKDLINTANWR	R	V	0.997	35.2	29.8	33.7	2			599.988	1796.94	1797.95	3	-0.0002759	-0.1535	389932	376	390	TRUE
Experiment1	Experiment1_Band2	gi|148539846,gi|148539848	refseq_rat_lc2_100215.fasta	99970.6	1	5	6	6	0.00162	0.0714	ISTDKETNEGVLSVVKPLNYEENR	K	Q	0.997	50.4	29.4	35.7	2			912.134	2733.38	2734.39	3	-0.001267	-0.4633	207149	406	429	TRUE
Experiment1	Experiment1_Band2	gi|148539846,gi|148539848	refseq_rat_lc2_100215.fasta	99970.6	1	5	6	6	0.00162	0.0714	LKYSILQQTPR	R	S	0.997	32.5	27.3	27.4	2			673.893	1345.77	1346.78	2	-0.0002659	-0.1975	362508	280	290	TRUE
Experiment1	Experiment1_Band2	gi|148539846,gi|148539848	refseq_rat_lc2_100215.fasta	99970.6	1	5	6	6	0.00162	0.0714	YSILQQTPR	K	S	0.997	33.2	29.7	28	2			553.304	1104.59	1105.6	2	0.0002441	0.2207	308603	282	290	TRUE
Experiment1	Experiment1_Band2	gi|76363560	refseq_rat_lc2_100215.fasta	11807.4	0.95	1	1	1	0.00027	0.11	LNIDQNPGTAPK	K	Y	0.997	58.4	28.7	58.4	2			634.335	1266.66	1267.66	2	-0.0008459	-0.6673	227232	59	70	TRUE
Experiment1	Experiment1_Band2	gi|131412228	refseq_rat_lc2_100215.fasta	45838.5	0.347	0	0	11	0.00297	0.105	ALEEANADLEVK	R	I	0.985	27.4	30.9	27.4	2			651.333	1300.65	1301.66	2	0.0001741	0.1337	6385.61	124	135	TRUE
Experiment1	Experiment1_Band2	gi|131412228	refseq_rat_lc2_100215.fasta	45838.5	0.347	0	0	11	0.00297	0.105	ALEEANADLEVK	R	I	0.995	31.1	30.9	26.1	2			651.333	1300.65	1301.66	2	0.0002941	0.2259	24108.5	124	135	TRUE
Experiment1	Experiment1_Band2	gi|131412228	refseq_rat_lc2_100215.fasta	45838.5	0.347	0	0	11	0.00297	0.105	ALEEANADLEVK	R	I	0.996	31.6	30.9	26.4	2			651.333	1300.65	1301.66	2	-0.0001959	-0.1505	10197.3	124	135	TRUE
Experiment1	Experiment1_Band2	gi|131412228	refseq_rat_lc2_100215.fasta	45838.5	0.347	0	0	11	0.00297	0.105	ALEEANADLEVK	R	I	0.997	56.5	31.1	45.8	2			651.333	1300.65	1301.66	2	0.001144	0.8789	262926	124	135	TRUE
Experiment1	Experiment1_Band2	gi|131412228	refseq_rat_lc2_100215.fasta	45838.5	0.347	0	0	11	0.00297	0.105	ALEEANADLEVK	R	I	0.997	66.1	30.9	53.8	2			651.333	1300.65	1301.66	2	0.0002941	0.2259	807213	124	135	TRUE
Experiment1	Experiment1_Band2	gi|131412228	refseq_rat_lc2_100215.fasta	45838.5	0.347	0	0	11	0.00297	0.105	LAADDFRLK	R	Y	0.994	28.2	29	0	2			524.793	1047.57	1048.58	2	-0.0002059	-0.1964	347059	185	193	TRUE
Experiment1	Experiment1_Band2	gi|131412228	refseq_rat_lc2_100215.fasta	45838.5	0.347	0	0	11	0.00297	0.105	QSVEADINGLR	R	R	0.997	60.9	29.8	51.1	2			601.301	1200.59	1201.62	2	-0.02345	-19.51	327405	202	212	TRUE
Experiment1	Experiment1_Band2	gi|131412228	refseq_rat_lc2_100215.fasta	45838.5	0.347	0	0	11	0.00297	0.105	QSVEADINGLRR	R	V	0.997	26.9	30.7	18.5	2			453.244	1356.71	1357.72	3	0.0002541	0.1871	1123850	202	213	TRUE
Experiment1	Experiment1_Band2	gi|131412228	refseq_rat_lc2_100215.fasta	45838.5	0.347	0	0	11	0.00297	0.105	QSVEADINGLRR	R	V	0.997	38.5	30.7	20.8	2			679.363	1356.71	1357.72	2	0.0003341	0.246	929876	202	213	TRUE
Experiment1	Experiment1_Band2	gi|131412228	refseq_rat_lc2_100215.fasta	45838.5	0.347	0	0	11	0.00297	0.105	TRLEQEIATYR	K	S	0.993	23	29.1	16.5	2			460.581	1378.72	1379.73	3	-0.0002469	-0.179	303424	396	406	TRUE
Experiment1	Experiment1_Band2	gi|131412228	refseq_rat_lc2_100215.fasta	45838.5	0.347	0	0	11	0.00297	0.105	TRLEQEIATYR	K	S	0.997	56.8	29	52.3	2			690.368	1378.72	1379.73	2	0.0004741	0.3436	355970	396	406	TRUE
Experiment1	Experiment1_Band2	gi|194018511	refseq_rat_lc2_100215.fasta	61901.9	1	2	2	10	0.0027	0.0917	FASFIDKVR	K	F	0.997	38	27.8	29.3	2			541.803	1081.59	1082.6	2	6.406e-05	0.05917	299009	175	183	TRUE
Experiment1	Experiment1_Band2	gi|194018511	refseq_rat_lc2_100215.fasta	61901.9	1	2	2	10	0.0027	0.0917	FASFIDKVR	K	F	0.997	49.8	27.8	37.8	2			541.803	1081.59	1082.6	2	-0.0001759	-0.1625	1457630	175	183	TRUE
Experiment1	Experiment1_Band2	gi|194018511	refseq_rat_lc2_100215.fasta	61901.9	1	2	2	10	0.0027	0.0917	FLEQQNQVLQTK	R	W	0.997	47.6	30.6	34.7	2			738.397	1474.78	1475.79	2	0.001104	0.7481	126193	184	195	TRUE
Experiment1	Experiment1_Band2	gi|194018511	refseq_rat_lc2_100215.fasta	61901.9	1	2	2	10	0.0027	0.0917	FLEQQNQVLQTK	R	W	0.997	62.8	30.8	48.7	2			738.396	1474.78	1475.79	2	-0.0008559	-0.58	511300	184	195	TRUE
Experiment1	Experiment1_Band2	gi|194018511	refseq_rat_lc2_100215.fasta	61901.9	1	2	2	10	0.0027	0.0917	FLEQQNQVLQTK	R	W	0.997	75.9	30.8	62.4	2			738.396	1474.78	1475.79	2	-0.001336	-0.9052	11257900	184	195	TRUE
Experiment1	Experiment1_Band2	gi|194018511	refseq_rat_lc2_100215.fasta	61901.9	1	2	2	10	0.0027	0.0917	SKDEAEALYQTK	R	Y	0.997	35.7	28.8	33.4	2			691.843	1381.67	1382.68	2	-0.0006959	-0.5033	161496	349	360	TRUE
Experiment1	Experiment1_Band2	gi|194018511	refseq_rat_lc2_100215.fasta	61901.9	1	2	2	10	0.0027	0.0917	SLDLDSIIDAVR	R	T	0.997	54.6	31	48.5	2			658.857	1315.7	1316.71	2	1.406e-05	0.01068	33845.1	328	339	TRUE
Experiment1	Experiment1_Band2	gi|194018511	refseq_rat_lc2_100215.fasta	61901.9	1	2	2	10	0.0027	0.0917	VRFLEQQNQVLQTK	K	W	0.997	38.2	28.6	35	2			865.981	1729.95	1730.95	2	-0.0004259	-0.2461	267383	182	195	TRUE
Experiment1	Experiment1_Band2	gi|194018511	refseq_rat_lc2_100215.fasta	61901.9	1	2	2	10	0.0027	0.0917	VRFLEQQNQVLQTK	K	W	0.997	38.9	28.6	36	2			577.656	1729.95	1730.95	3	-1.594e-05	-0.00921	333050	182	195	TRUE
Experiment1	Experiment1_Band2	gi|194018511	refseq_rat_lc2_100215.fasta	61901.9	1	2	2	10	0.0027	0.0917	YEDEINKR	K	T	0.99	28.4	27.6	15.8	2			533.762	1065.51	1066.52	2	-3.594e-05	-0.0337	454680	254	261	TRUE
Experiment1	Experiment1_Band2	gi|4557701	refseq_rat_lc2_100215.fasta	48106.7	1	2	4	27	0.0073	0.322	ATMQNLNDR	K	L	0.997	53.8	29.2	40	2			531.753	1061.49	1062.5	2	-0.0001859	-0.175	334881	86	94	TRUE
Experiment1	Experiment1_Band2	gi|4557701	refseq_rat_lc2_100215.fasta	48106.7	1	2	4	27	0.0073	0.322	DAEDWFFSK	K	T	0.997	50.5	25	48.3	2			572.751	1143.49	1144.49	2	0.0001541	0.1346	108772	270	278	TRUE
Experiment1	Experiment1_Band2	gi|4557701	refseq_rat_lc2_100215.fasta	48106.7	1	2	4	27	0.0073	0.322	DAEDWFFSKTEELNR	K	E	0.997	40	25.9	37.5	2			629.623	1885.85	1886.86	3	0.0002241	0.1187	94516.9	270	284	TRUE
Experiment1	Experiment1_Band2	gi|4557701	refseq_rat_lc2_100215.fasta	48106.7	1	2	4	27	0.0073	0.322	DAEDWFFSKTEELNR	K	E	0.997	68.8	25.9	63	2			943.931	1885.85	1886.86	2	-0.0008659	-0.4589	99770.6	270	284	TRUE
Experiment1	Experiment1_Band2	gi|4557701	refseq_rat_lc2_100215.fasta	48106.7	1	2	4	27	0.0073	0.322	EVATNSELVQSGK	R	S	0.997	67.2	31.2	55.6	2			681.349	1360.68	1361.69	2	-0.0006359	-0.467	2092750	285	297	TRUE
Experiment1	Experiment1_Band2	gi|4557701	refseq_rat_lc2_100215.fasta	48106.7	1	2	4	27	0.0073	0.322	EVATNSELVQSGKSEISELRR	R	T	0.997	58.2	29.5	57.7	2			778.075	2331.2	2332.21	3	-0.0009659	-0.4142	1234590	285	305	TRUE
Experiment1	Experiment1_Band2	gi|4557701	refseq_rat_lc2_100215.fasta	48106.7	1	2	4	27	0.0073	0.322	ILNEMRDQYEK	R	M	0.997	29.4	28.6	21.7	2			480.238	1437.69	1438.7	3	0.0003751	0.2607	3063900	252	262	TRUE
Experiment1	Experiment1_Band2	gi|4557701	refseq_rat_lc2_100215.fasta	48106.7	1	2	4	27	0.0073	0.322	ILNEMRDQYEK	R	M	0.997	41.1	28.3	33.5	2			719.853	1437.69	1438.7	2	-0.0003759	-0.2613	2021250	252	262	TRUE
Experiment1	Experiment1_Band2	gi|4557701	refseq_rat_lc2_100215.fasta	48106.7	1	2	4	27	0.0073	0.322	ILNEmRDQYEK	R	M	0.997	50.2	27.3	41	2		m5: Oxidation (+15.99)	727.851	1453.69	1454.69	2	-0.000421	-0.2894	275439	252	262	TRUE
Experiment1	Experiment1_Band2	gi|4557701	refseq_rat_lc2_100215.fasta	48106.7	1	2	4	27	0.0073	0.322	ILNEmRDQYEK	R	M	0.997	51.8	27.6	50	2		m5: Oxidation (+15.99)	727.851	1453.69	1454.69	2	-0.000181	-0.1244	202112	252	262	TRUE
Experiment1	Experiment1_Band2	gi|4557701	refseq_rat_lc2_100215.fasta	48106.7	1	2	4	27	0.0073	0.322	ILNEMRDQYEKMAEK	R	N	0.997	46.4	29.2	0	2			949.46	1896.91	1897.91	2	-0.001466	-0.7724	136847	252	266	TRUE
Experiment1	Experiment1_Band2	gi|4557701	refseq_rat_lc2_100215.fasta	48106.7	1	2	4	27	0.0073	0.322	LASYLDKVR	R	A	0.997	40.7	26.2	31	2			532.809	1063.6	1064.61	2	8.406e-05	0.07896	425000	95	103	TRUE
Experiment1	Experiment1_Band2	gi|4557701	refseq_rat_lc2_100215.fasta	48106.7	1	2	4	27	0.0073	0.322	LASYLDKVR	R	A	0.997	49.2	26.2	34.1	2			532.809	1063.6	1064.61	2	8.406e-05	0.07896	1089950	95	103	TRUE
Experiment1	Experiment1_Band2	gi|4557701	refseq_rat_lc2_100215.fasta	48106.7	1	2	4	27	0.0073	0.322	LEQEIATYRR	R	L	0.993	23.4	29.6	12.9	2			426.898	1277.67	1278.68	3	-0.0001159	-0.09067	521562	377	386	TRUE
Experiment1	Experiment1_Band2	gi|4557701	refseq_rat_lc2_100215.fasta	48106.7	1	2	4	27	0.0073	0.322	LSGGLGAGScR	R	L	0.997	74.5	29	71.8	2	c10: Carbamidomethyl (+57.02)		517.747	1033.48	1034.5	2	-0.01878	-18.16	309290	31	41	TRUE
Experiment1	Experiment1_Band2	gi|4557701	refseq_rat_lc2_100215.fasta	48106.7	1	2	4	27	0.0073	0.322	NHEEEMNALR	K	G	0.997	34.2	25	27.8	2			621.78	1241.55	1242.55	2	-0.0006059	-0.4877	371014	221	230	TRUE
Experiment1	Experiment1_Band2	gi|4557701	refseq_rat_lc2_100215.fasta	48106.7	1	2	4	27	0.0073	0.322	NRKDAEDWFFSK	K	T	0.997	41.1	27.7	41.1	2			771.87	1541.73	1542.73	2	-7.594e-05	-0.04923	104303	267	278	TRUE
Experiment1	Experiment1_Band2	gi|4557701	refseq_rat_lc2_100215.fasta	48106.7	1	2	4	27	0.0073	0.322	NRKDAEDWFFSK	K	T	0.997	37.7	27.6	36	2			514.916	1541.73	1542.73	3	0.0005851	0.3792	160035	267	278	TRUE
Experiment1	Experiment1_Band2	gi|4557701	refseq_rat_lc2_100215.fasta	48106.7	1	2	4	27	0.0073	0.322	SEISELRR	K	T	0.99	33.9	31.6	15.2	2			495.272	988.53	989.537	2	0.0001341	0.1355	413511	298	305	TRUE
Experiment1	Experiment1_Band2	gi|4557701	refseq_rat_lc2_100215.fasta	48106.7	1	2	4	27	0.0073	0.322	TEELNREVATNSELVQSGK	K	S	0.997	52.3	30.1	42.2	2			702.022	2103.04	2104.05	3	0.0003531	0.1678	463199	279	297	TRUE
Experiment1	Experiment1_Band2	gi|4557701	refseq_rat_lc2_100215.fasta	48106.7	1	2	4	27	0.0073	0.322	TEELNREVATNSELVQSGK	K	S	0.997	74.4	30	66.1	2			1052.53	2103.04	2104.05	2	-0.001166	-0.5541	173104	279	297	TRUE
Experiment1	Experiment1_Band2	gi|4557701	refseq_rat_lc2_100215.fasta	48106.7	1	2	4	27	0.0073	0.322	TIVEEVQDGKVISSR	R	E	0.997	89.8	29.8	87.5	2			830.449	1658.88	1659.89	2	-0.001036	-0.6241	147301	410	424	TRUE
Experiment1	Experiment1_Band2	gi|4557701	refseq_rat_lc2_100215.fasta	48106.7	1	2	4	27	0.0073	0.322	TKFETEQALR	R	L	0.989	26.1	28.8	24.3	2			611.825	1221.64	1222.64	2	-0.0002459	-0.2012	390070	171	180	TRUE
Experiment1	Experiment1_Band2	gi|4557701	refseq_rat_lc2_100215.fasta	48106.7	1	2	4	27	0.0073	0.322	TRLEQEIATYR	K	R	0.993	23	29.1	16.5	2			460.581	1378.72	1379.73	3	-0.0002469	-0.179	303424	375	385	TRUE
Experiment1	Experiment1_Band2	gi|4557701	refseq_rat_lc2_100215.fasta	48106.7	1	2	4	27	0.0073	0.322	TRLEQEIATYR	K	R	0.997	56.8	29	52.3	2			690.368	1378.72	1379.73	2	0.0004741	0.3436	355970	375	385	TRUE
Experiment1	Experiment1_Band2	gi|4557701	refseq_rat_lc2_100215.fasta	48106.7	1	2	4	27	0.0073	0.322	TRLEQEIATYRR	K	L	0.997	39	28.8	34.7	2			512.615	1534.82	1535.83	3	0.0003741	0.2436	935878	375	386	TRUE
Experiment1	Experiment1_Band2	gi|4557701	refseq_rat_lc2_100215.fasta	48106.7	1	2	4	27	0.0073	0.322	VLDELTLAR	R	A	0.997	60.3	30.9	48	2			515.292	1028.57	1029.59	2	-0.01807	-17.55	429732	193	201	TRUE
Experiment1	Experiment1_Band2	TGGT1_284540,TGME49_284540,TGVEG_284540	ToxoDB11_lc2_082214.fasta	27635.9	1	16	20	23	0.00622	0.544	cLVTSAKPLSAQQQK	K	E	0.997	43	30.6	29.4	2	c1: Carbamidomethyl (+57.02)		553.635	1657.88	1658.89	3	-5.124e-05	-0.03089	1403330	180	194	TRUE
Experiment1	Experiment1_Band2	TGGT1_284540,TGME49_284540,TGVEG_284540	ToxoDB11_lc2_082214.fasta	27635.9	1	16	20	23	0.00622	0.544	cLVTSAKPLSAQQQK	K	E	0.997	63.9	30.5	54.9	2	c1: Carbamidomethyl (+57.02)		829.948	1657.88	1658.89	2	-0.0004012	-0.2419	734986	180	194	TRUE
Experiment1	Experiment1_Band2	TGGT1_284540,TGME49_284540,TGVEG_284540	ToxoDB11_lc2_082214.fasta	27635.9	1	16	20	23	0.00622	0.544	EIVAALQNR	K	A	0.997	45.9	28	38	2			507.291	1012.57	1013.57	2	0.0002941	0.2901	850040	195	203	TRUE
Experiment1	Experiment1_Band2	TGGT1_284540,TGME49_284540,TGVEG_284540	ToxoDB11_lc2_082214.fasta	27635.9	1	16	20	23	0.00622	0.544	EIVAALQNR	K	A	0.997	48.2	28	38.8	2			507.291	1012.57	1013.57	2	0.0003641	0.3592	730831	195	203	TRUE
Experiment1	Experiment1_Band2	TGGT1_284540,TGME49_284540,TGVEG_284540	ToxoDB11_lc2_082214.fasta	27635.9	1	16	20	23	0.00622	0.544	FDPLTGNLLTTLVENK	K	R	0.997	58.3	29.5	58.3	2			887.983	1773.95	1774.96	2	-5.594e-05	-0.03152	125702	140	155	TRUE
Experiment1	Experiment1_Band2	TGGT1_284540,TGME49_284540,TGVEG_284540	ToxoDB11_lc2_082214.fasta	27635.9	1	16	20	23	0.00622	0.544	IAFSTAAAEDSGASQTLEGR	R	Y	0.997	43.8	28.7	41	2			991.476	1980.94	1981.95	2	-0.001376	-0.6942	67709.2	59	78	TRUE
Experiment1	Experiment1_Band2	TGGT1_284540,TGME49_284540,TGVEG_284540	ToxoDB11_lc2_082214.fasta	27635.9	1	16	20	23	0.00622	0.544	LDRLQSQLLAPL	R	-	0.997	30.3	25	27.9	2			683.906	1365.8	1366.81	2	-0.0006859	-0.5019	85405.6	241	252	TRUE
Experiment1	Experiment1_Band2	TGGT1_284540,TGME49_284540,TGVEG_284540	ToxoDB11_lc2_082214.fasta	27635.9	1	16	20	23	0.00622	0.544	LDRLQSQLLAPL	R	-	0.997	35.1	25	29.8	2			683.906	1365.8	1366.81	2	-0.0006859	-0.5019	336565	241	252	TRUE
Experiment1	Experiment1_Band2	TGGT1_284540,TGME49_284540,TGVEG_284540	ToxoDB11_lc2_082214.fasta	27635.9	1	16	20	23	0.00622	0.544	LFVDSPAVSVQQK	R	L	0.997	73.3	30.1	57.8	2			709.388	1416.76	1417.77	2	-0.0004059	-0.2863	329185	115	127	TRUE
Experiment1	Experiment1_Band2	TGGT1_284540,TGME49_284540,TGVEG_284540	ToxoDB11_lc2_082214.fasta	27635.9	1	16	20	23	0.00622	0.544	LFVDSPAVSVQQK	R	L	0.997	79.3	30.1	59.3	2			709.388	1416.76	1417.77	2	-0.0001659	-0.117	605327	115	127	TRUE
Experiment1	Experiment1_Band2	TGGT1_284540,TGME49_284540,TGVEG_284540	ToxoDB11_lc2_082214.fasta	27635.9	1	16	20	23	0.00622	0.544	LGEQVLDFSVATR	R	L	0.997	88.9	29.9	80.5	2			717.883	1433.75	1434.76	2	-0.0007459	-0.5199	749857	228	240	TRUE
Experiment1	Experiment1_Band2	TGGT1_284540,TGME49_284540,TGVEG_284540	ToxoDB11_lc2_082214.fasta	27635.9	1	16	20	23	0.00622	0.544	LQSQLLAPL	R	-	0.997	39.7	25.2	39.7	2			491.8	981.586	982.593	2	-0.0001559	-0.1587	94400.6	244	252	TRUE
Experiment1	Experiment1_Band2	TGGT1_284540,TGME49_284540,TGVEG_284540	ToxoDB11_lc2_082214.fasta	27635.9	1	16	20	23	0.00622	0.544	NALKDSSEFR	R	L	0.997	43.6	28.5	29.8	2			583.794	1165.57	1166.58	2	8.406e-05	0.07206	640649	105	114	TRUE
Experiment1	Experiment1_Band2	TGGT1_284540,TGME49_284540,TGVEG_284540	ToxoDB11_lc2_082214.fasta	27635.9	1	16	20	23	0.00622	0.544	NQLEKVYGDLESVR	K	N	0.997	41.1	29.6	37.5	2			550.621	1648.84	1649.85	3	0.0001931	0.117	410948	91	104	TRUE
Experiment1	Experiment1_Band2	TGGT1_284540,TGME49_284540,TGVEG_284540	ToxoDB11_lc2_082214.fasta	27635.9	1	16	20	23	0.00622	0.544	NQLEKVYGDLESVR	K	N	0.997	65.4	29.7	57.2	2			825.428	1648.84	1649.85	2	-0.0008859	-0.537	148230	91	104	TRUE
Experiment1	Experiment1_Band2	TGGT1_284540,TGME49_284540,TGVEG_284540	ToxoDB11_lc2_082214.fasta	27635.9	1	16	20	23	0.00622	0.544	PLSAQQQKEIVAALQNR	K	A	0.997	44.9	27.5	44.9	2			632.022	1893.04	1894.05	3	-0.0005659	-0.2988	344993	187	203	TRUE
Experiment1	Experiment1_Band2	TGGT1_284540,TGME49_284540,TGVEG_284540	ToxoDB11_lc2_082214.fasta	27635.9	1	16	20	23	0.00622	0.544	VADAFDAMYR	R	K	0.997	56.9	25	54.2	2			579.766	1157.52	1158.52	2	-0.0001359	-0.1173	911364	163	172	TRUE
Experiment1	Experiment1_Band2	TGGT1_284540,TGME49_284540,TGVEG_284540	ToxoDB11_lc2_082214.fasta	27635.9	1	16	20	23	0.00622	0.544	VADAFDAMYRK	R	E	0.997	28.5	27.9	19.1	2			429.545	1285.61	1286.62	3	-9.694e-05	-0.07535	1249390	163	173	TRUE
Experiment1	Experiment1_Band2	TGGT1_284540,TGME49_284540,TGVEG_284540	ToxoDB11_lc2_082214.fasta	27635.9	1	16	20	23	0.00622	0.544	VADAFDAmYRK	R	E	0.997	43.8	28.1	36.7	2		m8: Oxidation (+15.99)	651.811	1301.61	1302.61	2	-0.000701	-0.5381	254521	163	173	TRUE
Experiment1	Experiment1_Band2	TGGT1_284540,TGME49_284540,TGVEG_284540	ToxoDB11_lc2_082214.fasta	27635.9	1	16	20	23	0.00622	0.544	VADAFDAMYRK	R	E	0.997	65.4	28	60.5	2			643.814	1285.61	1286.62	2	0.0001941	0.1508	294073	163	173	TRUE
Experiment1	Experiment1_Band2	TGGT1_284540,TGME49_284540,TGVEG_284540	ToxoDB11_lc2_082214.fasta	27635.9	1	16	20	23	0.00622	0.544	VADAFDAMYRKEK	R	G	0.997	54.8	29.6	46.4	2			772.382	1542.75	1543.76	2	-0.0001959	-0.1269	168490	163	175	TRUE
Experiment1	Experiment1_Band2	TGGT1_284540,TGME49_284540,TGVEG_284540	ToxoDB11_lc2_082214.fasta	27635.9	1	16	20	23	0.00622	0.544	VYGDLESVR	K	N	0.997	56.9	27.8	43.5	2			519.267	1036.52	1037.53	2	0.0001641	0.1581	382643	96	104	TRUE
Experiment1	Experiment1_Band2	TGGT1_284540,TGME49_284540,TGVEG_284540	ToxoDB11_lc2_082214.fasta	27635.9	1	16	20	23	0.00622	0.544	YKFDPLTGNLLTTLVENK	R	R	0.997	51.9	28.5	46.6	2			689.377	2065.11	2066.12	3	0.0004451	0.2154	37375.5	138	155	TRUE
Experiment1	Experiment1_Band2	gi|12056468,gi|4504811	refseq_rat_lc2_100215.fasta	81745.9	1	7	11	24	0.00649	0.244	AAmIVNQLSK	K	K	0.997	37.1	30.3	20.8	2		m3: Oxidation (+15.99)	545.8	1089.59	1090.59	2	-0.000231	-0.2118	281129	162	171	TRUE
Experiment1	Experiment1_Band2	gi|12056468,gi|4504811	refseq_rat_lc2_100215.fasta	81745.9	1	7	11	24	0.00649	0.244	AAMIVNQLSK	K	K	0.997	39.3	31	27.2	2			537.802	1073.59	1074.6	2	5.406e-05	0.05031	857937	162	171	TRUE
Experiment1	Experiment1_Band2	gi|12056468,gi|4504811	refseq_rat_lc2_100215.fasta	81745.9	1	7	11	24	0.00649	0.244	ALmGSPQLVAAVVR	R	T	0.997	53.4	28.3	48.7	2		m3: Oxidation (+15.99)	714.406	1426.8	1427.8	2	-0.000201	-0.1407	201706	178	191	TRUE
Experiment1	Experiment1_Band2	gi|12056468,gi|4504811	refseq_rat_lc2_100215.fasta	81745.9	1	7	11	24	0.00649	0.244	ALMGSPQLVAAVVR	R	T	0.997	79.5	27	69.1	2			706.408	1410.8	1411.81	2	-3.594e-05	-0.02546	209190	178	191	TRUE
Experiment1	Experiment1_Band2	gi|12056468,gi|4504811	refseq_rat_lc2_100215.fasta	81745.9	1	7	11	24	0.00649	0.244	HLTSRHPEAEmAQNSVR	R	L	0.996	24.4	29.3	22.2	2		m11: Oxidation (+15.99)	660.322	1977.94	1978.95	3	-0.000202	-0.102	118257	461	477	TRUE
Experiment1	Experiment1_Band2	gi|12056468,gi|4504811	refseq_rat_lc2_100215.fasta	81745.9	1	7	11	24	0.00649	0.244	HLTSRHPEAEMAQNSVR	R	L	0.997	34.1	29.6	32.5	2			654.99	1961.95	1962.96	3	-0.0006449	-0.3286	268478	461	477	TRUE
Experiment1	Experiment1_Band2	gi|12056468,gi|4504811	refseq_rat_lc2_100215.fasta	81745.9	1	7	11	24	0.00649	0.244	HPEAEmAQNSVR	R	L	0.994	24.5	25.1	23.9	2		m6: Oxidation (+15.99)	692.817	1383.62	1384.63	2	9.05e-06	0.006536	66739	466	477	TRUE
Experiment1	Experiment1_Band2	gi|12056468,gi|4504811	refseq_rat_lc2_100215.fasta	81745.9	1	7	11	24	0.00649	0.244	HPEAEMAQNSVR	R	L	0.996	26.9	26.5	15.1	2			684.82	1367.63	1368.63	2	-7.594e-05	-0.05549	425042	466	477	TRUE
Experiment1	Experiment1_Band2	gi|12056468,gi|4504811	refseq_rat_lc2_100215.fasta	81745.9	1	7	11	24	0.00649	0.244	HVAAGTQQPYTDGVR	R	M	0.997	30.4	28.6	25.7	2			533.934	1598.78	1599.79	3	0.0001451	0.09067	373318	541	555	TRUE
Experiment1	Experiment1_Band2	gi|12056468,gi|4504811	refseq_rat_lc2_100215.fasta	81745.9	1	7	11	24	0.00649	0.244	HVAAGTQQPYTDGVR	R	M	0.997	56.4	28.6	56.4	2			800.397	1598.78	1599.79	2	-0.0003859	-0.2412	249069	541	555	TRUE
Experiment1	Experiment1_Band2	gi|12056468,gi|4504811	refseq_rat_lc2_100215.fasta	81745.9	1	7	11	24	0.00649	0.244	HVAAGTQQPYTDGVR	R	M	0.997	86.2	28.6	83.1	2			800.397	1598.78	1599.79	2	-0.0003859	-0.2412	279745	541	555	TRUE
Experiment1	Experiment1_Band2	gi|12056468,gi|4504811	refseq_rat_lc2_100215.fasta	81745.9	1	7	11	24	0.00649	0.244	ISEDKNPDYR	R	K	0.997	28.8	28.5	19.9	2			412.867	1235.58	1236.59	3	-0.0001969	-0.1593	205250	652	661	TRUE
Experiment1	Experiment1_Band2	gi|12056468,gi|4504811	refseq_rat_lc2_100215.fasta	81745.9	1	7	11	24	0.00649	0.244	ISEDKNPDYR	R	K	0.997	43.4	28.5	39.2	2			618.796	1235.58	1236.59	2	-0.0001459	-0.118	196528	652	661	TRUE
Experiment1	Experiment1_Band2	gi|12056468,gi|4504811	refseq_rat_lc2_100215.fasta	81745.9	1	7	11	24	0.00649	0.244	LAEPSQLLK	R	S	0.997	42.4	26.6	33	2			499.798	997.581	998.588	2	-0.0001259	-0.1261	298909	116	124	TRUE
Experiment1	Experiment1_Band2	gi|12056468,gi|4504811	refseq_rat_lc2_100215.fasta	81745.9	1	7	11	24	0.00649	0.244	LLNDEDPVVVTK	K	A	0.997	67.7	29.1	60.3	2			671.366	1340.72	1341.73	2	-0.0006159	-0.4591	227767	150	161	TRUE
Experiment1	Experiment1_Band2	gi|12056468,gi|4504811	refseq_rat_lc2_100215.fasta	81745.9	1	7	11	24	0.00649	0.244	LLNQPNQWPLVK	K	A	0.997	44.5	27.1	37.6	2			725.414	1448.81	1449.82	2	-0.0002359	-0.1627	353705	488	499	TRUE
Experiment1	Experiment1_Band2	gi|12056468,gi|4504811	refseq_rat_lc2_100215.fasta	81745.9	1	7	11	24	0.00649	0.244	LVQNcLWTLR	R	N	0.997	48.6	31	42.2	2	c5: Carbamidomethyl (+57.02)		651.853	1301.69	1302.7	2	8.876e-05	0.06813	199585	368	377	TRUE
Experiment1	Experiment1_Band2	gi|12056468,gi|4504811	refseq_rat_lc2_100215.fasta	81745.9	1	7	11	24	0.00649	0.244	NEGTATYAAAVLFR	R	I	0.997	103	29.2	97	2			742.38	1482.75	1483.75	2	-0.0002359	-0.159	282588	638	651	TRUE
Experiment1	Experiment1_Band2	gi|12056468,gi|4504811	refseq_rat_lc2_100215.fasta	81745.9	1	7	11	24	0.00649	0.244	NLSDVATKQEGLESVLK	R	I	0.997	30.7	29.5	27	2			610.998	1829.97	1830.98	3	-0.0002559	-0.1398	581530	378	394	TRUE
Experiment1	Experiment1_Band2	gi|12056468,gi|4504811	refseq_rat_lc2_100215.fasta	81745.9	1	7	11	24	0.00649	0.244	NLSDVATKQEGLESVLK	R	I	0.997	73.1	29.5	58.4	2			915.994	1829.97	1830.98	2	-0.001036	-0.5658	396744	378	394	TRUE
Experiment1	Experiment1_Band2	gi|12056468,gi|4504811	refseq_rat_lc2_100215.fasta	81745.9	1	7	11	24	0.00649	0.244	RALMGSPQLVAAVVR	R	T	0.997	36.5	25.7	31.8	2			784.459	1566.9	1567.91	2	-0.0003059	-0.1951	82894.5	177	191	TRUE
Experiment1	Experiment1_Band2	gi|12056468,gi|4504811	refseq_rat_lc2_100215.fasta	81745.9	1	7	11	24	0.00649	0.244	SAIVHLINYQDDAELATR	K	A	0.997	55.6	30.4	52.7	2			677.016	2028.03	2029.04	3	-0.0001549	-0.07636	517992	125	142	TRUE
Experiment1	Experiment1_Band2	gi|12056468,gi|4504811	refseq_rat_lc2_100215.fasta	81745.9	1	7	11	24	0.00649	0.244	TMQNTSDLDTAR	R	C	0.997	51.5	25.8	46	2			676.809	1351.6	1352.61	2	-0.0003559	-0.2632	626638	192	203	TRUE
Experiment1	Experiment1_Band2	gi|12056468,gi|4504811	refseq_rat_lc2_100215.fasta	81745.9	1	7	11	24	0.00649	0.244	VSVELTNSLFK	R	H	0.997	49	27.5	43.8	2			618.845	1235.68	1236.68	2	0.0001941	0.1569	245585	664	674	TRUE
Experiment1	Experiment1_Band2	gi|119703753	refseq_rat_lc2_100215.fasta	60068.6	1	0	0	104	0.0281	0.417	ADTLTDEINFLR	K	A	0.997	82.1	29.9	53.3	2			704.359	1406.7	1407.71	2	-0.0004159	-0.2955	47743.4	288	299	TRUE
Experiment1	Experiment1_Band2	gi|119703753	refseq_rat_lc2_100215.fasta	60068.6	1	0	0	104	0.0281	0.417	AEAESWYQTK	R	Y	0.997	51.8	25	49.1	2			606.78	1211.55	1212.55	2	0.0001241	0.1023	224923	350	359	TRUE
Experiment1	Experiment1_Band2	gi|119703753	refseq_rat_lc2_100215.fasta	60068.6	1	0	0	104	0.0281	0.417	AQYEEIAQR	K	S	0.997	46.2	28.2	38.6	2			554.27	1106.53	1107.54	2	-0.01043	-9.414	705167	339	347	TRUE
Experiment1	Experiment1_Band2	gi|119703753	refseq_rat_lc2_100215.fasta	60068.6	1	0	0	104	0.0281	0.417	AQYEEIAQR	K	S	0.997	43.7	28.9	30	2			554.275	1106.54	1107.54	2	0.0003141	0.2836	298733	339	347	TRUE
Experiment1	Experiment1_Band2	gi|119703753	refseq_rat_lc2_100215.fasta	60068.6	1	0	0	104	0.0281	0.417	ATGGGLSSVGGGSSTIK	R	Y	0.997	78	29.8	74.6	2			718.373	1434.73	1435.74	2	-0.0003759	-0.2618	459164	534	550	TRUE
Experiment1	Experiment1_Band2	gi|119703753	refseq_rat_lc2_100215.fasta	60068.6	1	0	0	104	0.0281	0.417	DVDAAYMNK	K	V	0.992	27.7	25	0.7	2			513.732	1025.45	1026.46	2	0.0003241	0.3157	156279	273	281	TRUE
Experiment1	Experiment1_Band2	gi|119703753	refseq_rat_lc2_100215.fasta	60068.6	1	0	0	104	0.0281	0.417	FASFIDKVR	K	F	0.997	38	27.8	29.3	2			541.803	1081.59	1082.6	2	6.406e-05	0.05917	299009	174	182	TRUE
Experiment1	Experiment1_Band2	gi|119703753	refseq_rat_lc2_100215.fasta	60068.6	1	0	0	104	0.0281	0.417	FASFIDKVR	K	F	0.997	49.8	27.8	37.8	2			541.803	1081.59	1082.6	2	-0.0001759	-0.1625	1457630	174	182	TRUE
Experiment1	Experiment1_Band2	gi|119703753	refseq_rat_lc2_100215.fasta	60068.6	1	0	0	104	0.0281	0.417	FLEQQNKVLDTK	R	W	0.997	51.1	29.4	40.5	2			731.898	1461.78	1462.79	2	-0.001376	-0.9406	637015	183	194	TRUE
Experiment1	Experiment1_Band2	gi|119703753	refseq_rat_lc2_100215.fasta	60068.6	1	0	0	104	0.0281	0.417	GRLDSELR	R	N	0.99	36.1	32.1	9.67	2			473.259	944.504	945.511	2	-6.594e-05	-0.06974	689068	233	240	TRUE
Experiment1	Experiment1_Band2	gi|119703753	refseq_rat_lc2_100215.fasta	60068.6	1	0	0	104	0.0281	0.417	ISIGGGScAISGGYGSR	R	A	0.997	85.6	28.2	64.2	2	c8: Carbamidomethyl (+57.02)		799.883	1597.75	1598.76	2	-0.0009612	-0.6012	610828	70	86	TRUE
Experiment1	Experiment1_Band2	gi|119703753	refseq_rat_lc2_100215.fasta	60068.6	1	0	0	104	0.0281	0.417	KLLEGEEcR	R	L	0.997	47.1	30.9	47.1	2	c8: Carbamidomethyl (+57.02)		567.285	1132.56	1133.56	2	0.0001888	0.1665	195213	467	475	TRUE
Experiment1	Experiment1_Band2	gi|119703753	refseq_rat_lc2_100215.fasta	60068.6	1	0	0	104	0.0281	0.417	LLEGEEcR	K	L	0.99	41.8	29.4	29	2	c7: Carbamidomethyl (+57.02)		503.237	1004.46	1005.47	2	-0.0003912	-0.3891	462793	468	475	TRUE
Experiment1	Experiment1_Band2	gi|119703753	refseq_rat_lc2_100215.fasta	60068.6	1	0	0	104	0.0281	0.417	LLKEYQELMNVK	R	L	0.997	42.7	28.5	40.4	2			754.413	1506.81	1507.82	2	-0.001006	-0.6672	219413	444	455	TRUE
Experiment1	Experiment1_Band2	gi|119703753	refseq_rat_lc2_100215.fasta	60068.6	1	0	0	104	0.0281	0.417	NKYEDEINK	K	R	0.997	31.1	28.1	19.9	2			576.78	1151.55	1152.55	2	0.0001441	0.125	468683	251	259	TRUE
Experiment1	Experiment1_Band2	gi|119703753	refseq_rat_lc2_100215.fasta	60068.6	1	0	0	104	0.0281	0.417	NKYEDEINKR	K	T	0.997	32	29.2	12.6	2			654.831	1307.65	1308.65	2	-0.0001259	-0.09624	4557710	251	260	TRUE
Experiment1	Experiment1_Band2	gi|119703753	refseq_rat_lc2_100215.fasta	60068.6	1	0	0	104	0.0281	0.417	NKYEDEINKR	K	T	0.997	43.9	29.2	32	2			436.89	1307.65	1308.65	3	-0.0002269	-0.1734	2383390	251	260	TRUE
Experiment1	Experiment1_Band2	gi|119703753	refseq_rat_lc2_100215.fasta	60068.6	1	0	0	104	0.0281	0.417	NLDLDSIIAEVK	R	A	0.997	40.8	30.5	31.8	2			665.367	1328.72	1329.73	2	0.0002441	0.1835	55656.2	327	338	TRUE
Experiment1	Experiment1_Band2	gi|119703753	refseq_rat_lc2_100215.fasta	60068.6	1	0	0	104	0.0281	0.417	NLDLDSIIAEVK	R	A	0.997	43	30.5	40.4	2			665.367	1328.72	1329.73	2	0.0002441	0.1835	45997.1	327	338	TRUE
Experiment1	Experiment1_Band2	gi|119703753	refseq_rat_lc2_100215.fasta	60068.6	1	0	0	104	0.0281	0.417	NLDLDSIIAEVK	R	A	0.997	62.9	30.4	48.4	2			665.367	1328.72	1329.73	2	-0.0004859	-0.3654	177590	327	338	TRUE
Experiment1	Experiment1_Band2	gi|119703753	refseq_rat_lc2_100215.fasta	60068.6	1	0	0	104	0.0281	0.417	NLDLDSIIAEVK	R	A	0.997	63.9	30.5	53	2			665.367	1328.72	1329.73	2	0.0002441	0.1835	88798.2	327	338	TRUE
Experiment1	Experiment1_Band2	gi|119703753	refseq_rat_lc2_100215.fasta	60068.6	1	0	0	104	0.0281	0.417	NLDLDSIIAEVK	R	A	0.997	76.1	30.4	65.3	2			665.366	1328.72	1329.73	2	-0.001226	-0.922	7851320	327	338	TRUE
Experiment1	Experiment1_Band2	gi|119703753	refseq_rat_lc2_100215.fasta	60068.6	1	0	0	104	0.0281	0.417	NTKQEIAEINR	R	M	0.997	68.8	31.3	40.9	2			658.352	1314.69	1315.7	2	-0.0002059	-0.1565	282295	376	386	TRUE
Experiment1	Experiment1_Band2	gi|119703753	refseq_rat_lc2_100215.fasta	60068.6	1	0	0	104	0.0281	0.417	QEIAEINR	K	M	0.99	36.4	29.4	21.8	2			486.759	971.504	972.511	2	8.406e-05	0.08643	200619	379	386	TRUE
Experiment1	Experiment1_Band2	gi|119703753	refseq_rat_lc2_100215.fasta	60068.6	1	0	0	104	0.0281	0.417	SGFSSISVSR	R	S	0.997	58.8	27.7	50.1	2			513.765	1025.51	1026.52	2	0.0009141	0.8904	319409	31	40	TRUE
Experiment1	Experiment1_Band2	gi|119703753	refseq_rat_lc2_100215.fasta	60068.6	1	0	0	104	0.0281	0.417	SLYGLGGSK	R	R	0.997	42	26.2	35.4	2			441.24	880.465	881.473	2	-0.0002659	-0.3017	295564	60	68	TRUE
Experiment1	Experiment1_Band2	gi|119703753	refseq_rat_lc2_100215.fasta	60068.6	1	0	0	104	0.0281	0.417	SLYGLGGSKR	R	I	0.997	40.9	27.2	29	2			519.291	1036.57	1037.57	2	0.0001941	0.187	366050	60	69	TRUE
Experiment1	Experiment1_Band2	gi|119703753	refseq_rat_lc2_100215.fasta	60068.6	1	0	0	104	0.0281	0.417	SRAEAESWYQTK	R	Y	0.997	46.5	26	36.9	2			728.339	1454.66	1455.69	2	-0.01652	-11.35	222605	348	359	TRUE
Experiment1	Experiment1_Band2	gi|119703753	refseq_rat_lc2_100215.fasta	60068.6	1	0	0	104	0.0281	0.417	SRAEAESWYQTK	R	Y	0.997	24.6	26.6	23	2			485.9	1454.68	1455.69	3	0.0005551	0.3813	241978	348	359	TRUE
Experiment1	Experiment1_Band2	gi|119703753	refseq_rat_lc2_100215.fasta	60068.6	1	0	0	104	0.0281	0.417	SRGSGGLGGAcGGAGFGSR	R	S	0.997	85.4	27.1	81.2	2	c11: Carbamidomethyl (+57.02)		834.386	1666.76	1667.77	2	-0.001361	-0.8162	118012	41	59	TRUE
Experiment1	Experiment1_Band2	gi|119703753	refseq_rat_lc2_100215.fasta	60068.6	1	0	0	104	0.0281	0.417	TAAENEFVTLKK	R	D	0.997	42.2	28.6	32.4	2			450.914	1349.72	1350.73	3	-0.0002759	-0.2043	1003020	261	272	TRUE
Experiment1	Experiment1_Band2	gi|119703753	refseq_rat_lc2_100215.fasta	60068.6	1	0	0	104	0.0281	0.417	TAAENEFVTLKK	R	D	0.997	58.1	28.6	44.2	2			675.867	1349.72	1350.73	2	-0.0003259	-0.2413	606131	261	272	TRUE
Experiment1	Experiment1_Band2	gi|119703753	refseq_rat_lc2_100215.fasta	60068.6	1	0	0	104	0.0281	0.417	TLNNKFASFIDK	K	V	0.997	34.5	28.9	32	2			466.586	1396.73	1397.74	3	-0.0004649	-0.3326	840684	169	180	TRUE
Experiment1	Experiment1_Band2	gi|119703753	refseq_rat_lc2_100215.fasta	60068.6	1	0	0	104	0.0281	0.417	TLNNKFASFIDK	K	V	0.997	58.3	28.9	58.3	2			699.375	1396.73	1397.74	2	-0.0003359	-0.2403	253237	169	180	TRUE
Experiment1	Experiment1_Band2	gi|119703753	refseq_rat_lc2_100215.fasta	60068.6	1	0	0	104	0.0281	0.417	TLNNKFASFIDKVR	K	F	0.997	30.6	28.1	23.5	2			413.983	1651.9	1652.91	4	6.206e-05	0.03754	686861	169	182	TRUE
Experiment1	Experiment1_Band2	gi|119703753	refseq_rat_lc2_100215.fasta	60068.6	1	0	0	104	0.0281	0.417	TLNNKFASFIDKVR	K	F	0.997	32.8	28.1	30.8	2			826.96	1651.91	1652.91	2	0.0003341	0.2021	908555	169	182	TRUE
Experiment1	Experiment1_Band2	gi|119703753	refseq_rat_lc2_100215.fasta	60068.6	1	0	0	104	0.0281	0.417	TLNNKFASFIDKVR	K	F	0.997	63.7	28.1	59	2			551.642	1651.9	1652.91	3	0.0001351	0.08171	1330050	169	182	TRUE
Experiment1	Experiment1_Band2	gi|119703753	refseq_rat_lc2_100215.fasta	60068.6	1	0	0	104	0.0281	0.417	VLDTKWTLLQEQGTK	K	T	0.997	48.9	29	34.6	2			587.325	1758.95	1759.96	3	-0.0002259	-0.1284	1287860	190	204	TRUE
Experiment1	Experiment1_Band2	gi|119703753	refseq_rat_lc2_100215.fasta	60068.6	1	0	0	104	0.0281	0.417	VLDTKWTLLQEQGTK	K	T	0.997	76.2	29.2	57.3	2			880.482	1758.95	1759.96	2	-0.001556	-0.8841	1102100	190	204	TRUE
Experiment1	Experiment1_Band2	gi|119703753	refseq_rat_lc2_100215.fasta	60068.6	1	0	0	104	0.0281	0.417	WTLLQEQGTK	K	T	0.997	47.5	31.6	38	2			602.322	1202.63	1203.64	2	-0.0001559	-0.1296	380914	195	204	TRUE
Experiment1	Experiment1_Band2	gi|119703753	refseq_rat_lc2_100215.fasta	60068.6	1	0	0	104	0.0281	0.417	WTLLQEQGTK	K	T	0.997	51.2	31.6	35.3	2			602.322	1202.63	1203.64	2	-0.0005259	-0.437	536831	195	204	TRUE
Experiment1	Experiment1_Band2	gi|119703753	refseq_rat_lc2_100215.fasta	60068.6	1	0	0	104	0.0281	0.417	YEDEINKR	K	T	0.99	28.4	27.6	15.8	2			533.762	1065.51	1066.52	2	-3.594e-05	-0.0337	454680	253	260	TRUE
Experiment1	Experiment1_Band2	gi|119703753	refseq_rat_lc2_100215.fasta	60068.6	1	0	0	104	0.0281	0.417	YEELQITAGR	K	H	0.992	35.5	28.9	32.1	2			590.305	1178.59	1179.6	2	0.001304	1.106	23042.8	360	369	TRUE
Experiment1	Experiment1_Band2	gi|119703753	refseq_rat_lc2_100215.fasta	60068.6	1	0	0	104	0.0281	0.417	YEELQITAGR	K	H	0.995	44.9	28.8	44.9	2			590.296	1178.58	1179.6	2	-0.01554	-13.17	60214	360	369	TRUE
Experiment1	Experiment1_Band2	gi|119703753	refseq_rat_lc2_100215.fasta	60068.6	1	0	0	104	0.0281	0.417	YEELQITAGR	K	H	0.995	33.4	28.9	23	2			590.304	1178.59	1179.6	2	0.0003341	0.2832	42578.1	360	369	TRUE
Experiment1	Experiment1_Band2	gi|119703753	refseq_rat_lc2_100215.fasta	60068.6	1	0	0	104	0.0281	0.417	YEELQITAGR	K	H	0.996	29.2	28.9	24.4	2			590.304	1178.59	1179.6	2	-0.0002759	-0.2339	31214.2	360	369	TRUE
Experiment1	Experiment1_Band2	gi|119703753	refseq_rat_lc2_100215.fasta	60068.6	1	0	0	104	0.0281	0.417	YEELQITAGR	K	H	0.996	29.9	28.9	20.1	2			590.304	1178.59	1179.6	2	-3.594e-05	-0.03047	30394.9	360	369	TRUE
Experiment1	Experiment1_Band2	gi|119703753	refseq_rat_lc2_100215.fasta	60068.6	1	0	0	104	0.0281	0.417	YEELQITAGR	K	H	0.997	30.2	28.9	26.1	2			590.304	1178.59	1179.6	2	8.406e-05	0.07126	33312.9	360	369	TRUE
Experiment1	Experiment1_Band2	gi|119703753	refseq_rat_lc2_100215.fasta	60068.6	1	0	0	104	0.0281	0.417	YEELQITAGR	K	H	0.997	36.5	28.9	31.7	2			590.304	1178.59	1179.6	2	0.0003341	0.2832	54893	360	369	TRUE
Experiment1	Experiment1_Band2	gi|119703753	refseq_rat_lc2_100215.fasta	60068.6	1	0	0	104	0.0281	0.417	YEELQITAGR	K	H	0.997	49.3	29.1	46.3	2			590.299	1178.58	1179.6	2	-0.01029	-8.72	46497.4	360	369	TRUE
Experiment1	Experiment1_Band2	gi|119703753	refseq_rat_lc2_100215.fasta	60068.6	1	0	0	104	0.0281	0.417	YEELQITAGR	K	H	0.997	37	28.9	32.9	2			590.304	1178.59	1179.6	2	0.0003341	0.2832	6935.59	360	369	TRUE
Experiment1	Experiment1_Band2	gi|119703753	refseq_rat_lc2_100215.fasta	60068.6	1	0	0	104	0.0281	0.417	YEELQITAGR	K	H	0.997	32.3	28.9	24.7	2			590.304	1178.59	1179.6	2	8.406e-05	0.07126	48265.4	360	369	TRUE
Experiment1	Experiment1_Band2	gi|119703753	refseq_rat_lc2_100215.fasta	60068.6	1	0	0	104	0.0281	0.417	YEELQITAGR	K	H	0.997	32.6	28.9	30.3	2			590.304	1178.59	1179.6	2	0.0002141	0.1815	61248.2	360	369	TRUE
Experiment1	Experiment1_Band2	gi|119703753	refseq_rat_lc2_100215.fasta	60068.6	1	0	0	104	0.0281	0.417	YEELQITAGR	K	H	0.997	38.2	28.9	31.2	2			590.304	1178.59	1179.6	2	0.0003341	0.2832	46015	360	369	TRUE
Experiment1	Experiment1_Band2	gi|119703753	refseq_rat_lc2_100215.fasta	60068.6	1	0	0	104	0.0281	0.417	YEELQITAGR	K	H	0.997	41.1	28.9	38.5	2			590.303	1178.59	1179.6	2	-0.0008859	-0.7511	22821.3	360	369	TRUE
Experiment1	Experiment1_Band2	gi|119703753	refseq_rat_lc2_100215.fasta	60068.6	1	0	0	104	0.0281	0.417	YEELQITAGR	K	H	0.997	42.7	28.9	34.5	2			590.304	1178.59	1179.6	2	-0.0007659	-0.6493	60341	360	369	TRUE
Experiment1	Experiment1_Band2	gi|119703753	refseq_rat_lc2_100215.fasta	60068.6	1	0	0	104	0.0281	0.417	YEELQITAGR	K	H	0.997	44.1	28.9	37.8	2			590.304	1178.59	1179.6	2	0.0003341	0.2832	231421	360	369	TRUE
Experiment1	Experiment1_Band2	gi|119703753	refseq_rat_lc2_100215.fasta	60068.6	1	0	0	104	0.0281	0.417	YEELQITAGR	K	H	0.997	54	29.1	42.4	2			590.292	1178.57	1179.6	2	-0.0236	-20	115514	360	369	TRUE
Experiment1	Experiment1_Band2	gi|119703753	refseq_rat_lc2_100215.fasta	60068.6	1	0	0	104	0.0281	0.417	YEELQITAGR	K	H	0.997	58.6	29.1	48.6	2			590.299	1178.58	1179.6	2	-0.01017	-8.618	10975.8	360	369	TRUE
Experiment1	Experiment1_Band2	gi|119703753	refseq_rat_lc2_100215.fasta	60068.6	1	0	0	104	0.0281	0.417	YEELQITAGR	K	H	0.997	41.1	28.9	32.7	2			590.304	1178.59	1179.6	2	0.0002141	0.1815	34643	360	369	TRUE
Experiment1	Experiment1_Band2	gi|119703753	refseq_rat_lc2_100215.fasta	60068.6	1	0	0	104	0.0281	0.417	YEELQITAGR	K	H	0.997	42.7	28.9	31	2			590.304	1178.59	1179.6	2	-3.594e-05	-0.03047	31926.7	360	369	TRUE
Experiment1	Experiment1_Band2	gi|119703753	refseq_rat_lc2_100215.fasta	60068.6	1	0	0	104	0.0281	0.417	YEELQITAGR	K	H	0.997	48.8	28.9	40.3	2			590.304	1178.59	1179.6	2	0.001064	0.902	38869.6	360	369	TRUE
Experiment1	Experiment1_Band2	gi|119703753	refseq_rat_lc2_100215.fasta	60068.6	1	0	0	104	0.0281	0.417	YEELQITAGR	K	H	0.997	43.2	28.9	40.6	2			590.304	1178.59	1179.6	2	-0.0002759	-0.2339	59549.8	360	369	TRUE
Experiment1	Experiment1_Band2	gi|119703753	refseq_rat_lc2_100215.fasta	60068.6	1	0	0	104	0.0281	0.417	YEELQITAGR	K	H	0.997	43.7	28.9	33.5	2			590.304	1178.59	1179.6	2	-0.0002759	-0.2339	105865	360	369	TRUE
Experiment1	Experiment1_Band2	gi|119703753	refseq_rat_lc2_100215.fasta	60068.6	1	0	0	104	0.0281	0.417	YEELQITAGR	K	H	0.997	43.8	28.9	38.8	2			590.304	1178.59	1179.6	2	8.406e-05	0.07126	25278.3	360	369	TRUE
Experiment1	Experiment1_Band2	gi|119703753	refseq_rat_lc2_100215.fasta	60068.6	1	0	0	104	0.0281	0.417	YEELQITAGR	K	H	0.997	49.7	28.9	41.2	2			590.304	1178.59	1179.6	2	0.0004541	0.3849	34608.4	360	369	TRUE
Experiment1	Experiment1_Band2	gi|119703753	refseq_rat_lc2_100215.fasta	60068.6	1	0	0	104	0.0281	0.417	YEELQITAGR	K	H	0.997	44.3	28.9	40.7	2			590.304	1178.59	1179.6	2	8.406e-05	0.07126	30354.4	360	369	TRUE
Experiment1	Experiment1_Band2	gi|119703753	refseq_rat_lc2_100215.fasta	60068.6	1	0	0	104	0.0281	0.417	YEELQITAGR	K	H	0.997	50.7	28.9	46.4	2			590.304	1178.59	1179.6	2	0.001064	0.902	37802.9	360	369	TRUE
Experiment1	Experiment1_Band2	gi|119703753	refseq_rat_lc2_100215.fasta	60068.6	1	0	0	104	0.0281	0.417	YEELQITAGR	K	H	0.997	45	28.9	29.8	2			590.304	1178.59	1179.6	2	8.406e-05	0.07126	21456.4	360	369	TRUE
Experiment1	Experiment1_Band2	gi|119703753	refseq_rat_lc2_100215.fasta	60068.6	1	0	0	104	0.0281	0.417	YEELQITAGR	K	H	0.997	45	28.9	39.1	2			590.304	1178.59	1179.6	2	-0.0001559	-0.1322	71720.2	360	369	TRUE
Experiment1	Experiment1_Band2	gi|119703753	refseq_rat_lc2_100215.fasta	60068.6	1	0	0	104	0.0281	0.417	YEELQITAGR	K	H	0.997	45.4	28.9	38.7	2			590.304	1178.59	1179.6	2	0.0002141	0.1815	30793	360	369	TRUE
Experiment1	Experiment1_Band2	gi|119703753	refseq_rat_lc2_100215.fasta	60068.6	1	0	0	104	0.0281	0.417	YEELQITAGR	K	H	0.997	45.7	28.9	40.5	2			590.304	1178.59	1179.6	2	8.406e-05	0.07126	31221.9	360	369	TRUE
Experiment1	Experiment1_Band2	gi|119703753	refseq_rat_lc2_100215.fasta	60068.6	1	0	0	104	0.0281	0.417	YEELQITAGR	K	H	0.997	45.8	28.9	40.5	2			590.304	1178.59	1179.6	2	-3.594e-05	-0.03047	38061.3	360	369	TRUE
Experiment1	Experiment1_Band2	gi|119703753	refseq_rat_lc2_100215.fasta	60068.6	1	0	0	104	0.0281	0.417	YEELQITAGR	K	H	0.997	45.8	28.9	40.5	2			590.304	1178.59	1179.6	2	8.406e-05	0.07126	34506.4	360	369	TRUE
Experiment1	Experiment1_Band2	gi|119703753	refseq_rat_lc2_100215.fasta	60068.6	1	0	0	104	0.0281	0.417	YEELQITAGR	K	H	0.997	46.1	28.9	38.6	2			590.304	1178.59	1179.6	2	0.0002141	0.1815	44551.7	360	369	TRUE
Experiment1	Experiment1_Band2	gi|119703753	refseq_rat_lc2_100215.fasta	60068.6	1	0	0	104	0.0281	0.417	YEELQITAGR	K	H	0.997	46.7	28.9	40.9	2			590.304	1178.59	1179.6	2	8.406e-05	0.07126	52115.8	360	369	TRUE
Experiment1	Experiment1_Band2	gi|119703753	refseq_rat_lc2_100215.fasta	60068.6	1	0	0	104	0.0281	0.417	YEELQITAGR	K	H	0.997	53.2	28.9	48.5	2			590.304	1178.59	1179.6	2	0.0004541	0.3849	43634.5	360	369	TRUE
Experiment1	Experiment1_Band2	gi|119703753	refseq_rat_lc2_100215.fasta	60068.6	1	0	0	104	0.0281	0.417	YEELQITAGR	K	H	0.997	53.6	28.9	46.5	2			590.304	1178.59	1179.6	2	0.0003341	0.2832	31241.3	360	369	TRUE
Experiment1	Experiment1_Band2	gi|119703753	refseq_rat_lc2_100215.fasta	60068.6	1	0	0	104	0.0281	0.417	YEELQITAGR	K	H	0.997	47.9	28.9	42.9	2			590.304	1178.59	1179.6	2	-3.594e-05	-0.03047	8910.02	360	369	TRUE
Experiment1	Experiment1_Band2	gi|119703753	refseq_rat_lc2_100215.fasta	60068.6	1	0	0	104	0.0281	0.417	YEELQITAGR	K	H	0.997	48	28.9	40.5	2			590.304	1178.59	1179.6	2	8.406e-05	0.07126	34697.2	360	369	TRUE
Experiment1	Experiment1_Band2	gi|119703753	refseq_rat_lc2_100215.fasta	60068.6	1	0	0	104	0.0281	0.417	YEELQITAGR	K	H	0.997	48.2	28.9	42.8	2			590.304	1178.59	1179.6	2	0.0002141	0.1815	91751.2	360	369	TRUE
Experiment1	Experiment1_Band2	gi|119703753	refseq_rat_lc2_100215.fasta	60068.6	1	0	0	104	0.0281	0.417	YEELQITAGR	K	H	0.997	48.5	28.9	47.6	2			590.304	1178.59	1179.6	2	-3.594e-05	-0.03047	29304.3	360	369	TRUE
Experiment1	Experiment1_Band2	gi|119703753	refseq_rat_lc2_100215.fasta	60068.6	1	0	0	104	0.0281	0.417	YEELQITAGR	K	H	0.997	48.7	28.9	42.1	2			590.304	1178.59	1179.6	2	8.406e-05	0.07126	34416	360	369	TRUE
Experiment1	Experiment1_Band2	gi|119703753	refseq_rat_lc2_100215.fasta	60068.6	1	0	0	104	0.0281	0.417	YEELQITAGR	K	H	0.997	48.7	28.9	39.4	2			590.304	1178.59	1179.6	2	-3.594e-05	-0.03047	74240	360	369	TRUE
Experiment1	Experiment1_Band2	gi|119703753	refseq_rat_lc2_100215.fasta	60068.6	1	0	0	104	0.0281	0.417	YEELQITAGR	K	H	0.997	48.7	28.9	37.9	2			590.304	1178.59	1179.6	2	8.406e-05	0.07126	30474.5	360	369	TRUE
Experiment1	Experiment1_Band2	gi|119703753	refseq_rat_lc2_100215.fasta	60068.6	1	0	0	104	0.0281	0.417	YEELQITAGR	K	H	0.997	48.8	28.9	36.8	2			590.304	1178.59	1179.6	2	-0.0003959	-0.3357	32381.9	360	369	TRUE
Experiment1	Experiment1_Band2	gi|119703753	refseq_rat_lc2_100215.fasta	60068.6	1	0	0	104	0.0281	0.417	YEELQITAGR	K	H	0.997	49.1	28.9	40.8	2			590.304	1178.59	1179.6	2	8.406e-05	0.07126	33548.8	360	369	TRUE
Experiment1	Experiment1_Band2	gi|119703753	refseq_rat_lc2_100215.fasta	60068.6	1	0	0	104	0.0281	0.417	YEELQITAGR	K	H	0.997	50.2	28.9	40.2	2			590.304	1178.59	1179.6	2	8.406e-05	0.07126	27290	360	369	TRUE
Experiment1	Experiment1_Band2	gi|119703753	refseq_rat_lc2_100215.fasta	60068.6	1	0	0	104	0.0281	0.417	YEELQITAGR	K	H	0.997	50.3	28.9	40.7	2			590.304	1178.59	1179.6	2	8.406e-05	0.07126	30071.8	360	369	TRUE
Experiment1	Experiment1_Band2	gi|119703753	refseq_rat_lc2_100215.fasta	60068.6	1	0	0	104	0.0281	0.417	YEELQITAGR	K	H	0.997	50.6	28.9	47.4	2			590.304	1178.59	1179.6	2	-0.0001559	-0.1322	36922	360	369	TRUE
Experiment1	Experiment1_Band2	gi|119703753	refseq_rat_lc2_100215.fasta	60068.6	1	0	0	104	0.0281	0.417	YEELQITAGR	K	H	0.997	51.5	28.9	45.5	2			590.304	1178.59	1179.6	2	-0.0001559	-0.1322	34604.5	360	369	TRUE
Experiment1	Experiment1_Band2	gi|119703753	refseq_rat_lc2_100215.fasta	60068.6	1	0	0	104	0.0281	0.417	YEELQITAGR	K	H	0.997	53.2	28.9	44	2			590.304	1178.59	1179.6	2	-0.0001559	-0.1322	17342.4	360	369	TRUE
Experiment1	Experiment1_Band2	gi|119703753	refseq_rat_lc2_100215.fasta	60068.6	1	0	0	104	0.0281	0.417	YEELQITAGR	K	H	0.997	58.8	28.9	47.9	2			590.303	1178.59	1179.6	2	-0.0008859	-0.7511	1972760	360	369	TRUE
Experiment1	Experiment1_Band2	gi|119703753	refseq_rat_lc2_100215.fasta	60068.6	1	0	0	104	0.0281	0.417	YEELQITAGR	K	H	0.997	53.7	28.9	49.7	2			590.304	1178.59	1179.6	2	8.406e-05	0.07126	27718.1	360	369	TRUE
Experiment1	Experiment1_Band2	gi|119703753	refseq_rat_lc2_100215.fasta	60068.6	1	0	0	104	0.0281	0.417	YEELQITAGR	K	H	0.997	53.8	28.9	44.3	2			590.304	1178.59	1179.6	2	-3.594e-05	-0.03047	30023.5	360	369	TRUE
Experiment1	Experiment1_Band2	gi|119703753	refseq_rat_lc2_100215.fasta	60068.6	1	0	0	104	0.0281	0.417	YEELQITAGR	K	H	0.997	54	28.9	42.6	2			590.304	1178.59	1179.6	2	8.406e-05	0.07126	30637.1	360	369	TRUE
Experiment1	Experiment1_Band2	gi|119703753	refseq_rat_lc2_100215.fasta	60068.6	1	0	0	104	0.0281	0.417	YEELQITAGR	K	H	0.997	55.6	28.9	45.9	2			590.304	1178.59	1179.6	2	-0.0001559	-0.1322	16597.8	360	369	TRUE
Experiment1	Experiment1_Band2	gi|119703753	refseq_rat_lc2_100215.fasta	60068.6	1	0	0	104	0.0281	0.417	YEELQITAGR	K	H	0.997	56.2	28.9	47.2	2			590.304	1178.59	1179.6	2	8.406e-05	0.07126	14370.4	360	369	TRUE
Experiment1	Experiment1_Band2	gi|119703753	refseq_rat_lc2_100215.fasta	60068.6	1	0	0	104	0.0281	0.417	YEELQITAGR	K	H	0.997	56.3	28.9	46.7	2			590.304	1178.59	1179.6	2	-3.594e-05	-0.03047	31884	360	369	TRUE
Experiment1	Experiment1_Band2	gi|119703753	refseq_rat_lc2_100215.fasta	60068.6	1	0	0	104	0.0281	0.417	YEELQITAGR	K	H	0.997	64.4	28.9	54.4	2			590.304	1178.59	1179.6	2	-3.594e-05	-0.03047	18262.5	360	369	TRUE
Experiment1	Experiment1_Band2	gi|119703753	refseq_rat_lc2_100215.fasta	60068.6	1	0	0	104	0.0281	0.417	YEELQITAGR	K	H	0.997	65.6	28.9	58.8	2			590.304	1178.59	1179.6	2	-3.594e-05	-0.03047	12153.3	360	369	TRUE
Experiment1	Experiment1_Band2	gi|119703753	refseq_rat_lc2_100215.fasta	60068.6	1	0	0	104	0.0281	0.417	YEELQITAGR	K	H	0.997	66.2	28.9	54.5	2			590.304	1178.59	1179.6	2	-0.0005259	-0.4459	225506	360	369	TRUE
Experiment1	Experiment1_Band2	gi|119703753	refseq_rat_lc2_100215.fasta	60068.6	1	0	0	104	0.0281	0.417	YEELQITAGR	K	H	0.997	68.7	28.9	56.3	2			590.304	1178.59	1179.6	2	0.0002141	0.1815	16936.4	360	369	TRUE
Experiment1	Experiment1_Band2	gi|119703753	refseq_rat_lc2_100215.fasta	60068.6	1	0	0	104	0.0281	0.417	YEELQITAGR	K	H	0.997	72.9	28.9	58.8	2			590.304	1178.59	1179.6	2	-0.0003959	-0.3357	2227380	360	369	TRUE
Experiment1	Experiment1_Band2	gi|125628632,gi|125628636	refseq_rat_lc2_100215.fasta	47242	1	5	5	5	0.00135	0.142	LAQLEAALQQAK	K	Q	0.997	65.2	28.4	49.8	2			642.369	1282.72	1283.73	2	-0.0006959	-0.5421	259725	345	356	TRUE
Experiment1	Experiment1_Band2	gi|125628632,gi|125628636	refseq_rat_lc2_100215.fasta	47242	1	5	5	5	0.00135	0.142	SEIADLNVR	R	I	0.997	33.1	31.6	11.1	2			508.772	1015.53	1016.54	2	-0.0001159	-0.1141	192494	297	305	TRUE
Experiment1	Experiment1_Band2	gi|125628632,gi|125628636	refseq_rat_lc2_100215.fasta	47242	1	5	5	5	0.00135	0.142	SLESFVELMK	K	T	0.997	40.7	28.5	38.8	2			591.808	1181.6	1182.61	2	0.0002941	0.2487	56022.8	208	217	TRUE
Experiment1	Experiment1_Band2	gi|125628632,gi|125628636	refseq_rat_lc2_100215.fasta	47242	1	5	5	5	0.00135	0.142	TIYEQELKDLAAQVK	K	D	0.997	39.3	28.7	30.1	2			874.975	1747.94	1748.94	2	-0.0008359	-0.478	70290.9	218	232	TRUE
Experiment1	Experiment1_Band2	gi|125628632,gi|125628636	refseq_rat_lc2_100215.fasta	47242	1	5	5	5	0.00135	0.142	VTVNPGLLVPLDVK	K	L	0.997	46.8	25	46.8	2			732.445	1462.88	1463.88	2	-0.0004659	-0.3183	72534.3	58	71	TRUE
Experiment1	Experiment1_Band2	gi|15431316	refseq_rat_lc2_100215.fasta	64842.6	0.956	0	0	7	0.00189	0.0233	FASFIDKVR	K	F	0.997	38	27.8	29.3	2			541.803	1081.59	1082.6	2	6.406e-05	0.05917	299009	176	184	TRUE
Experiment1	Experiment1_Band2	gi|15431316	refseq_rat_lc2_100215.fasta	64842.6	0.956	0	0	7	0.00189	0.0233	FASFIDKVR	K	F	0.997	49.8	27.8	37.8	2			541.803	1081.59	1082.6	2	-0.0001759	-0.1625	1457630	176	184	TRUE
Experiment1	Experiment1_Band2	gi|15431316	refseq_rat_lc2_100215.fasta	64842.6	0.956	0	0	7	0.00189	0.0233	TLNNKFASFIDK	K	V	0.997	34.5	28.9	32	2			466.586	1396.73	1397.74	3	-0.0004649	-0.3326	840684	171	182	TRUE
Experiment1	Experiment1_Band2	gi|15431316	refseq_rat_lc2_100215.fasta	64842.6	0.956	0	0	7	0.00189	0.0233	TLNNKFASFIDK	K	V	0.997	58.3	28.9	58.3	2			699.375	1396.73	1397.74	2	-0.0003359	-0.2403	253237	171	182	TRUE
Experiment1	Experiment1_Band2	gi|15431316	refseq_rat_lc2_100215.fasta	64842.6	0.956	0	0	7	0.00189	0.0233	TLNNKFASFIDKVR	K	F	0.997	30.6	28.1	23.5	2			413.983	1651.9	1652.91	4	6.206e-05	0.03754	686861	171	184	TRUE
Experiment1	Experiment1_Band2	gi|15431316	refseq_rat_lc2_100215.fasta	64842.6	0.956	0	0	7	0.00189	0.0233	TLNNKFASFIDKVR	K	F	0.997	32.8	28.1	30.8	2			826.96	1651.91	1652.91	2	0.0003341	0.2021	908555	171	184	TRUE
Experiment1	Experiment1_Band2	gi|15431316	refseq_rat_lc2_100215.fasta	64842.6	0.956	0	0	7	0.00189	0.0233	TLNNKFASFIDKVR	K	F	0.997	63.7	28.1	59	2			551.642	1651.9	1652.91	3	0.0001351	0.08171	1330050	171	184	TRUE
Experiment1	Experiment1_Band2	gi|15431310	refseq_rat_lc2_100215.fasta	51622.6	1	9	13	47	0.0127	0.434	ALEEANADLEVK	R	I	0.985	27.4	30.9	27.4	2			651.333	1300.65	1301.66	2	0.0001741	0.1337	6385.61	135	146	TRUE
Experiment1	Experiment1_Band2	gi|15431310	refseq_rat_lc2_100215.fasta	51622.6	1	9	13	47	0.0127	0.434	ALEEANADLEVK	R	I	0.995	31.1	30.9	26.1	2			651.333	1300.65	1301.66	2	0.0002941	0.2259	24108.5	135	146	TRUE
Experiment1	Experiment1_Band2	gi|15431310	refseq_rat_lc2_100215.fasta	51622.6	1	9	13	47	0.0127	0.434	ALEEANADLEVK	R	I	0.996	31.6	30.9	26.4	2			651.333	1300.65	1301.66	2	-0.0001959	-0.1505	10197.3	135	146	TRUE
Experiment1	Experiment1_Band2	gi|15431310	refseq_rat_lc2_100215.fasta	51622.6	1	9	13	47	0.0127	0.434	ALEEANADLEVK	R	I	0.997	56.5	31.1	45.8	2			651.333	1300.65	1301.66	2	0.001144	0.8789	262926	135	146	TRUE
Experiment1	Experiment1_Band2	gi|15431310	refseq_rat_lc2_100215.fasta	51622.6	1	9	13	47	0.0127	0.434	ALEEANADLEVK	R	I	0.997	66.1	30.9	53.8	2			651.333	1300.65	1301.66	2	0.0002941	0.2259	807213	135	146	TRUE
Experiment1	Experiment1_Band2	gi|15431310	refseq_rat_lc2_100215.fasta	51622.6	1	9	13	47	0.0127	0.434	APSTYGGGLSVSSSR	R	F	0.997	38.3	28.5	38.3	2			713.351	1424.69	1425.7	2	-0.001486	-1.042	137353	42	56	TRUE
Experiment1	Experiment1_Band2	gi|15431310	refseq_rat_lc2_100215.fasta	51622.6	1	9	13	47	0.0127	0.434	APSTYGGGLSVSSSR	R	F	0.997	85.7	28.5	85.2	2			713.352	1424.69	1425.7	2	-0.001116	-0.7827	2325370	42	56	TRUE
Experiment1	Experiment1_Band2	gi|15431310	refseq_rat_lc2_100215.fasta	51622.6	1	9	13	47	0.0127	0.434	ASLENSLEETK	K	G	0.997	48.8	29.8	43.4	2			610.804	1219.59	1220.6	2	0.0003341	0.2737	219714	353	363	TRUE
Experiment1	Experiment1_Band2	gi|15431310	refseq_rat_lc2_100215.fasta	51622.6	1	9	13	47	0.0127	0.434	DAEEWFFTK	K	T	0.994	28.5	25	28.5	2			586.767	1171.52	1172.53	2	0.0004641	0.3958	38700.5	301	309	TRUE
Experiment1	Experiment1_Band2	gi|15431310	refseq_rat_lc2_100215.fasta	51622.6	1	9	13	47	0.0127	0.434	DAEEWFFTK	K	T	0.997	46.1	25	45	2			586.767	1171.52	1172.53	2	0.0002241	0.1911	236759	301	309	TRUE
Experiment1	Experiment1_Band2	gi|15431310	refseq_rat_lc2_100215.fasta	51622.6	1	9	13	47	0.0127	0.434	DAEEWFFTKTEELNR	K	E	0.997	69.8	27.2	69.8	2			957.947	1913.88	1914.89	2	-0.0005459	-0.2851	164553	301	315	TRUE
Experiment1	Experiment1_Band2	gi|15431310	refseq_rat_lc2_100215.fasta	51622.6	1	9	13	47	0.0127	0.434	DAEEWFFTKTEELNR	K	E	0.997	65.4	27.2	64.5	2			638.967	1913.88	1914.89	3	-0.0001949	-0.1018	354240	301	315	TRUE
Experiment1	Experiment1_Band2	gi|15431310	refseq_rat_lc2_100215.fasta	51622.6	1	9	13	47	0.0127	0.434	EVATNSELVQSGK	R	S	0.997	67.2	31.2	55.6	2			681.349	1360.68	1361.69	2	-0.0006359	-0.467	2092750	316	328	TRUE
Experiment1	Experiment1_Band2	gi|15431310	refseq_rat_lc2_100215.fasta	51622.6	1	9	13	47	0.0127	0.434	EVATNSELVQSGKSEISELRR	R	T	0.997	58.2	29.5	57.7	2			778.075	2331.2	2332.21	3	-0.0009659	-0.4142	1234590	316	336	TRUE
Experiment1	Experiment1_Band2	gi|15431310	refseq_rat_lc2_100215.fasta	51622.6	1	9	13	47	0.0127	0.434	GQVGGDVNVEmDAAPGVDLSR	R	I	0.997	97.9	27.9	89.6	2		m11: Oxidation (+15.99)	1051.49	2100.97	2101.98	2	-0.001401	-0.6665	248293	262	282	TRUE
Experiment1	Experiment1_Band2	gi|15431310	refseq_rat_lc2_100215.fasta	51622.6	1	9	13	47	0.0127	0.434	ILNEMRDQYEK	R	M	0.997	29.4	28.6	21.7	2			480.238	1437.69	1438.7	3	0.0003751	0.2607	3063900	283	293	TRUE
Experiment1	Experiment1_Band2	gi|15431310	refseq_rat_lc2_100215.fasta	51622.6	1	9	13	47	0.0127	0.434	ILNEMRDQYEK	R	M	0.997	41.1	28.3	33.5	2			719.853	1437.69	1438.7	2	-0.0003759	-0.2613	2021250	283	293	TRUE
Experiment1	Experiment1_Band2	gi|15431310	refseq_rat_lc2_100215.fasta	51622.6	1	9	13	47	0.0127	0.434	ILNEmRDQYEK	R	M	0.997	50.2	27.3	41	2		m5: Oxidation (+15.99)	727.851	1453.69	1454.69	2	-0.000421	-0.2894	275439	283	293	TRUE
Experiment1	Experiment1_Band2	gi|15431310	refseq_rat_lc2_100215.fasta	51622.6	1	9	13	47	0.0127	0.434	ILNEmRDQYEK	R	M	0.997	51.8	27.6	50	2		m5: Oxidation (+15.99)	727.851	1453.69	1454.69	2	-0.000181	-0.1244	202112	283	293	TRUE
Experiment1	Experiment1_Band2	gi|15431310	refseq_rat_lc2_100215.fasta	51622.6	1	9	13	47	0.0127	0.434	ILNEMRDQYEKMAEK	R	N	0.997	46.4	29.2	0	2			949.46	1896.91	1897.91	2	-0.001466	-0.7724	136847	283	297	TRUE
Experiment1	Experiment1_Band2	gi|15431310	refseq_rat_lc2_100215.fasta	51622.6	1	9	13	47	0.0127	0.434	ISSVLAGGScR	R	A	0.997	60.8	30	50.2	2	c10: Carbamidomethyl (+57.02)		553.785	1105.56	1106.56	2	-1.124e-05	-0.01016	597763	31	41	TRUE
Experiment1	Experiment1_Band2	gi|15431310	refseq_rat_lc2_100215.fasta	51622.6	1	9	13	47	0.0127	0.434	KDAEEWFFTK	R	T	0.997	46.5	26.9	39.1	2			650.814	1299.61	1300.62	2	-0.0004159	-0.3198	140545	300	309	TRUE
Experiment1	Experiment1_Band2	gi|15431310	refseq_rat_lc2_100215.fasta	51622.6	1	9	13	47	0.0127	0.434	LASYLDKVR	R	A	0.997	40.7	26.2	31	2			532.809	1063.6	1064.61	2	8.406e-05	0.07896	425000	126	134	TRUE
Experiment1	Experiment1_Band2	gi|15431310	refseq_rat_lc2_100215.fasta	51622.6	1	9	13	47	0.0127	0.434	LASYLDKVR	R	A	0.997	49.2	26.2	34.1	2			532.809	1063.6	1064.61	2	8.406e-05	0.07896	1089950	126	134	TRUE
Experiment1	Experiment1_Band2	gi|15431310	refseq_rat_lc2_100215.fasta	51622.6	1	9	13	47	0.0127	0.434	LEQEIATYRR	R	L	0.993	23.4	29.6	12.9	2			426.898	1277.67	1278.68	3	-0.0001159	-0.09067	521562	408	417	TRUE
Experiment1	Experiment1_Band2	gi|15431310	refseq_rat_lc2_100215.fasta	51622.6	1	9	13	47	0.0127	0.434	LLEGEDAHLSSSQFSSGSQSSR	R	D	0.997	62.7	27.1	62.7	2			770.359	2308.06	2309.06	3	-0.0004759	-0.2061	1393450	418	439	TRUE
Experiment1	Experiment1_Band2	gi|15431310	refseq_rat_lc2_100215.fasta	51622.6	1	9	13	47	0.0127	0.434	LLEGEDAHLSSSQFSSGSQSSR	R	D	0.997	92.1	26.9	92.1	2			1155.03	2308.05	2309.06	2	-0.002476	-1.072	259393	418	439	TRUE
Experiment1	Experiment1_Band2	gi|15431310	refseq_rat_lc2_100215.fasta	51622.6	1	9	13	47	0.0127	0.434	NHEEEMNALR	K	G	0.997	34.2	25	27.8	2			621.78	1241.55	1242.55	2	-0.0006059	-0.4877	371014	252	261	TRUE
Experiment1	Experiment1_Band2	gi|15431310	refseq_rat_lc2_100215.fasta	51622.6	1	9	13	47	0.0127	0.434	NRKDAEEWFFTK	K	T	0.997	30.1	29.1	26.9	2			524.26	1569.76	1570.76	3	0.001084	0.6901	514953	298	309	TRUE
Experiment1	Experiment1_Band2	gi|15431310	refseq_rat_lc2_100215.fasta	51622.6	1	9	13	47	0.0127	0.434	NRKDAEEWFFTKTEELNR	K	E	0.997	27.6	29.4	22.5	2			771.713	2312.12	2313.13	3	-0.0005469	-0.2365	283972	298	315	TRUE
Experiment1	Experiment1_Band2	gi|15431310	refseq_rat_lc2_100215.fasta	51622.6	1	9	13	47	0.0127	0.434	NRKDAEEWFFTKTEELNR	K	E	0.997	51.9	29.4	48.7	2			579.037	2312.12	2313.13	4	-0.001046	-0.4522	214731	298	315	TRUE
Experiment1	Experiment1_Band2	gi|15431310	refseq_rat_lc2_100215.fasta	51622.6	1	9	13	47	0.0127	0.434	SEISELRR	K	T	0.99	33.9	31.6	15.2	2			495.272	988.53	989.537	2	0.0001341	0.1355	413511	329	336	TRUE
Experiment1	Experiment1_Band2	gi|15431310	refseq_rat_lc2_100215.fasta	51622.6	1	9	13	47	0.0127	0.434	TEELNREVATNSELVQSGK	K	S	0.997	52.3	30.1	42.2	2			702.022	2103.04	2104.05	3	0.0003531	0.1678	463199	310	328	TRUE
Experiment1	Experiment1_Band2	gi|15431310	refseq_rat_lc2_100215.fasta	51622.6	1	9	13	47	0.0127	0.434	TEELNREVATNSELVQSGK	K	S	0.997	74.4	30	66.1	2			1052.53	2103.04	2104.05	2	-0.001166	-0.5541	173104	310	328	TRUE
Experiment1	Experiment1_Band2	gi|15431310	refseq_rat_lc2_100215.fasta	51622.6	1	9	13	47	0.0127	0.434	TKYETELNLR	R	M	0.996	29.7	28.8	23.4	2			633.838	1265.66	1266.67	2	-0.0003159	-0.2494	709604	202	211	TRUE
Experiment1	Experiment1_Band2	gi|15431310	refseq_rat_lc2_100215.fasta	51622.6	1	9	13	47	0.0127	0.434	TKYETELNLR	R	M	0.997	32.5	28.8	25.2	2			422.894	1265.66	1266.67	3	-0.0004569	-0.3607	437383	202	211	TRUE
Experiment1	Experiment1_Band2	gi|15431310	refseq_rat_lc2_100215.fasta	51622.6	1	9	13	47	0.0127	0.434	TRLEQEIATYR	K	R	0.993	23	29.1	16.5	2			460.581	1378.72	1379.73	3	-0.0002469	-0.179	303424	406	416	TRUE
Experiment1	Experiment1_Band2	gi|15431310	refseq_rat_lc2_100215.fasta	51622.6	1	9	13	47	0.0127	0.434	TRLEQEIATYR	K	R	0.997	56.8	29	52.3	2			690.368	1378.72	1379.73	2	0.0004741	0.3436	355970	406	416	TRUE
Experiment1	Experiment1_Band2	gi|15431310	refseq_rat_lc2_100215.fasta	51622.6	1	9	13	47	0.0127	0.434	TRLEQEIATYRR	K	L	0.997	39	28.8	34.7	2			512.615	1534.82	1535.83	3	0.0003741	0.2436	935878	406	417	TRUE
Experiment1	Experiment1_Band2	gi|15431310	refseq_rat_lc2_100215.fasta	51622.6	1	9	13	47	0.0127	0.434	VLDELTLAR	R	A	0.997	60.3	30.9	48	2			515.292	1028.57	1029.59	2	-0.01807	-17.55	429732	224	232	TRUE
Experiment1	Experiment1_Band2	gi|15431310	refseq_rat_lc2_100215.fasta	51622.6	1	9	13	47	0.0127	0.434	VTmQNLNDR	K	L	0.997	52.4	29.4	40.8	2		m3: Oxidation (+15.99)	553.767	1105.52	1106.53	2	0.000329	0.2974	264638	117	125	TRUE
Experiment1	Experiment1_Band2	gi|15431310	refseq_rat_lc2_100215.fasta	51622.6	1	9	13	47	0.0127	0.434	VTmQNLNDR	K	L	0.997	50.9	29.2	38.9	2		m3: Oxidation (+15.99)	553.767	1105.52	1106.53	2	-0.000161	-0.1455	97781.3	117	125	TRUE
Experiment1	Experiment1_Band2	gi|15431310	refseq_rat_lc2_100215.fasta	51622.6	1	9	13	47	0.0127	0.434	VTMQNLNDR	K	L	0.997	57.5	31	44.1	2			545.769	1089.52	1090.53	2	0.0001341	0.1229	5124860	117	125	TRUE
Experiment1	Experiment1_Band2	gi|15431310	refseq_rat_lc2_100215.fasta	51622.6	1	9	13	47	0.0127	0.434	VTMQNLNDR	K	L	0.997	62.9	31	46.8	2			545.769	1089.52	1090.53	2	0.0002541	0.233	467160	117	125	TRUE
Experiment1	Experiment1_Band2	gi|15431310	refseq_rat_lc2_100215.fasta	51622.6	1	9	13	47	0.0127	0.434	VTmQNLNDRLASYLDK	K	V	0.997	38.1	29.8	33.7	2		m3: Oxidation (+15.99)	948.977	1895.94	1896.95	2	-0.001121	-0.5909	215003	117	132	TRUE
Experiment1	Experiment1_Band2	gi|15431310	refseq_rat_lc2_100215.fasta	51622.6	1	9	13	47	0.0127	0.434	VTMQNLNDRLASYLDK	K	V	0.997	38.2	29.9	30	2			627.656	1879.95	1880.95	3	0.0001831	0.09732	612943	117	132	TRUE
Experiment1	Experiment1_Band2	gi|15431310	refseq_rat_lc2_100215.fasta	51622.6	1	9	13	47	0.0127	0.434	VTMQNLNDRLASYLDK	K	V	0.997	67.5	29.9	57.6	2			940.98	1879.95	1880.95	2	-0.0005959	-0.3168	347500	117	132	TRUE
Experiment1	Experiment1_Band2	gi|58530840	refseq_rat_lc2_100215.fasta	331781	1	21	21	38	0.0103	0.133	AELIVQPELK	R	Y	0.997	46.5	26	31.3	2			570.337	1138.66	1139.67	2	-0.0003259	-0.286	480052	85	94	TRUE
Experiment1	Experiment1_Band2	gi|58530840	refseq_rat_lc2_100215.fasta	331781	1	21	21	38	0.0103	0.133	AESGPDLRYEVTSGGGGTSR	R	M	0.997	35	28.3	35	2			665.984	1994.93	1995.94	3	-0.0001059	-0.05308	442207	20	39	TRUE
Experiment1	Experiment1_Band2	gi|58530840	refseq_rat_lc2_100215.fasta	331781	1	21	21	38	0.0103	0.133	AESGPDLRYEVTSGGGGTSR	R	M	0.997	61.9	28.2	55.2	2			998.471	1994.93	1995.94	2	-0.002346	-1.175	198279	20	39	TRUE
Experiment1	Experiment1_Band2	gi|58530840	refseq_rat_lc2_100215.fasta	331781	1	21	21	38	0.0103	0.133	AIKEKEYEIER	K	L	0.997	36.4	29.5	15.2	2			704.377	1406.74	1407.75	2	-0.0003359	-0.2386	259215	1163	1173	TRUE
Experiment1	Experiment1_Band2	gi|58530840	refseq_rat_lc2_100215.fasta	331781	1	21	21	38	0.0103	0.133	AIKEKEYEIER	K	L	0.997	32.4	29.5	28	2			469.921	1406.74	1407.75	3	-0.0004459	-0.3168	203143	1163	1173	TRUE
Experiment1	Experiment1_Band2	gi|58530840	refseq_rat_lc2_100215.fasta	331781	1	21	21	38	0.0103	0.133	AQQIHSQTSQQYPLYDLDLGK	K	F	0.997	28.6	29.9	13.4	2			811.739	2432.2	2433.2	3	-0.001255	-0.5158	342520	835	855	TRUE
Experiment1	Experiment1_Band2	gi|58530840	refseq_rat_lc2_100215.fasta	331781	1	21	21	38	0.0103	0.133	ESHRLPVDIAYKR	K	G	0.994	26.9	28.8	19.1	2			396.722	1582.86	1583.87	4	-8.594e-05	-0.05426	350539	2382	2394	TRUE
Experiment1	Experiment1_Band2	gi|58530840	refseq_rat_lc2_100215.fasta	331781	1	21	21	38	0.0103	0.133	ETQSQLETER	R	S	0.997	52.7	28.9	46.3	2			610.792	1219.57	1220.58	2	0.0002841	0.2327	217978	1923	1932	TRUE
Experiment1	Experiment1_Band2	gi|58530840	refseq_rat_lc2_100215.fasta	331781	1	21	21	38	0.0103	0.133	FGDSNTVMR	K	F	0.997	57.8	25	52.2	2			513.738	1025.46	1026.47	2	0.0005941	0.5787	428928	917	925	TRUE
Experiment1	Experiment1_Band2	gi|58530840	refseq_rat_lc2_100215.fasta	331781	1	21	21	38	0.0103	0.133	GIHNSIGDYR	R	W	0.997	37.4	30.8	36.1	2			566.281	1130.55	1131.55	2	0.0001241	0.1096	338834	223	232	TRUE
Experiment1	Experiment1_Band2	gi|58530840	refseq_rat_lc2_100215.fasta	331781	1	21	21	38	0.0103	0.133	GRSEADSDKNATILELR	R	S	0.994	25	31	20	2			625.657	1873.95	1874.96	3	0.0006431	0.343	136194	1737	1753	TRUE
Experiment1	Experiment1_Band2	gi|58530840	refseq_rat_lc2_100215.fasta	331781	1	21	21	38	0.0103	0.133	IEVLEEELR	K	L	0.997	43.9	31.1	34.6	2			565.309	1128.6	1129.61	2	-1.594e-05	-0.01411	497200	1034	1042	TRUE
Experiment1	Experiment1_Band2	gi|58530840	refseq_rat_lc2_100215.fasta	331781	1	21	21	38	0.0103	0.133	ITNLTQQLEQASIVK	K	K	0.997	86	28.2	86	2			843.475	1684.94	1685.94	2	-0.0005259	-0.312	120462	1612	1626	TRUE
Experiment1	Experiment1_Band2	gi|58530840	refseq_rat_lc2_100215.fasta	331781	1	21	21	38	0.0103	0.133	KREYENELAK	R	V	0.997	30.4	29.5	15.7	2			427.226	1278.66	1279.66	3	-0.0002959	-0.2313	90117	1185	1194	TRUE
Experiment1	Experiment1_Band2	gi|58530840	refseq_rat_lc2_100215.fasta	331781	1	21	21	38	0.0103	0.133	KSVEDRFDQQKNDYDQLQK	R	A	0.997	27	29.3	24.4	2			795.387	2383.14	2384.15	3	-0.0002449	-0.1027	337574	1126	1144	TRUE
Experiment1	Experiment1_Band2	gi|58530840	refseq_rat_lc2_100215.fasta	331781	1	21	21	38	0.0103	0.133	LASLEELKR	K	Q	0.993	28	29.3	19.9	2			529.814	1057.61	1058.62	2	0.0002341	0.2211	302111	1076	1084	TRUE
Experiment1	Experiment1_Band2	gi|58530840	refseq_rat_lc2_100215.fasta	331781	1	21	21	38	0.0103	0.133	LGIYEAMK	K	I	0.99	39.8	26.5	20	2			462.747	923.479	924.486	2	-0.0002159	-0.2336	169311	2272	2279	TRUE
Experiment1	Experiment1_Band2	gi|58530840	refseq_rat_lc2_100215.fasta	331781	1	21	21	38	0.0103	0.133	LLEAQIATGGIIDPK	R	E	0.997	77.4	25.9	69.6	2			769.943	1537.87	1538.88	2	-0.0009059	-0.5887	211674	2367	2381	TRUE
Experiment1	Experiment1_Band2	gi|58530840	refseq_rat_lc2_100215.fasta	331781	1	21	21	38	0.0103	0.133	LLQLQEQMR	R	A	0.997	38.8	31.5	30.2	2			579.819	1157.62	1158.63	2	0.0001541	0.133	651315	142	150	TRUE
Experiment1	Experiment1_Band2	gi|58530840	refseq_rat_lc2_100215.fasta	331781	1	21	21	38	0.0103	0.133	LQRLEDELNR	R	A	0.994	29.7	30.4	16.8	2			643.346	1284.68	1285.69	2	-0.0003259	-0.2535	680857	1829	1838	TRUE
Experiment1	Experiment1_Band2	gi|58530840	refseq_rat_lc2_100215.fasta	331781	1	21	21	38	0.0103	0.133	LQRLEDELNR	R	A	0.997	27.9	30.4	15.6	2			429.233	1284.68	1285.69	3	-0.0002149	-0.1672	493237	1829	1838	TRUE
Experiment1	Experiment1_Band2	gi|58530840	refseq_rat_lc2_100215.fasta	331781	1	21	21	38	0.0103	0.133	LTYEIEDEKRR	R	R	0.997	31.9	28.8	23.9	2			484.588	1450.74	1451.75	3	-0.0003869	-0.2665	338178	1114	1124	TRUE
Experiment1	Experiment1_Band2	gi|58530840	refseq_rat_lc2_100215.fasta	331781	1	21	21	38	0.0103	0.133	NKYETEINITK	R	T	0.997	44.8	29.6	41.5	2			676.856	1351.7	1352.71	2	-0.0001359	-0.1005	226115	1208	1218	TRUE
Experiment1	Experiment1_Band2	gi|58530840	refseq_rat_lc2_100215.fasta	331781	1	21	21	38	0.0103	0.133	NLHSEISGKR	K	D	0.997	40	28.2	33.1	2			570.81	1139.6	1140.61	2	6.406e-05	0.05616	110439	932	941	TRUE
Experiment1	Experiment1_Band2	gi|58530840	refseq_rat_lc2_100215.fasta	331781	1	21	21	38	0.0103	0.133	NLPLADQGSSHHITVK	K	I	0.997	73.4	30.6	72.4	2			858.955	1715.9	1716.9	2	-0.0001859	-0.1083	358375	690	705	TRUE
Experiment1	Experiment1_Band2	gi|58530840	refseq_rat_lc2_100215.fasta	331781	1	21	21	38	0.0103	0.133	NSQGSEMFGDDDKRK	R	I	0.996	20.1	25	20.1	2			571.922	1712.74	1713.75	3	0.0002151	0.1255	183694	593	607	TRUE
Experiment1	Experiment1_Band2	gi|58530840	refseq_rat_lc2_100215.fasta	331781	1	21	21	38	0.0103	0.133	NTKIEVLEEELR	K	L	0.997	52.4	30.4	40.2	2			736.901	1471.79	1472.8	2	-0.0004359	-0.296	262128	1031	1042	TRUE
Experiment1	Experiment1_Band2	gi|58530840	refseq_rat_lc2_100215.fasta	331781	1	21	21	38	0.0103	0.133	QLQNIIQATSR	R	E	0.997	32.9	30.6	27.2	2			636.357	1270.7	1271.71	2	-0.0003959	-0.3113	748532	271	281	TRUE
Experiment1	Experiment1_Band2	gi|58530840	refseq_rat_lc2_100215.fasta	331781	1	21	21	38	0.0103	0.133	QVQNLVNK	R	S	0.99	35.3	28.9	27.4	2			471.772	941.53	942.537	2	4.406e-05	0.04674	220085	434	441	TRUE
Experiment1	Experiment1_Band2	gi|58530840	refseq_rat_lc2_100215.fasta	331781	1	21	21	38	0.0103	0.133	SEADSDKNATILELR	R	S	0.997	53.4	30.5	46.1	2			831.42	1660.83	1661.83	2	-0.0009459	-0.5692	105601	1739	1753	TRUE
Experiment1	Experiment1_Band2	gi|58530840	refseq_rat_lc2_100215.fasta	331781	1	21	21	38	0.0103	0.133	SLEDLKLK	K	N	0.99	37.3	29.6	20	2			473.285	944.555	945.562	2	0.0001941	0.2052	222005	1023	1030	TRUE
Experiment1	Experiment1_Band2	gi|58530840	refseq_rat_lc2_100215.fasta	331781	1	21	21	38	0.0103	0.133	SLLATMKTELQK	K	A	0.997	33.1	27.5	28.5	2			681.887	1361.76	1362.77	2	-0.0005559	-0.408	198087	823	834	TRUE
Experiment1	Experiment1_Band2	gi|58530840	refseq_rat_lc2_100215.fasta	331781	1	21	21	38	0.0103	0.133	SVEDRFDQQKNDYDQLQK	K	A	0.997	37.9	27.9	37.9	2			752.689	2255.05	2256.05	3	-0.0007059	-0.3129	213995	1127	1144	TRUE
Experiment1	Experiment1_Band2	gi|58530840	refseq_rat_lc2_100215.fasta	331781	1	21	21	38	0.0103	0.133	TLELQGLINDLQR	R	E	0.997	54.4	29	44.2	2			756.923	1511.83	1512.84	2	-0.0002859	-0.189	41887.7	1763	1775	TRUE
Experiment1	Experiment1_Band2	gi|58530840	refseq_rat_lc2_100215.fasta	331781	1	21	21	38	0.0103	0.133	TmIQSPSGVILQEAADVHAR	R	Y	0.997	31.6	29.7	25.7	2		m2: Oxidation (+15.99)	713.701	2138.08	2139.09	3	0.001399	0.654	225312	983	1002	TRUE
Experiment1	Experiment1_Band2	gi|58530840	refseq_rat_lc2_100215.fasta	331781	1	21	21	38	0.0103	0.133	TMRQEDYMK	K	T	0.993	23.8	25	20.5	2			601.271	1200.53	1201.53	2	-3.594e-05	-0.02991	107236	570	578	TRUE
Experiment1	Experiment1_Band2	gi|58530840	refseq_rat_lc2_100215.fasta	331781	1	21	21	38	0.0103	0.133	YEVTSGGGGTSR	R	M	0.997	65.8	25	65.8	2			585.773	1169.53	1170.54	2	0.0002241	0.1914	248118	28	39	TRUE
Experiment1	Experiment1_Band2	gi|58530840	refseq_rat_lc2_100215.fasta	331781	1	21	21	38	0.0103	0.133	YGDGIQLTR	K	S	0.997	71.1	28.2	40.8	2			511.767	1021.52	1022.53	2	0.0004041	0.3952	374620	95	103	TRUE
Experiment1	Experiment1_Band2	TGGT1_261950,TGME49_261950,TGVEG_261950	ToxoDB11_lc2_082214.fasta	59917.2	1	3	3	3	0.000811	0.0964	MLAPEIVGQEHYDTAR	R	A	0.997	67.1	29.4	65.4	2			915.445	1828.88	1829.89	2	-0.001656	-0.9049	189129	436	451	TRUE
Experiment1	Experiment1_Band2	TGGT1_261950,TGME49_261950,TGVEG_261950	ToxoDB11_lc2_082214.fasta	59917.2	1	3	3	3	0.000811	0.0964	QIAELGIYPAVDPLDSTSR	R	M	0.997	58.1	29.8	54.6	2			1023.03	2044.05	2045.06	2	-0.001486	-0.7266	58608.6	417	435	TRUE
Experiment1	Experiment1_Band2	TGGT1_261950,TGME49_261950,TGVEG_261950	ToxoDB11_lc2_082214.fasta	59917.2	1	3	3	3	0.000811	0.0964	VVDTGAPIQVPVGVETLGR	K	I	0.997	41.6	27.3	35.2	2			954.033	1906.05	1907.06	2	-0.0006959	-0.3649	89009	146	164	TRUE
Experiment1	Experiment1_Band2	gi|32567786	refseq_rat_lc2_100215.fasta	57836	1	1	1	20	0.00541	0.131	DYQELMNVK	R	L	0.997	38.3	27	31.1	2			570.274	1138.53	1139.54	2	-3.594e-05	-0.03154	1500750	428	436	TRUE
Experiment1	Experiment1_Band2	gi|32567786	refseq_rat_lc2_100215.fasta	57836	1	1	1	20	0.00541	0.131	FASFIDKVR	K	F	0.997	38	27.8	29.3	2			541.803	1081.59	1082.6	2	6.406e-05	0.05917	299009	153	161	TRUE
Experiment1	Experiment1_Band2	gi|32567786	refseq_rat_lc2_100215.fasta	57836	1	1	1	20	0.00541	0.131	FASFIDKVR	K	F	0.997	49.8	27.8	37.8	2			541.803	1081.59	1082.6	2	-0.0001759	-0.1625	1457630	153	161	TRUE
Experiment1	Experiment1_Band2	gi|32567786	refseq_rat_lc2_100215.fasta	57836	1	1	1	20	0.00541	0.131	GRLDSELR	R	N	0.99	36.1	32.1	9.67	2			473.259	944.504	945.511	2	-6.594e-05	-0.06974	689068	214	221	TRUE
Experiment1	Experiment1_Band2	gi|32567786	refseq_rat_lc2_100215.fasta	57836	1	1	1	20	0.00541	0.131	LLRDYQELMNVK	R	L	0.996	24.8	29.5	11.7	2			507.941	1520.8	1521.81	3	-6.594e-05	-0.04333	2440650	425	436	TRUE
Experiment1	Experiment1_Band2	gi|32567786	refseq_rat_lc2_100215.fasta	57836	1	1	1	20	0.00541	0.131	LLRDYQELMNVK	R	L	0.997	31.4	29.5	23.5	2			761.408	1520.8	1521.81	2	-0.0005359	-0.3522	131889	425	436	TRUE
Experiment1	Experiment1_Band2	gi|32567786	refseq_rat_lc2_100215.fasta	57836	1	1	1	20	0.00541	0.131	LLRDYQELmNVK	R	L	0.997	45.1	29.3	40.8	2		m9: Oxidation (+15.99)	769.405	1536.8	1537.8	2	-0.001431	-0.9305	1218800	425	436	TRUE
Experiment1	Experiment1_Band2	gi|32567786	refseq_rat_lc2_100215.fasta	57836	1	1	1	20	0.00541	0.131	LLRDYQELMNVK	R	L	0.997	54.6	29.5	40.6	2			761.408	1520.8	1521.81	2	-0.0009059	-0.5953	1702130	425	436	TRUE
Experiment1	Experiment1_Band2	gi|32567786	refseq_rat_lc2_100215.fasta	57836	1	1	1	20	0.00541	0.131	NKYEDEINK	K	H	0.997	31.1	28.1	19.9	2			576.78	1151.55	1152.55	2	0.0001441	0.125	468683	232	240	TRUE
Experiment1	Experiment1_Band2	gi|32567786	refseq_rat_lc2_100215.fasta	57836	1	1	1	20	0.00541	0.131	NLDLDSIIAEVK	R	A	0.997	40.8	30.5	31.8	2			665.367	1328.72	1329.73	2	0.0002441	0.1835	55656.2	308	319	TRUE
Experiment1	Experiment1_Band2	gi|32567786	refseq_rat_lc2_100215.fasta	57836	1	1	1	20	0.00541	0.131	NLDLDSIIAEVK	R	A	0.997	43	30.5	40.4	2			665.367	1328.72	1329.73	2	0.0002441	0.1835	45997.1	308	319	TRUE
Experiment1	Experiment1_Band2	gi|32567786	refseq_rat_lc2_100215.fasta	57836	1	1	1	20	0.00541	0.131	NLDLDSIIAEVK	R	A	0.997	62.9	30.4	48.4	2			665.367	1328.72	1329.73	2	-0.0004859	-0.3654	177590	308	319	TRUE
Experiment1	Experiment1_Band2	gi|32567786	refseq_rat_lc2_100215.fasta	57836	1	1	1	20	0.00541	0.131	NLDLDSIIAEVK	R	A	0.997	63.9	30.5	53	2			665.367	1328.72	1329.73	2	0.0002441	0.1835	88798.2	308	319	TRUE
Experiment1	Experiment1_Band2	gi|32567786	refseq_rat_lc2_100215.fasta	57836	1	1	1	20	0.00541	0.131	NLDLDSIIAEVK	R	A	0.997	76.1	30.4	65.3	2			665.366	1328.72	1329.73	2	-0.001226	-0.922	7851320	308	319	TRUE
Experiment1	Experiment1_Band2	gi|32567786	refseq_rat_lc2_100215.fasta	57836	1	1	1	20	0.00541	0.131	TLNNKFASFIDK	K	V	0.997	34.5	28.9	32	2			466.586	1396.73	1397.74	3	-0.0004649	-0.3326	840684	148	159	TRUE
Experiment1	Experiment1_Band2	gi|32567786	refseq_rat_lc2_100215.fasta	57836	1	1	1	20	0.00541	0.131	TLNNKFASFIDK	K	V	0.997	58.3	28.9	58.3	2			699.375	1396.73	1397.74	2	-0.0003359	-0.2403	253237	148	159	TRUE
Experiment1	Experiment1_Band2	gi|32567786	refseq_rat_lc2_100215.fasta	57836	1	1	1	20	0.00541	0.131	TLNNKFASFIDKVR	K	F	0.997	30.6	28.1	23.5	2			413.983	1651.9	1652.91	4	6.206e-05	0.03754	686861	148	161	TRUE
Experiment1	Experiment1_Band2	gi|32567786	refseq_rat_lc2_100215.fasta	57836	1	1	1	20	0.00541	0.131	TLNNKFASFIDKVR	K	F	0.997	32.8	28.1	30.8	2			826.96	1651.91	1652.91	2	0.0003341	0.2021	908555	148	161	TRUE
Experiment1	Experiment1_Band2	gi|32567786	refseq_rat_lc2_100215.fasta	57836	1	1	1	20	0.00541	0.131	TLNNKFASFIDKVR	K	F	0.997	63.7	28.1	59	2			551.642	1651.9	1652.91	3	0.0001351	0.08171	1330050	148	161	TRUE
Experiment1	Experiment1_Band2	gi|32567786	refseq_rat_lc2_100215.fasta	57836	1	1	1	20	0.00541	0.131	WALLQEQGQNLGVTR	K	N	0.997	55.5	30.1	55.3	2			856.957	1711.9	1712.91	2	-0.0006459	-0.3771	192335	174	188	TRUE
Experiment1	Experiment1_Band2	gi|119703744	refseq_rat_lc2_100215.fasta	113749	1	15	24	25	0.00676	0.207	AEFHHSIMSQYK	K	L	0.997	37.5	29	33	2			739.348	1476.68	1477.69	2	-0.0001159	-0.07846	138864	355	366	TRUE
Experiment1	Experiment1_Band2	gi|119703744	refseq_rat_lc2_100215.fasta	113749	1	15	24	25	0.00676	0.207	ALNSMGQDLERPLELR	R	V	0.991	31.8	30.2	23.5	2			921.48	1840.95	1841.95	2	-0.001726	-0.937	404558	129	144	TRUE
Experiment1	Experiment1_Band2	gi|119703744	refseq_rat_lc2_100215.fasta	113749	1	15	24	25	0.00676	0.207	ESSNVVVTER	R	V	0.997	66.5	30.8	51	2			560.286	1118.56	1119.56	2	0.0003141	0.2805	253881	916	925	TRUE
Experiment1	Experiment1_Band2	gi|119703744	refseq_rat_lc2_100215.fasta	113749	1	15	24	25	0.00676	0.207	IHSDcAANQQVTYR	K	I	0.992	21.8	28.2	9.14	2	c5: Carbamidomethyl (+57.02)		554.927	1661.76	1662.77	3	0.0004078	0.2452	119352	73	86	TRUE
Experiment1	Experiment1_Band2	gi|119703744	refseq_rat_lc2_100215.fasta	113749	1	15	24	25	0.00676	0.207	IHSDcAANQQVTYR	K	I	0.997	80.6	28.2	56.3	2	c5: Carbamidomethyl (+57.02)		831.886	1661.76	1662.77	2	-0.0003712	-0.2233	127961	73	86	TRUE
Experiment1	Experiment1_Band2	gi|119703744	refseq_rat_lc2_100215.fasta	113749	1	15	24	25	0.00676	0.207	IIRQEPSDSPmFIINR	K	N	0.995	30.2	30.4	20.5	2		m11: Oxidation (+15.99)	966.504	1930.99	1932	2	-0.000911	-0.4715	260228	198	213	TRUE
Experiment1	Experiment1_Band2	gi|119703744	refseq_rat_lc2_100215.fasta	113749	1	15	24	25	0.00676	0.207	IIRQEPSDSPMFIINR	K	N	0.997	50.4	30.2	47.9	2			958.506	1915	1916.01	2	-0.001236	-0.6451	523048	198	213	TRUE
Experiment1	Experiment1_Band2	gi|119703744	refseq_rat_lc2_100215.fasta	113749	1	15	24	25	0.00676	0.207	IIRQEPSDSPmFIINR	K	N	0.997	41	30.4	39.2	2		m11: Oxidation (+15.99)	644.672	1930.99	1932	3	-0.0008	-0.4141	467336	198	213	TRUE
Experiment1	Experiment1_Band2	gi|119703744	refseq_rat_lc2_100215.fasta	113749	1	15	24	25	0.00676	0.207	IIRQEPSDSPMFIINR	K	N	0.997	47.4	30.2	37	2			639.34	1915	1916.01	3	0.0003951	0.2062	840681	198	213	TRUE
Experiment1	Experiment1_Band2	gi|119703744	refseq_rat_lc2_100215.fasta	113749	1	15	24	25	0.00676	0.207	ISGVGIDQPPYGIFVINQK	R	T	0.997	25.4	29.3	25.4	2			682.374	2044.1	2045.11	3	-0.0008959	-0.4381	41676.9	87	105	TRUE
Experiment1	Experiment1_Band2	gi|119703744	refseq_rat_lc2_100215.fasta	113749	1	15	24	25	0.00676	0.207	ISGVGIDQPPYGIFVINQK	R	T	0.997	53	29.3	52.8	2			1023.06	2044.1	2045.11	2	-0.001066	-0.5212	109597	87	105	TRUE
Experiment1	Experiment1_Band2	gi|119703744	refseq_rat_lc2_100215.fasta	113749	1	15	24	25	0.00676	0.207	ISGVGIDQPPYGIFVINQK	R	T	0.997	57	29.3	57	2			1023.06	2044.1	2045.11	2	-0.002166	-1.059	89908.1	87	105	TRUE
Experiment1	Experiment1_Band2	gi|119703744	refseq_rat_lc2_100215.fasta	113749	1	15	24	25	0.00676	0.207	mTGFELTEGVK	R	T	0.997	34	26.9	33.9	2		m1: Oxidation (+15.99)	614.3	1226.59	1227.59	2	-0.000181	-0.1474	145397	651	661	TRUE
Experiment1	Experiment1_Band2	gi|119703744	refseq_rat_lc2_100215.fasta	113749	1	15	24	25	0.00676	0.207	QEPSDSPmFIINR	R	N	0.997	32.2	29	28.6	2		m8: Oxidation (+15.99)	775.369	1548.72	1549.73	2	-0.000291	-0.1877	120679	201	213	TRUE
Experiment1	Experiment1_Band2	gi|119703744	refseq_rat_lc2_100215.fasta	113749	1	15	24	25	0.00676	0.207	QEPSDSPMFIINR	R	N	0.997	55.5	28.5	48.7	2			767.358	1532.7	1533.74	2	-0.02711	-17.67	293624	201	213	TRUE
Experiment1	Experiment1_Band2	gi|119703744	refseq_rat_lc2_100215.fasta	113749	1	15	24	25	0.00676	0.207	SSSDHHFNQTIGSASPSTAR	R	S	0.997	31.4	26.9	27	2			696.323	2085.95	2086.95	3	-0.0001159	-0.05556	274501	1017	1036	TRUE
Experiment1	Experiment1_Band2	gi|119703744	refseq_rat_lc2_100215.fasta	113749	1	15	24	25	0.00676	0.207	TMNNFLDREQYGQYALAVR	R	G	0.996	34.1	29.5	28.6	2			1145.06	2288.1	2289.11	2	-0.001656	-0.7234	44065.3	220	238	TRUE
Experiment1	Experiment1_Band2	gi|119703744	refseq_rat_lc2_100215.fasta	113749	1	15	24	25	0.00676	0.207	TMNNFLDREQYGQYALAVR	R	G	0.997	46.6	29.6	46.6	2			763.708	2288.1	2289.11	3	0.0005941	0.2595	290338	220	238	TRUE
Experiment1	Experiment1_Band2	gi|119703744	refseq_rat_lc2_100215.fasta	113749	1	15	24	25	0.00676	0.207	TmNNFLDREQYGQYALAVR	R	G	0.997	59.2	28.9	55.1	2		m2: Oxidation (+15.99)	769.039	2304.1	2305.1	3	-0.00043	-0.1865	187712	220	238	TRUE
Experiment1	Experiment1_Band2	gi|119703744	refseq_rat_lc2_100215.fasta	113749	1	15	24	25	0.00676	0.207	TYVVTGNmGSNDKVGDFVATDLDTGRPSTTVR	K	Y	0.997	59.2	28.2	50.7	2		m8: Oxidation (+15.99)	1130.55	3388.61	3389.63	3	-0.007221	-2.13	123437	391	422	TRUE
Experiment1	Experiment1_Band2	gi|119703744	refseq_rat_lc2_100215.fasta	113749	1	15	24	25	0.00676	0.207	VGDFVATDLDTGRPSTTVR	K	Y	0.997	39.4	30	36.5	2			669.676	2006.01	2007.01	3	-0.001286	-0.6407	386004	404	422	TRUE
Experiment1	Experiment1_Band2	gi|119703744	refseq_rat_lc2_100215.fasta	113749	1	15	24	25	0.00676	0.207	VIAPSSSLPTSLTIHHPR	R	E	0.997	71.1	28.1	67.9	2			957.034	1912.05	1913.06	2	-0.0005859	-0.3063	141127	898	915	TRUE
Experiment1	Experiment1_Band2	gi|119703744	refseq_rat_lc2_100215.fasta	113749	1	15	24	25	0.00676	0.207	YQGTILSIDDNLQR	K	T	0.997	83.9	29.7	75.5	2			818.42	1634.83	1635.83	2	-0.0008859	-0.5416	536376	460	473	TRUE
Experiment1	Experiment1_Band2	gi|119703744	refseq_rat_lc2_100215.fasta	113749	1	15	24	25	0.00676	0.207	YVMGNNPADLLAVDSR	R	T	0.997	96.9	29.8	87.9	2			867.927	1733.84	1734.85	2	-0.0007059	-0.4069	416120	423	438	TRUE
Experiment1	Experiment1_Band2	gi|119703744	refseq_rat_lc2_100215.fasta	113749	1	15	24	25	0.00676	0.207	YVmGNNPADLLAVDSR	R	T	0.997	98.3	29.1	91.4	2		m3: Oxidation (+15.99)	875.925	1749.84	1750.84	2	-0.000631	-0.3604	514039	423	438	TRUE
Experiment1	Experiment1_Band2	TGGT1_289750,TGME49_289750,TGVEG_289750	ToxoDB11_lc2_082214.fasta	14686	1	3	3	3	0.000811	0.295	ESTLHLVLR	K	L	0.997	47.9	25.4	36.2	2			534.314	1066.61	1067.62	2	0.0001741	0.163	326860	64	72	TRUE
Experiment1	Experiment1_Band2	TGGT1_289750,TGME49_289750,TGVEG_289750	ToxoDB11_lc2_082214.fasta	14686	1	3	3	3	0.000811	0.295	IQDKEGIPPDQQR	K	L	0.997	31.7	29.7	31.7	2			762.394	1522.77	1523.78	2	-0.0007159	-0.4698	150524	30	42	TRUE
Experiment1	Experiment1_Band2	TGGT1_289750,TGME49_289750,TGVEG_289750	ToxoDB11_lc2_082214.fasta	14686	1	3	3	3	0.000811	0.295	TITLDVEPSDTIENVK	K	A	0.996	44.6	30.4	35.6	2			887.443	1772.87	1773.91	2	-0.03361	-18.94	120791	12	27	TRUE
Experiment1	Experiment1_Band3	TGGT1_411760	ToxoDB11_lc2_082214.fasta	32058.9	1	1	1	1	0.000431	0.0348	AGFAGDDAPR	K	A	0.989	28.9	28.5	7.91	2			488.728	975.441	976.448	2	8.406e-05	0.08609	63249.4	20	29	TRUE
Experiment1	Experiment1_Band3	gi|16751921	refseq_rat_lc2_100215.fasta	11284.1	0.865	0	0	4	0.00172	0.227	DAVEDLESVGK	K	G	0.997	41.6	30.5	32	2			581.285	1160.56	1161.56	2	-2.594e-05	-0.02233	69306.8	86	96	TRUE
Experiment1	Experiment1_Band3	gi|16751921	refseq_rat_lc2_100215.fasta	11284.1	0.865	0	0	4	0.00172	0.227	ENAGEDPGLAR	K	Q	0.997	54.5	25.3	41.6	2			564.768	1127.52	1128.53	2	0.0001041	0.09221	83000.3	43	53	TRUE
Experiment1	Experiment1_Band3	gi|16751921	refseq_rat_lc2_100215.fasta	11284.1	0.865	0	0	4	0.00172	0.227	LGKDAVEDLESVGK	K	G	0.997	29.2	31.3	16.7	2			487.259	1458.76	1459.76	3	-0.0005969	-0.4089	87487.9	83	96	TRUE
Experiment1	Experiment1_Band3	gi|16751921	refseq_rat_lc2_100215.fasta	11284.1	0.865	0	0	4	0.00172	0.227	LGKDAVEDLESVGK	K	G	0.997	61.2	31.3	55.7	2			730.385	1458.76	1459.76	2	-0.0004259	-0.2918	78911.3	83	96	TRUE
Experiment1	Experiment1_Band3	TGGT1_311830,TGME49_311830,TGVEG_311830	ToxoDB11_lc2_082214.fasta	16354.7	1	2	2	2	0.000861	0.186	HDAELQALGLGK	R	S	0.997	47.2	28.3	39	2			626.338	1250.66	1251.67	2	-8.594e-05	-0.06866	55889.3	119	130	TRUE
Experiment1	Experiment1_Band3	TGGT1_311830,TGME49_311830,TGVEG_311830	ToxoDB11_lc2_082214.fasta	16354.7	1	2	2	2	0.000861	0.186	SLHSVDPEETMAVDD	K	-	0.997	49.4	25	49.4	2			822.856	1643.7	1644.71	2	-0.0004559	-0.2772	69426.9	131	145	TRUE
Experiment1	Experiment1_Band3	TGME49_204400	ToxoDB11_lc2_082214.fasta	62146.9	0.972	0	0	10	0.00431	0.163	cVDALVPVGR	K	G	0.997	40	29.2	15.4	2	c1: Carbamidomethyl (+57.02)		543.292	1084.57	1085.58	2	0.0002488	0.2291	131735	203	212	FALSE	TGGT1_204400
Experiment1	Experiment1_Band3	TGME49_204400	ToxoDB11_lc2_082214.fasta	62146.9	0.972	0	0	10	0.00431	0.163	ELIIGDRQTGK	R	T	0.997	29.8	29.9	17.5	2			615.346	1228.68	1229.69	2	-0.0002859	-0.2325	91288.6	216	226	FALSE	TGGT1_204400
Experiment1	Experiment1_Band3	TGME49_204400	ToxoDB11_lc2_082214.fasta	62146.9	0.972	0	0	10	0.00431	0.163	GTALTELLK	R	Q	0.997	46.7	29.6	28.1	2			473.284	944.554	945.562	2	-0.0001759	-0.1861	181701	473	481	FALSE	TGGT1_204400
Experiment1	Experiment1_Band3	TGME49_204400	ToxoDB11_lc2_082214.fasta	62146.9	0.972	0	0	10	0.00431	0.163	HcVIIYDDLSK	R	Q	0.997	38.6	30.4	37.8	2	c2: Carbamidomethyl (+57.02)		681.84	1361.67	1362.67	2	-0.0001212	-0.08897	55571	315	325	FALSE	TGGT1_204400
Experiment1	Experiment1_Band3	TGME49_204400	ToxoDB11_lc2_082214.fasta	62146.9	0.972	0	0	10	0.00431	0.163	IVDVPIGPGLLGR	R	V	0.997	45.9	25	45.9	2			653.398	1304.78	1305.79	2	-0.0003759	-0.2879	169097	145	157	FALSE	TGGT1_204400
Experiment1	Experiment1_Band3	TGME49_204400	ToxoDB11_lc2_082214.fasta	62146.9	0.972	0	0	10	0.00431	0.163	SVLEGDSVKR	R	T	0.995	43.8	31.4	26.6	2			545.288	1088.56	1089.59	2	-0.02081	-19.1	57843.4	132	141	FALSE	TGGT1_204400
Experiment1	Experiment1_Band3	TGME49_204400	ToxoDB11_lc2_082214.fasta	62146.9	0.972	0	0	10	0.00431	0.163	VVDALGNPIDGK	R	G	0.997	50.1	28.6	50.1	2			599.327	1196.64	1197.65	2	-1.594e-05	-0.01331	96423.9	158	169	FALSE	TGGT1_204400
Experiment1	Experiment1_Band3	TGME49_204400	ToxoDB11_lc2_082214.fasta	62146.9	0.972	0	0	10	0.00431	0.163	VVDALGNPIDGKGPIPAK	R	E	0.997	61.8	27.6	60.3	2			880.998	1759.98	1760.99	2	-0.001396	-0.7927	53310.5	158	175	FALSE	TGGT1_204400
Experiment1	Experiment1_Band3	TGME49_204400	ToxoDB11_lc2_082214.fasta	62146.9	0.972	0	0	10	0.00431	0.163	VVDALGNPIDGKGPIPAKER	R	R	0.997	35.3	27.7	34.8	2			682.716	2045.13	2046.13	3	-0.0004569	-0.2233	79333.3	158	177	FALSE	TGGT1_204400
Experiment1	Experiment1_Band3	TGME49_204400	ToxoDB11_lc2_082214.fasta	62146.9	0.972	0	0	10	0.00431	0.163	VVSVGDGIAR	R	L	0.997	50.6	31.5	30.7	2			486.777	971.54	972.547	2	6.406e-05	0.06587	138226	82	91	FALSE	TGGT1_204400
Experiment1	Experiment1_Band3	TGGT1_222220,TGME49_222220,TGVEG_222220	ToxoDB11_lc2_082214.fasta	46782.5	1	2	3	3	0.00129	0.0606	MVNYIFEcPAR	R	G	0.997	33.8	25.9	33.7	2	c8: Carbamidomethyl (+57.02)		700.328	1398.64	1399.65	2	-0.0003712	-0.2652	58066.3	129	139	TRUE
Experiment1	Experiment1_Band3	TGGT1_222220,TGME49_222220,TGVEG_222220	ToxoDB11_lc2_082214.fasta	46782.5	1	2	3	3	0.00129	0.0606	STITHADGSESEIAR	R	F	0.997	42	28.4	39.8	2			525.253	1572.74	1573.75	3	0.0003531	0.2243	78156.7	90	104	TRUE
Experiment1	Experiment1_Band3	TGGT1_222220,TGME49_222220,TGVEG_222220	ToxoDB11_lc2_082214.fasta	46782.5	1	2	3	3	0.00129	0.0606	STITHADGSESEIAR	R	F	0.997	52.4	28.5	43.8	2			787.376	1572.74	1573.75	2	-0.0003059	-0.1944	84661.4	90	104	TRUE
Experiment1	Experiment1_Band3	gi|55956899	refseq_rat_lc2_100215.fasta	62065.9	1	16	21	22	0.00947	0.34	EIETYHNLLEGGQEDFESSGAGK	K	I	0.997	73.1	25.9	69	2			837.382	2509.12	2510.13	3	-0.0009069	-0.3613	87395.2	450	472	TRUE
Experiment1	Experiment1_Band3	gi|55956899	refseq_rat_lc2_100215.fasta	62065.9	1	16	21	22	0.00947	0.34	FEmEQNLR	K	Q	0.99	27.6	25.1	14.6	2		m3: Oxidation (+15.99)	541.75	1081.49	1082.49	2	1.905e-05	0.0176	55687.8	243	250	TRUE
Experiment1	Experiment1_Band3	gi|55956899	refseq_rat_lc2_100215.fasta	62065.9	1	16	21	22	0.00947	0.34	FSSSGGGGGGGRFSSSSGYGGGSSR	R	V	0.997	54	25	54	2			733.653	2197.94	2198.94	3	-0.0005159	-0.2346	68550.6	35	59	TRUE
Experiment1	Experiment1_Band3	gi|55956899	refseq_rat_lc2_100215.fasta	62065.9	1	16	21	22	0.00947	0.34	FSSSSGYGGGSSR	R	V	0.997	82.7	25	82.7	2			618.268	1234.52	1235.53	2	-0.0001559	-0.1262	243302	47	59	TRUE
Experiment1	Experiment1_Band3	gi|55956899	refseq_rat_lc2_100215.fasta	62065.9	1	16	21	22	0.00947	0.34	GGSGGSHGGGSGFGGESGGSYGGGEEASGSGGGYGGGSGK	R	S	0.997	91.8	25	91.8	2			1075.1	3222.27	3223.28	3	-0.001897	-0.5885	405035	580	619	TRUE
Experiment1	Experiment1_Band3	gi|55956899	refseq_rat_lc2_100215.fasta	62065.9	1	16	21	22	0.00947	0.34	GGSGGSYGGGGSGGGYGGGSGSR	R	G	0.997	43.5	25	39.7	2			597.914	1790.72	1791.73	3	-4.594e-05	-0.02564	52308.6	491	513	TRUE
Experiment1	Experiment1_Band3	gi|55956899	refseq_rat_lc2_100215.fasta	62065.9	1	16	21	22	0.00947	0.34	GGSGGSYGGGGSGGGYGGGSGSR	R	G	0.997	115	25	105	2			896.367	1790.72	1791.73	2	-0.0007059	-0.394	231463	491	513	TRUE
Experiment1	Experiment1_Band3	gi|55956899	refseq_rat_lc2_100215.fasta	62065.9	1	16	21	22	0.00947	0.34	GSRGGSGGSYGGGGSGGGYGGGSGSR	R	G	0.997	50.2	25	50.2	2			697.965	2090.87	2091.88	3	-0.001205	-0.576	26140	488	513	TRUE
Experiment1	Experiment1_Band3	gi|55956899	refseq_rat_lc2_100215.fasta	62065.9	1	16	21	22	0.00947	0.34	IKFEMEQNLR	R	Q	0.997	27.8	29.3	19.9	2			436.564	1306.67	1307.68	3	-3.694e-05	-0.02825	89682.9	241	250	TRUE
Experiment1	Experiment1_Band3	gi|55956899	refseq_rat_lc2_100215.fasta	62065.9	1	16	21	22	0.00947	0.34	IKFEmEQNLR	R	Q	0.997	34.1	28.9	23.4	2		m5: Oxidation (+15.99)	441.896	1322.67	1323.67	3	-0.00014	-0.1057	138329	241	250	TRUE
Experiment1	Experiment1_Band3	gi|55956899	refseq_rat_lc2_100215.fasta	62065.9	1	16	21	22	0.00947	0.34	IKFEmEQNLR	R	Q	0.997	39.8	28.9	27.4	2		m5: Oxidation (+15.99)	662.34	1322.67	1323.67	2	-0.000251	-0.1896	124375	241	250	TRUE
Experiment1	Experiment1_Band3	gi|55956899	refseq_rat_lc2_100215.fasta	62065.9	1	16	21	22	0.00947	0.34	IQDWYDKKGPAAIQK	K	N	0.997	33.2	30.1	28.4	2			587.649	1759.93	1760.93	3	-0.0009369	-0.5321	113197	185	199	TRUE
Experiment1	Experiment1_Band3	gi|55956899	refseq_rat_lc2_100215.fasta	62065.9	1	16	21	22	0.00947	0.34	QEYEQLIAK	R	N	0.997	34.8	29.4	23.2	2			561.296	1120.58	1121.58	2	0.001044	0.9309	143182	328	336	TRUE
Experiment1	Experiment1_Band3	gi|55956899	refseq_rat_lc2_100215.fasta	62065.9	1	16	21	22	0.00947	0.34	QVLDNLTmEK	R	S	0.991	30.8	29.8	16.9	2		m8: Oxidation (+15.99)	603.806	1205.6	1206.6	2	0.001119	0.9274	144930	262	271	TRUE
Experiment1	Experiment1_Band3	gi|55956899	refseq_rat_lc2_100215.fasta	62065.9	1	16	21	22	0.00947	0.34	SGGGGGGGLGSGGSIR	R	S	0.997	89.6	30.1	77	2			616.802	1231.59	1232.6	2	-0.0004459	-0.3618	60057	14	29	TRUE
Experiment1	Experiment1_Band3	gi|55956899	refseq_rat_lc2_100215.fasta	62065.9	1	16	21	22	0.00947	0.34	SGGGGGGGLGSGGSIR	R	S	0.997	113	30.1	97.9	2			616.802	1231.59	1232.6	2	-0.0004459	-0.3618	192745	14	29	TRUE
Experiment1	Experiment1_Band3	gi|55956899	refseq_rat_lc2_100215.fasta	62065.9	1	16	21	22	0.00947	0.34	STmQELNSR	K	L	0.997	41.1	25.7	28.1	2		m3: Oxidation (+15.99)	541.251	1080.49	1081.49	2	0.000419	0.3875	22946.3	155	163	TRUE
Experiment1	Experiment1_Band3	gi|55956899	refseq_rat_lc2_100215.fasta	62065.9	1	16	21	22	0.00947	0.34	STMQELNSR	K	L	0.997	56.8	27.4	36.1	2			533.253	1064.49	1065.5	2	0.0002141	0.2009	230647	155	163	TRUE
Experiment1	Experiment1_Band3	gi|55956899	refseq_rat_lc2_100215.fasta	62065.9	1	16	21	22	0.00947	0.34	TLLDIDNTR	K	M	0.997	41.8	31.8	33.9	2			530.785	1059.56	1060.56	2	-0.0006359	-0.5996	537386	225	233	TRUE
Experiment1	Experiment1_Band3	gi|55956899	refseq_rat_lc2_100215.fasta	62065.9	1	16	21	22	0.00947	0.34	TLNDmRQEYEQLIAK	K	N	0.997	27.9	29.6	22	2		m5: Oxidation (+15.99)	623.312	1866.91	1867.92	3	-0.000391	-0.2093	158967	322	336	TRUE
Experiment1	Experiment1_Band3	gi|55956899	refseq_rat_lc2_100215.fasta	62065.9	1	16	21	22	0.00947	0.34	TLNDmRQEYEQLIAK	K	N	0.997	72.8	29.4	67.7	2		m5: Oxidation (+15.99)	934.464	1866.91	1867.92	2	-0.001241	-0.6643	116617	322	336	TRUE
Experiment1	Experiment1_Band3	gi|55956899	refseq_rat_lc2_100215.fasta	62065.9	1	16	21	22	0.00947	0.34	VQALEEANNDLENK	K	I	0.997	84.4	28.8	84.2	2			793.887	1585.76	1586.77	2	4.406e-05	0.02777	102972	171	184	TRUE
Experiment1	Experiment1_Band3	TGGT1_284540,TGME49_284540,TGVEG_284540	ToxoDB11_lc2_082214.fasta	27635.9	0.999	1	1	1	0.000431	0.0516	LFVDSPAVSVQQK	R	L	0.997	47.6	30.1	31.4	2			709.388	1416.76	1417.77	2	-0.0008959	-0.6319	73718	115	127	TRUE
Experiment1	Experiment1_Band3	TGGT1_258060	ToxoDB11_lc2_082214.fasta	23334.3	1	19	32	50	0.0215	0.601	AASLKLELQNIER	K	E	0.997	35.2	28.6	25.7	2			495.619	1483.84	1484.84	3	-0.0001049	-0.07068	116061	31	43	TRUE
Experiment1	Experiment1_Band3	TGGT1_258060	ToxoDB11_lc2_082214.fasta	23334.3	1	19	32	50	0.0215	0.601	AASLKLELQNIER	K	E	0.997	72.8	28.6	62.2	2			742.925	1483.84	1484.84	2	-0.0005459	-0.3677	155080	31	43	TRUE
Experiment1	Experiment1_Band3	TGGT1_258060	ToxoDB11_lc2_082214.fasta	23334.3	1	19	32	50	0.0215	0.601	AVLLDLVEGK	R	-	0.997	38.2	28.5	22.4	2			528.819	1055.62	1056.63	2	2.406e-05	0.02277	36593.5	199	208	TRUE
Experiment1	Experiment1_Band3	TGGT1_258060	ToxoDB11_lc2_082214.fasta	23334.3	1	19	32	50	0.0215	0.601	AVLLDLVEGK	R	-	0.997	48	28.5	28	2			528.819	1055.62	1056.63	2	2.406e-05	0.02277	32240.1	199	208	TRUE
Experiment1	Experiment1_Band3	TGGT1_258060	ToxoDB11_lc2_082214.fasta	23334.3	1	19	32	50	0.0215	0.601	AVLLDLVEGK	R	-	0.997	59.4	28.5	39.5	2			528.819	1055.62	1056.63	2	2.406e-05	0.02277	36549.4	199	208	TRUE
Experiment1	Experiment1_Band3	TGGT1_258060	ToxoDB11_lc2_082214.fasta	23334.3	1	19	32	50	0.0215	0.601	AVLLDLVEGK	R	-	0.997	63	28.5	43.5	2			528.819	1055.62	1056.63	2	-0.0002159	-0.2044	184840	199	208	TRUE
Experiment1	Experiment1_Band3	TGGT1_258060	ToxoDB11_lc2_082214.fasta	23334.3	1	19	32	50	0.0215	0.601	AVLLDLVEGK	R	-	0.997	72	28.5	52.4	2			528.818	1055.62	1056.63	2	-0.0004559	-0.4315	503422	199	208	TRUE
Experiment1	Experiment1_Band3	TGGT1_258060	ToxoDB11_lc2_082214.fasta	23334.3	1	19	32	50	0.0215	0.601	cLRDTLTETQSAR	R	R	0.997	43	29.5	31.1	2	c1: Carbamidomethyl (+57.02)		517.592	1549.75	1550.76	3	0.0007898	0.5093	672908	139	151	TRUE
Experiment1	Experiment1_Band3	TGGT1_258060	ToxoDB11_lc2_082214.fasta	23334.3	1	19	32	50	0.0215	0.601	cLRDTLTETQSAR	R	R	0.997	51.5	29.5	44.6	2	c1: Carbamidomethyl (+57.02)		775.883	1549.75	1550.76	2	-0.0004712	-0.3039	328179	139	151	TRUE
Experiment1	Experiment1_Band3	TGGT1_258060	ToxoDB11_lc2_082214.fasta	23334.3	1	19	32	50	0.0215	0.601	cLRDTLTETQSAR	R	R	0.997	55.5	29.5	52.3	2	c1: Carbamidomethyl (+57.02)		775.883	1549.75	1550.76	2	-0.0004712	-0.3039	610609	139	151	TRUE
Experiment1	Experiment1_Band3	TGGT1_258060	ToxoDB11_lc2_082214.fasta	23334.3	1	19	32	50	0.0215	0.601	cLRDTLTETQSAR	R	R	0.997	69.3	29.5	61.7	2	c1: Carbamidomethyl (+57.02)		775.883	1549.75	1550.76	2	-0.0007212	-0.4651	110152	139	151	TRUE
Experiment1	Experiment1_Band3	TGGT1_258060	ToxoDB11_lc2_082214.fasta	23334.3	1	19	32	50	0.0215	0.601	cLRDTLTETQSARR	R	S	0.993	23.4	29.9	19	2	c1: Carbamidomethyl (+57.02)		569.625	1705.85	1706.86	3	3.976e-05	0.02329	74605.8	139	152	TRUE
Experiment1	Experiment1_Band3	TGGT1_258060	ToxoDB11_lc2_082214.fasta	23334.3	1	19	32	50	0.0215	0.601	cLRDTLTETQSARR	R	S	0.997	31.6	29.8	22.9	2	c1: Carbamidomethyl (+57.02)		569.625	1705.85	1706.86	3	0.0002198	0.1287	312683	139	152	TRUE
Experiment1	Experiment1_Band3	TGGT1_258060	ToxoDB11_lc2_082214.fasta	23334.3	1	19	32	50	0.0215	0.601	cLRDTLTETQSARR	R	S	0.997	38.3	29.9	25.6	2	c1: Carbamidomethyl (+57.02)		853.934	1705.85	1706.86	2	-1.124e-05	-0.006587	178874	139	152	TRUE
Experiment1	Experiment1_Band3	TGGT1_258060	ToxoDB11_lc2_082214.fasta	23334.3	1	19	32	50	0.0215	0.601	DTLTETQSAR	R	R	0.997	38.2	29.2	32	2			561.275	1120.54	1121.54	2	0.0001841	0.1641	52465.6	142	151	TRUE
Experiment1	Experiment1_Band3	TGGT1_258060	ToxoDB11_lc2_082214.fasta	23334.3	1	19	32	50	0.0215	0.601	DTLTETQSAR	R	R	0.997	45.7	29.2	38.2	2			561.276	1120.54	1121.54	2	0.0003041	0.2711	194517	142	151	TRUE
Experiment1	Experiment1_Band3	TGGT1_258060	ToxoDB11_lc2_082214.fasta	23334.3	1	19	32	50	0.0215	0.601	ELKDWWmSR	R	K	0.99	23	27.4	18.8	2		m7: Oxidation (+15.99)	633.8	1265.59	1266.59	2	1.905e-05	0.01504	96921.7	44	52	TRUE
Experiment1	Experiment1_Band3	TGGT1_258060	ToxoDB11_lc2_082214.fasta	23334.3	1	19	32	50	0.0215	0.601	ELKDWWMSR	R	K	0.996	27	28.5	14.8	2			625.803	1249.59	1250.6	2	-0.0003059	-0.2446	229392	44	52	TRUE
Experiment1	Experiment1_Band3	TGGT1_258060	ToxoDB11_lc2_082214.fasta	23334.3	1	19	32	50	0.0215	0.601	ELKDWWMSRK	R	I	0.997	32	29.6	23.7	2			689.85	1377.69	1378.69	2	-0.0003359	-0.2437	84129.6	44	53	TRUE
Experiment1	Experiment1_Band3	TGGT1_258060	ToxoDB11_lc2_082214.fasta	23334.3	1	19	32	50	0.0215	0.601	EMKVDmYEK	R	L	0.992	18.3	25	5.16	2		m6: Oxidation (+15.99)	396.847	1187.52	1188.53	3	-0.00025	-0.2103	34833.3	109	117	TRUE
Experiment1	Experiment1_Band3	TGGT1_258060	ToxoDB11_lc2_082214.fasta	23334.3	1	19	32	50	0.0215	0.601	EmKVDMYEK	R	L	0.997	34	25	24.7	2		m2: Oxidation (+15.99)	594.768	1187.52	1188.53	2	0.000219	0.1843	75733.3	109	117	TRUE
Experiment1	Experiment1_Band3	TGGT1_258060	ToxoDB11_lc2_082214.fasta	23334.3	1	19	32	50	0.0215	0.601	LELQNIER	K	E	0.99	39.8	29.4	13.8	2			507.783	1013.55	1014.56	2	0.0002041	0.2011	460829	36	43	TRUE
Experiment1	Experiment1_Band3	TGGT1_258060	ToxoDB11_lc2_082214.fasta	23334.3	1	19	32	50	0.0215	0.601	LFKQAADLENPcR	K	M	0.988	22.5	30.7	10.2	2	c12: Carbamidomethyl (+57.02)		521.265	1560.77	1561.78	3	0.0006298	0.4032	121421	118	130	TRUE
Experiment1	Experiment1_Band3	TGGT1_258060	ToxoDB11_lc2_082214.fasta	23334.3	1	19	32	50	0.0215	0.601	LFKQAADLENPcR	K	M	0.997	59.2	30.6	49.3	2	c12: Carbamidomethyl (+57.02)		781.393	1560.77	1561.78	2	-0.0002112	-0.1353	85875.6	118	130	TRUE
Experiment1	Experiment1_Band3	TGGT1_258060	ToxoDB11_lc2_082214.fasta	23334.3	1	19	32	50	0.0215	0.601	MPGVAYLR	R	C	0.99	25.9	29.3	8.7	2			453.747	905.479	906.487	2	-8.594e-05	-0.09481	68427.3	131	138	TRUE
Experiment1	Experiment1_Band3	TGGT1_258060	ToxoDB11_lc2_082214.fasta	23334.3	1	19	32	50	0.0215	0.601	mPGVAYLR	R	C	0.99	39	28.2	27	2		m1: Oxidation (+15.99)	461.744	921.474	922.482	2	-0.000251	-0.272	378966	131	138	TRUE
Experiment1	Experiment1_Band3	TGGT1_258060	ToxoDB11_lc2_082214.fasta	23334.3	1	19	32	50	0.0215	0.601	QAADLENPcR	K	M	0.997	45.2	25	39.1	2	c9: Carbamidomethyl (+57.02)		587.27	1172.52	1173.53	2	0.0003388	0.2887	200852	121	130	TRUE
Experiment1	Experiment1_Band3	TGGT1_258060	ToxoDB11_lc2_082214.fasta	23334.3	1	19	32	50	0.0215	0.601	QAADLENPcR	K	M	0.997	48.2	25	46	2	c9: Carbamidomethyl (+57.02)		587.269	1172.52	1173.53	2	-0.0008812	-0.7509	1203960	121	130	TRUE
Experiment1	Experiment1_Band3	TGGT1_258060	ToxoDB11_lc2_082214.fasta	23334.3	1	19	32	50	0.0215	0.601	QQSAAVENSLVR	K	Q	0.989	27.5	31.9	19.1	2			651.344	1300.67	1301.68	2	-0.0002759	-0.212	88974.5	172	183	TRUE
Experiment1	Experiment1_Band3	TGGT1_258060	ToxoDB11_lc2_082214.fasta	23334.3	1	19	32	50	0.0215	0.601	QQSAAVENSLVR	K	Q	0.997	50.6	31.9	40.2	2			651.344	1300.67	1301.68	2	-0.0006459	-0.4962	732424	172	183	TRUE
Experiment1	Experiment1_Band3	TGGT1_258060	ToxoDB11_lc2_082214.fasta	23334.3	1	19	32	50	0.0215	0.601	RAVLLDLVEGK	R	-	0.997	27.7	26.5	21.7	2			606.869	1211.72	1212.73	2	-0.0001159	-0.0956	34960	198	208	TRUE
Experiment1	Experiment1_Band3	TGGT1_258060	ToxoDB11_lc2_082214.fasta	23334.3	1	19	32	50	0.0215	0.601	RAVLLDLVEGK	R	-	0.997	45	26.5	17.6	2			606.869	1211.72	1212.73	2	-0.0004859	-0.4007	187941	198	208	TRUE
Experiment1	Experiment1_Band3	TGGT1_258060	ToxoDB11_lc2_082214.fasta	23334.3	1	19	32	50	0.0215	0.601	RAVLLDLVEGK	R	-	0.997	46.4	26.5	25.2	2			606.869	1211.72	1212.73	2	-0.0006059	-0.4997	247156	198	208	TRUE
Experiment1	Experiment1_Band3	TGGT1_258060	ToxoDB11_lc2_082214.fasta	23334.3	1	19	32	50	0.0215	0.601	RAVLLDLVEGK	R	-	0.997	44.5	26.5	40	2			404.915	1211.72	1212.73	3	-0.0001349	-0.1113	157752	198	208	TRUE
Experiment1	Experiment1_Band3	TGGT1_258060	ToxoDB11_lc2_082214.fasta	23334.3	1	19	32	50	0.0215	0.601	RSScLNAFSSFDAcR	R	T	0.997	27.8	25	27.8	2	c4: Carbamidomethyl (+57.02), c14: Carbamidomethyl (+57.02)		889.391	1776.77	1777.77	2	-0.0001565	-0.08806	104092	152	166	TRUE
Experiment1	Experiment1_Band3	TGGT1_258060	ToxoDB11_lc2_082214.fasta	23334.3	1	19	32	50	0.0215	0.601	RSScLNAFSSFDAcR	R	T	0.997	48	25	35.8	2	c4: Carbamidomethyl (+57.02), c14: Carbamidomethyl (+57.02)		593.263	1776.77	1777.77	3	0.0002545	0.1431	374407	152	166	TRUE
Experiment1	Experiment1_Band3	TGGT1_258060	ToxoDB11_lc2_082214.fasta	23334.3	1	19	32	50	0.0215	0.601	SScLNAFSSFDAcR	R	T	0.997	36	25	36	2	c3: Carbamidomethyl (+57.02), c13: Carbamidomethyl (+57.02)		811.34	1620.67	1621.67	2	0.0001135	0.06996	42071.4	153	166	TRUE
Experiment1	Experiment1_Band3	TGGT1_258060	ToxoDB11_lc2_082214.fasta	23334.3	1	19	32	50	0.0215	0.601	SScLNAFSSFDAcR	R	T	0.997	42.7	25	42.7	2	c3: Carbamidomethyl (+57.02), c13: Carbamidomethyl (+57.02)		811.34	1620.67	1621.67	2	0.0002335	0.144	31568.5	153	166	TRUE
Experiment1	Experiment1_Band3	TGGT1_258060	ToxoDB11_lc2_082214.fasta	23334.3	1	19	32	50	0.0215	0.601	SScLNAFSSFDAcR	R	T	0.997	57.7	25	57.7	2	c3: Carbamidomethyl (+57.02), c13: Carbamidomethyl (+57.02)		811.34	1620.67	1621.67	2	0.0002335	0.144	53976	153	166	TRUE
Experiment1	Experiment1_Band3	TGGT1_258060	ToxoDB11_lc2_082214.fasta	23334.3	1	19	32	50	0.0215	0.601	SScLNAFSSFDAcR	R	T	0.997	68.2	25	61.7	2	c3: Carbamidomethyl (+57.02), c13: Carbamidomethyl (+57.02)		811.34	1620.67	1621.67	2	0.0001135	0.06996	41602.4	153	166	TRUE
Experiment1	Experiment1_Band3	TGGT1_258060	ToxoDB11_lc2_082214.fasta	23334.3	1	19	32	50	0.0215	0.601	SScLNAFSSFDAcR	R	T	0.997	83	25	83	2	c3: Carbamidomethyl (+57.02), c13: Carbamidomethyl (+57.02)		811.34	1620.67	1621.67	2	-6.545e-06	-0.004036	107648	153	166	TRUE
Experiment1	Experiment1_Band3	TGGT1_258060	ToxoDB11_lc2_082214.fasta	23334.3	1	19	32	50	0.0215	0.601	SScLNAFSSFDAcR	R	T	0.997	95.4	25	95.4	2	c3: Carbamidomethyl (+57.02), c13: Carbamidomethyl (+57.02)		811.34	1620.67	1621.67	2	-0.0006165	-0.3802	344859	153	166	TRUE
Experiment1	Experiment1_Band3	TGGT1_258060	ToxoDB11_lc2_082214.fasta	23334.3	1	19	32	50	0.0215	0.601	TGLLKQQSAAVENSLVR	R	Q	0.997	47.1	29.1	37.8	2			605.332	1812.97	1814.01	3	-0.03253	-17.93	233379	167	183	TRUE
Experiment1	Experiment1_Band3	TGGT1_258060	ToxoDB11_lc2_082214.fasta	23334.3	1	19	32	50	0.0215	0.601	TGLLKQQSAAVENSLVR	R	Q	0.997	49.6	28.3	42.5	2			907.51	1813.01	1814.01	2	-0.0006459	-0.3561	45664.9	167	183	TRUE
Experiment1	Experiment1_Band3	TGGT1_258060	ToxoDB11_lc2_082214.fasta	23334.3	1	19	32	50	0.0215	0.601	VMWTDLVQGK	R	P	0.997	54.4	31.2	43.8	2			588.808	1175.6	1176.61	2	0.0002241	0.1904	61063.5	87	96	TRUE
Experiment1	Experiment1_Band3	TGGT1_258060	ToxoDB11_lc2_082214.fasta	23334.3	1	19	32	50	0.0215	0.601	VMWTDLVQGKPDVEDK	R	L	0.997	26.9	30.1	19.2	2			620.645	1858.91	1859.92	3	-0.0006349	-0.3414	619833	87	102	TRUE
Experiment1	Experiment1_Band3	TGGT1_258060	ToxoDB11_lc2_082214.fasta	23334.3	1	19	32	50	0.0215	0.601	VmWTDLVQGKPDVEDK	R	L	0.997	37.1	30.3	27.7	2		m2: Oxidation (+15.99)	625.977	1874.91	1875.92	3	-0.000381	-0.2031	184867	87	102	TRUE
Experiment1	Experiment1_Band3	TGGT1_258060	ToxoDB11_lc2_082214.fasta	23334.3	1	19	32	50	0.0215	0.601	VMWTDLVQGKPDVEDK	R	L	0.997	52.8	30.1	41.4	2			930.464	1858.91	1859.92	2	-0.0005659	-0.3043	34069.3	87	102	TRUE
Experiment1	Experiment1_Band3	TGGT1_258060	ToxoDB11_lc2_082214.fasta	23334.3	1	19	32	50	0.0215	0.601	VMWTDLVQGKPDVEDK	R	L	0.997	57.4	30.1	45.1	2			930.464	1858.91	1859.92	2	-0.001296	-0.6968	384376	87	102	TRUE
Experiment1	Experiment1_Band3	TGGT1_258060	ToxoDB11_lc2_082214.fasta	23334.3	1	19	32	50	0.0215	0.601	VmWTDLVQGKPDVEDK	R	L	0.997	77.7	30.2	76.3	2		m2: Oxidation (+15.99)	938.461	1874.91	1875.92	2	-0.001461	-0.7788	122778	87	102	TRUE
Experiment1	Experiment1_Band3	TGGT1_214080	ToxoDB11_lc2_082214.fasta	27132.4	1	1	1	1	0.000431	0.049	DASGALQSGAVK	R	T	0.997	67.9	31.8	53	2			552.288	1102.56	1103.57	2	0.0001341	0.1215	56270.5	197	208	TRUE
Experiment1	Experiment1_Band3	gi|1351907	refseq_rat_lc2_100215.fasta	69294.2	1	0	0	11	0.00474	0.173	HLVDEPQNLIK	K	Q	0.997	37.8	29.2	37.8	2			653.362	1304.71	1305.72	2	-0.0004759	-0.3645	105720	402	412	TRUE
Experiment1	Experiment1_Band3	gi|1351907	refseq_rat_lc2_100215.fasta	69294.2	1	0	0	11	0.00474	0.173	KQTALVELLK	K	H	0.997	41.1	25.3	33.8	2			571.861	1141.71	1142.71	2	0.0001041	0.09106	59638.6	548	557	TRUE
Experiment1	Experiment1_Band3	gi|1351907	refseq_rat_lc2_100215.fasta	69294.2	1	0	0	11	0.00474	0.173	KVPQVSTPTLVEVSR	R	S	0.997	55	26.9	50.1	2			547.318	1638.93	1639.94	3	0.0002941	0.1793	134456	437	451	TRUE
Experiment1	Experiment1_Band3	gi|1351907	refseq_rat_lc2_100215.fasta	69294.2	1	0	0	11	0.00474	0.173	KVPQVSTPTLVEVSR	R	S	0.997	86.6	26.9	86.6	2			820.472	1638.93	1639.94	2	-0.0001759	-0.1073	56626.8	437	451	TRUE
Experiment1	Experiment1_Band3	gi|1351907	refseq_rat_lc2_100215.fasta	69294.2	1	0	0	11	0.00474	0.173	LcVLHEKTPVSEK	R	V	0.997	46.3	29.3	39.8	2	c2: Carbamidomethyl (+57.02)		770.413	1538.81	1539.82	2	-0.0008512	-0.5528	35336.5	483	495	TRUE
Experiment1	Experiment1_Band3	gi|1351907	refseq_rat_lc2_100215.fasta	69294.2	1	0	0	11	0.00474	0.173	LKEccDKPLLEK	K	S	0.997	57.5	30.9	38.4	2	c4: Carbamidomethyl (+57.02), c5: Carbamidomethyl (+57.02)		766.894	1531.77	1532.78	2	-0.0004265	-0.2783	46080.5	298	309	TRUE
Experiment1	Experiment1_Band3	gi|1351907	refseq_rat_lc2_100215.fasta	69294.2	1	0	0	11	0.00474	0.173	LVNELTEFAK	K	T	0.997	42.3	29.2	36.9	2			582.319	1162.62	1163.63	2	0.0005241	0.4504	58479	66	75	TRUE
Experiment1	Experiment1_Band3	gi|1351907	refseq_rat_lc2_100215.fasta	69294.2	1	0	0	11	0.00474	0.173	LVVSTQTALA	K	-	0.997	38.2	29.6	38.2	2			501.795	1001.58	1002.58	2	0.0001341	0.1337	45290.8	598	607	TRUE
Experiment1	Experiment1_Band3	gi|1351907	refseq_rat_lc2_100215.fasta	69294.2	1	0	0	11	0.00474	0.173	SLHTLFGDELcK	K	V	0.997	51.3	30.4	44.8	2	c11: Carbamidomethyl (+57.02)		710.351	1418.69	1419.69	2	-0.0001412	-0.09949	70687.9	89	100	TRUE
Experiment1	Experiment1_Band3	gi|1351907	refseq_rat_lc2_100215.fasta	69294.2	1	0	0	11	0.00474	0.173	VPQVSTPTLVEVSR	K	S	0.997	39.3	28.2	39.3	2			756.425	1510.84	1511.84	2	-0.0003959	-0.2619	76187.3	438	451	TRUE
Experiment1	Experiment1_Band3	gi|1351907	refseq_rat_lc2_100215.fasta	69294.2	1	0	0	11	0.00474	0.173	YIcDNQDTISSK	K	L	0.997	51.4	25	47.7	2	c3: Carbamidomethyl (+57.02)		722.325	1442.63	1443.64	2	-0.0004412	-0.3056	147244	286	297	TRUE
Experiment1	Experiment1_Band3	TGGT1_211030,TGME49_211030,TGVEG_211030	ToxoDB11_lc2_082214.fasta	22215.6	0.93	1	1	1	0.000431	0.0576	IFVVDNDGLQR	R	K	0.994	33.9	31.2	18	2			638.339	1274.66	1275.67	2	0.0003841	0.3011	43531.4	21	31	TRUE
Experiment1	Experiment1_Band3	gi|999628	refseq_rat_lc2_100215.fasta	10199.2	0.966	1	1	2	0.000861	0.143	SSGSSYPSLLQcLK	-	A	0.997	43.9	28.6	41.1	2	c12: Carbamidomethyl (+57.02)		763.879	1525.74	1526.75	2	-0.0003812	-0.2497	70121.4	1	14	TRUE
Experiment1	Experiment1_Band3	gi|999628	refseq_rat_lc2_100215.fasta	10199.2	0.966	1	1	2	0.000861	0.143	SSGSSYPSLLQcLK	-	A	0.997	50.6	28.7	47.5	2	c12: Carbamidomethyl (+57.02)		763.88	1525.74	1526.75	2	-0.0002512	-0.1646	188271	1	14	TRUE
Experiment1	Experiment1_Band3	TGGT1_321680,TGVEG_321680	ToxoDB11_lc2_082214.fasta	40688.6	0.966	1	2	2	0.000861	0.0349	YGREDQSAANAYR	R	Q	0.997	41.8	26	32.2	2			750.845	1499.67	1500.68	2	-0.0003659	-0.2439	44992.5	89	101	TRUE
Experiment1	Experiment1_Band3	TGGT1_321680,TGVEG_321680	ToxoDB11_lc2_082214.fasta	40688.6	0.966	1	2	2	0.000861	0.0349	YGREDQSAANAYR	R	Q	0.997	42.2	26.1	38.5	2			500.899	1499.68	1500.68	3	0.0001331	0.08867	38150.9	89	101	TRUE
Experiment1	Experiment1_Band3	TGGT1_232410,TGME49_232410,TGVEG_232410	ToxoDB11_lc2_082214.fasta	24910.1	1	9	13	19	0.00818	0.455	EAQFLPIcSGLEEGDR	R	A	0.997	56.8	28.6	46.8	2	c8: Carbamidomethyl (+57.02)		910.928	1819.84	1820.85	2	-0.0001712	-0.09405	151410	179	194	TRUE
Experiment1	Experiment1_Band3	TGGT1_232410,TGME49_232410,TGVEG_232410	ToxoDB11_lc2_082214.fasta	24910.1	1	9	13	19	0.00818	0.455	EYEVPTYGYGSR	K	T	0.997	35.6	27.1	35.6	2			710.823	1419.63	1420.64	2	-0.0002059	-0.145	116013	153	164	TRUE
Experiment1	Experiment1_Band3	TGGT1_232410,TGME49_232410,TGVEG_232410	ToxoDB11_lc2_082214.fasta	24910.1	1	9	13	19	0.00818	0.455	FASDQFHVRPTLLEQ	K	-	0.997	41.1	30.5	33.5	2			894.457	1786.9	1787.91	2	-0.0007359	-0.4116	32536.9	206	220	TRUE
Experiment1	Experiment1_Band3	TGGT1_232410,TGME49_232410,TGVEG_232410	ToxoDB11_lc2_082214.fasta	24910.1	1	9	13	19	0.00818	0.455	FASDQFHVRPTLLEQ	K	-	0.997	46	30.5	35.8	2			894.457	1786.9	1787.91	2	-0.0006159	-0.3445	70251.5	206	220	TRUE
Experiment1	Experiment1_Band3	TGGT1_232410,TGME49_232410,TGVEG_232410	ToxoDB11_lc2_082214.fasta	24910.1	1	9	13	19	0.00818	0.455	FASDQFHVRPTLLEQ	K	-	0.997	56.7	30.5	47.3	2			894.457	1786.9	1787.91	2	-0.0004959	-0.2774	226170	206	220	TRUE
Experiment1	Experiment1_Band3	TGGT1_232410,TGME49_232410,TGVEG_232410	ToxoDB11_lc2_082214.fasta	24910.1	1	9	13	19	0.00818	0.455	GKSVALYFADGADPK	K	C	0.997	29.8	29.4	20.2	2			513.6	1537.78	1538.79	3	0.0002241	0.1456	166173	70	84	TRUE
Experiment1	Experiment1_Band3	TGGT1_232410,TGME49_232410,TGVEG_232410	ToxoDB11_lc2_082214.fasta	24910.1	1	9	13	19	0.00818	0.455	GKSVALYFADGADPK	K	C	0.997	75.8	29.4	72.9	2			769.896	1537.78	1538.79	2	5.406e-05	0.03513	76437.5	70	84	TRUE
Experiment1	Experiment1_Band3	TGGT1_232410,TGME49_232410,TGVEG_232410	ToxoDB11_lc2_082214.fasta	24910.1	1	9	13	19	0.00818	0.455	LNEERALMQAQK	R	A	0.997	31.9	30.7	24.3	2			715.875	1429.73	1430.74	2	-0.0003959	-0.2767	45745	17	28	TRUE
Experiment1	Experiment1_Band3	TGGT1_232410,TGME49_232410,TGVEG_232410	ToxoDB11_lc2_082214.fasta	24910.1	1	9	13	19	0.00818	0.455	NSNNTVIPQSHLK	K	G	0.997	37.7	28.3	33.2	2			484.592	1450.75	1451.76	3	5.406e-05	0.03724	583819	57	69	TRUE
Experiment1	Experiment1_Band3	TGGT1_232410,TGME49_232410,TGVEG_232410	ToxoDB11_lc2_082214.fasta	24910.1	1	9	13	19	0.00818	0.455	NSNNTVIPQSHLK	K	G	0.997	86.2	28.5	76.5	2			726.383	1450.75	1451.76	2	-0.0009459	-0.6516	787466	57	69	TRUE
Experiment1	Experiment1_Band3	TGGT1_232410,TGME49_232410,TGVEG_232410	ToxoDB11_lc2_082214.fasta	24910.1	1	9	13	19	0.00818	0.455	SVALYFADGADPK	K	C	0.997	47.8	28.6	44.3	2			677.338	1352.66	1353.67	2	0.0001041	0.07687	94899.6	72	84	TRUE
Experiment1	Experiment1_Band3	TGGT1_232410,TGME49_232410,TGVEG_232410	ToxoDB11_lc2_082214.fasta	24910.1	1	9	13	19	0.00818	0.455	SVALYFADGADPK	K	C	0.997	67.9	28.6	60.7	2			677.338	1352.66	1353.67	2	-0.0007559	-0.5584	705238	72	84	TRUE
Experiment1	Experiment1_Band3	TGGT1_232410,TGME49_232410,TGVEG_232410	ToxoDB11_lc2_082214.fasta	24910.1	1	9	13	19	0.00818	0.455	TGVPSVIVIGSDGR	R	E	0.997	63.3	30	57	2			678.877	1355.74	1356.75	2	-0.0008659	-0.6382	1419170	165	178	TRUE
Experiment1	Experiment1_Band3	TGGT1_232410,TGME49_232410,TGVEG_232410	ToxoDB11_lc2_082214.fasta	24910.1	1	9	13	19	0.00818	0.455	TGVPSVIVIGSDGR	R	E	0.997	71.1	30.2	61.1	2			678.878	1355.74	1356.75	2	-0.0001259	-0.09283	176481	165	178	TRUE
Experiment1	Experiment1_Band3	TGGT1_232410,TGME49_232410,TGVEG_232410	ToxoDB11_lc2_082214.fasta	24910.1	1	9	13	19	0.00818	0.455	VmKEYEVPTYGYGSR	R	T	0.991	29.5	28.3	29.5	2		m2: Oxidation (+15.99)	897.922	1793.83	1794.84	2	0.000449	0.2502	86734.7	150	164	TRUE
Experiment1	Experiment1_Band3	TGGT1_232410,TGME49_232410,TGVEG_232410	ToxoDB11_lc2_082214.fasta	24910.1	1	9	13	19	0.00818	0.455	VMKEYEVPTYGYGSR	R	T	0.997	28.3	29	26.6	2			593.619	1777.83	1778.84	3	-7.594e-05	-0.04269	254873	150	164	TRUE
Experiment1	Experiment1_Band3	TGGT1_232410,TGME49_232410,TGVEG_232410	ToxoDB11_lc2_082214.fasta	24910.1	1	9	13	19	0.00818	0.455	VMKEYEVPTYGYGSR	R	T	0.997	40.9	29	40.9	2			889.924	1777.83	1778.84	2	-0.0006159	-0.3463	68093.9	150	164	TRUE
Experiment1	Experiment1_Band3	TGGT1_232410,TGME49_232410,TGVEG_232410	ToxoDB11_lc2_082214.fasta	24910.1	1	9	13	19	0.00818	0.455	VMKEYEVPTYGYGSR	R	T	0.997	44.7	29	42.8	2			889.924	1777.83	1778.84	2	-0.0007359	-0.4137	45428.3	150	164	TRUE
Experiment1	Experiment1_Band3	TGGT1_232410,TGME49_232410,TGVEG_232410	ToxoDB11_lc2_082214.fasta	24910.1	1	9	13	19	0.00818	0.455	VMKEYEVPTYGYGSR	R	T	0.997	63.1	29	63.1	2			889.924	1777.83	1778.84	2	-0.0008559	-0.4812	60349.1	150	164	TRUE
Experiment1	Experiment1_Band3	gi|47132620	refseq_rat_lc2_100215.fasta	65433.9	1	18	22	34	0.0146	0.46	AQYEEIAQR	K	S	0.995	46.6	28.2	38.6	2			554.271	1106.53	1107.54	2	-0.007866	-7.102	279530	354	362	TRUE
Experiment1	Experiment1_Band3	gi|47132620	refseq_rat_lc2_100215.fasta	65433.9	1	18	22	34	0.0146	0.46	FASFIDKVR	K	F	0.997	48.4	27.8	39.6	2			541.803	1081.59	1082.6	2	0.0001841	0.17	259078	189	197	TRUE
Experiment1	Experiment1_Band3	gi|47132620	refseq_rat_lc2_100215.fasta	65433.9	1	18	22	34	0.0146	0.46	FLEQQNQVLQTK	R	W	0.996	29.6	30.8	17.6	2			738.396	1474.78	1475.79	2	-0.0006059	-0.4106	51155.7	198	209	TRUE
Experiment1	Experiment1_Band3	gi|47132620	refseq_rat_lc2_100215.fasta	65433.9	1	18	22	34	0.0146	0.46	FLEQQNQVLQTK	R	W	0.997	69	30.8	59.3	2			738.396	1474.78	1475.79	2	-0.0003659	-0.248	500449	198	209	TRUE
Experiment1	Experiment1_Band3	gi|47132620	refseq_rat_lc2_100215.fasta	65433.9	1	18	22	34	0.0146	0.46	GFSSGSAVVSGGSR	R	R	0.997	87.3	28.1	75.4	2			627.807	1253.6	1254.61	2	0.0001041	0.08294	516561	21	34	TRUE
Experiment1	Experiment1_Band3	gi|47132620	refseq_rat_lc2_100215.fasta	65433.9	1	18	22	34	0.0146	0.46	GGGFGGGSSFGGGSGFSGGGFGGGGFGGGR	R	F	0.997	63	25	63	2			1200.01	2398.01	2399.02	2	-0.003516	-1.466	10124.6	93	122	TRUE
Experiment1	Experiment1_Band3	gi|47132620	refseq_rat_lc2_100215.fasta	65433.9	1	18	22	34	0.0146	0.46	GGSGGGGSISGGGYGSGGGSGGR	R	Y	0.997	80.6	25	60	2			871.378	1740.74	1741.75	2	-0.0008759	-0.5029	31295.2	550	572	TRUE
Experiment1	Experiment1_Band3	gi|47132620	refseq_rat_lc2_100215.fasta	65433.9	1	18	22	34	0.0146	0.46	GGSGGGGSISGGGYGSGGGSGGR	R	Y	0.997	105	25	89.8	2			871.378	1740.74	1741.75	2	-0.001116	-0.6407	137906	550	572	TRUE
Experiment1	Experiment1_Band3	gi|47132620	refseq_rat_lc2_100215.fasta	65433.9	1	18	22	34	0.0146	0.46	GGSISGGGYGSGGGK	K	H	0.997	34.7	26.1	27.9	2			599.279	1196.54	1197.55	2	-1.594e-05	-0.01331	46672.7	581	595	TRUE
Experiment1	Experiment1_Band3	gi|47132620	refseq_rat_lc2_100215.fasta	65433.9	1	18	22	34	0.0146	0.46	GSSSGGGYSSGSSSYGSGGR	R	Q	0.997	101	25	101	2			870.856	1739.7	1740.71	2	-0.0004159	-0.239	129862	525	544	TRUE
Experiment1	Experiment1_Band3	gi|47132620	refseq_rat_lc2_100215.fasta	65433.9	1	18	22	34	0.0146	0.46	HGGGGGGFGGGGFGSR	R	S	0.997	52.2	25.8	33.7	2			440.866	1319.58	1320.58	3	-0.0003459	-0.262	465893	46	61	TRUE
Experiment1	Experiment1_Band3	gi|47132620	refseq_rat_lc2_100215.fasta	65433.9	1	18	22	34	0.0146	0.46	HGGGGGGFGGGGFGSR	R	S	0.997	114	25.8	109	2			660.795	1319.58	1320.58	2	-0.0004559	-0.3453	145503	46	61	TRUE
Experiment1	Experiment1_Band3	gi|47132620	refseq_rat_lc2_100215.fasta	65433.9	1	18	22	34	0.0146	0.46	IEISELNR	K	V	0.99	48.3	32.5	33.7	2			487.269	972.524	973.531	2	-0.0002359	-0.2424	330125	394	401	TRUE
Experiment1	Experiment1_Band3	gi|47132620	refseq_rat_lc2_100215.fasta	65433.9	1	18	22	34	0.0146	0.46	KLLEGEEcR	R	M	0.991	42.5	30	42.5	2	c8: Carbamidomethyl (+57.02)		567.277	1132.54	1133.56	2	-0.01507	-13.3	46727.8	482	490	TRUE
Experiment1	Experiment1_Band3	gi|47132620	refseq_rat_lc2_100215.fasta	65433.9	1	18	22	34	0.0146	0.46	KYEDEINKR	K	T	0.997	35.2	28.5	31.5	2			597.81	1193.6	1194.61	2	0.0006641	0.5559	31055.5	267	275	TRUE
Experiment1	Experiment1_Band3	gi|47132620	refseq_rat_lc2_100215.fasta	65433.9	1	18	22	34	0.0146	0.46	KYEDEINKR	K	T	0.997	47.5	28.5	38.8	2			597.809	1193.6	1194.61	2	5.406e-05	0.04525	71035	267	275	TRUE
Experiment1	Experiment1_Band3	gi|47132620	refseq_rat_lc2_100215.fasta	65433.9	1	18	22	34	0.0146	0.46	KYEDEINKR	K	T	0.997	48.4	28.5	43.1	2			398.875	1193.6	1194.61	3	4.058e-06	0.003397	143527	267	275	TRUE
Experiment1	Experiment1_Band3	gi|47132620	refseq_rat_lc2_100215.fasta	65433.9	1	18	22	34	0.0146	0.46	LLEGEEcR	K	M	0.99	32.8	29.4	28.7	2	c7: Carbamidomethyl (+57.02)		503.237	1004.46	1005.47	2	-2.124e-05	-0.02113	87804.1	483	490	TRUE
Experiment1	Experiment1_Band3	gi|47132620	refseq_rat_lc2_100215.fasta	65433.9	1	18	22	34	0.0146	0.46	LQGEIAHVK	R	K	0.997	33.4	26.1	28.7	2			497.788	993.561	994.568	2	-0.0001059	-0.1065	52458.4	406	414	TRUE
Experiment1	Experiment1_Band3	gi|47132620	refseq_rat_lc2_100215.fasta	65433.9	1	18	22	34	0.0146	0.46	NVQDAIADAEQR	K	G	0.997	69.1	28.7	53.7	2			665.323	1328.63	1329.64	2	-0.0001159	-0.0872	166265	419	430	TRUE
Experiment1	Experiment1_Band3	gi|47132620	refseq_rat_lc2_100215.fasta	65433.9	1	18	22	34	0.0146	0.46	RSTSSFScLSR	R	H	0.997	42.8	28.2	33.4	2	c8: Carbamidomethyl (+57.02)		644.309	1286.6	1287.61	2	-2.124e-05	-0.0165	70463.4	35	45	TRUE
Experiment1	Experiment1_Band3	gi|47132620	refseq_rat_lc2_100215.fasta	65433.9	1	18	22	34	0.0146	0.46	SKEEAEALYHSK	R	Y	0.997	37.4	30.3	27.8	2			464.565	1390.67	1391.68	3	0.0002151	0.1545	154679	363	374	TRUE
Experiment1	Experiment1_Band3	gi|47132620	refseq_rat_lc2_100215.fasta	65433.9	1	18	22	34	0.0146	0.46	SKEEAEALYHSK	R	Y	0.997	70.6	30.3	57	2			696.344	1390.67	1391.68	2	-4.594e-05	-0.03301	99256.3	363	374	TRUE
Experiment1	Experiment1_Band3	gi|47132620	refseq_rat_lc2_100215.fasta	65433.9	1	18	22	34	0.0146	0.46	SLVGLGGTK	R	S	0.997	36.7	29.7	23.9	2			416.251	830.487	831.494	2	0.0004841	0.5822	385365	62	70	TRUE
Experiment1	Experiment1_Band3	gi|47132620	refseq_rat_lc2_100215.fasta	65433.9	1	18	22	34	0.0146	0.46	STSSFScLSR	R	H	0.997	46.8	25	35.9	2	c7: Carbamidomethyl (+57.02)		566.259	1130.5	1131.51	2	0.0002488	0.2198	136574	36	45	TRUE
Experiment1	Experiment1_Band3	gi|47132620	refseq_rat_lc2_100215.fasta	65433.9	1	18	22	34	0.0146	0.46	TAAENDFVTLKK	R	D	0.997	32.8	28.4	29.1	2			446.239	1335.69	1336.71	3	-0.009457	-7.075	399216	276	287	TRUE
Experiment1	Experiment1_Band3	gi|47132620	refseq_rat_lc2_100215.fasta	65433.9	1	18	22	34	0.0146	0.46	TAAENDFVTLKK	R	D	0.997	54.1	28.6	46.9	2			668.859	1335.7	1336.71	2	-0.0003459	-0.2588	244323	276	287	TRUE
Experiment1	Experiment1_Band3	gi|47132620	refseq_rat_lc2_100215.fasta	65433.9	1	18	22	34	0.0146	0.46	TLNNKFASFIDK	K	V	0.997	42	28.9	38.5	2			699.375	1396.73	1397.74	2	-0.0004559	-0.3262	55423.7	184	195	TRUE
Experiment1	Experiment1_Band3	gi|47132620	refseq_rat_lc2_100215.fasta	65433.9	1	18	22	34	0.0146	0.46	TSQNSELNNmQDLVEDYK	R	K	0.997	48.1	25	48.1	2		m10: Oxidation (+15.99)	1072.48	2142.94	2143.94	2	-0.002041	-0.952	14844.9	248	265	TRUE
Experiment1	Experiment1_Band3	gi|47132620	refseq_rat_lc2_100215.fasta	65433.9	1	18	22	34	0.0146	0.46	TSQNSELNNMQDLVEDYKK	R	K	0.997	28.4	27.3	28.4	2			752.686	2255.04	2256.05	3	-0.001307	-0.5793	69194.9	248	266	TRUE
Experiment1	Experiment1_Band3	gi|47132620	refseq_rat_lc2_100215.fasta	65433.9	1	18	22	34	0.0146	0.46	TSQNSELNNmQDLVEDYKK	R	K	0.997	29.6	27.1	29.6	2		m10: Oxidation (+15.99)	758.018	2271.03	2272.04	3	-0.000312	-0.1373	118481	248	266	TRUE
Experiment1	Experiment1_Band3	gi|47132620	refseq_rat_lc2_100215.fasta	65433.9	1	18	22	34	0.0146	0.46	VDLLNQEIEFLK	K	V	0.997	57	29.4	52.3	2			730.904	1459.79	1460.8	2	-1.594e-05	-0.01091	22323.3	303	314	TRUE
Experiment1	Experiment1_Band3	gi|47132620	refseq_rat_lc2_100215.fasta	65433.9	1	18	22	34	0.0146	0.46	YEELQVTVGR	K	H	0.997	41.4	28.9	41.4	2			597.312	1192.61	1193.62	2	-5.942e-06	-0.004978	53678.3	375	384	TRUE
Experiment1	Experiment1_Band3	gi|47132620	refseq_rat_lc2_100215.fasta	65433.9	1	18	22	34	0.0146	0.46	YLDGLTAER	R	T	0.997	37.6	27.8	28.5	2			519.267	1036.52	1037.53	2	-0.0002959	-0.2852	143934	239	247	TRUE
Experiment1	Experiment1_Band3	TGGT1_299050,TGME49_299050,TGVEG_299050	ToxoDB11_lc2_082214.fasta	22269	0.966	1	1	1	0.000431	0.0769	EQEQAVEKPSVEGVK	R	A	0.997	46.8	29.8	38.7	2			828.926	1655.84	1656.84	2	0.0002441	0.1473	35008.7	158	172	TRUE
Experiment1	Experiment1_Band3	TGGT1_268835,TGVEG_268835	ToxoDB11_lc2_082214.fasta	76065.1	1	4	4	4	0.00172	0.0538	DGAQEVQTVIER	R	Q	0.997	51.1	30.7	44.2	2			672.841	1343.67	1344.68	2	-0.0004459	-0.3316	93243.7	174	185	TRUE
Experiment1	Experiment1_Band3	TGGT1_268835,TGVEG_268835	ToxoDB11_lc2_082214.fasta	76065.1	1	4	4	4	0.00172	0.0538	EGAAKLEQLR	R	K	0.997	30.2	30	14.5	2			557.814	1113.61	1114.62	2	-1.594e-05	-0.0143	66736.7	641	650	TRUE
Experiment1	Experiment1_Band3	TGGT1_268835,TGVEG_268835	ToxoDB11_lc2_082214.fasta	76065.1	1	4	4	4	0.00172	0.0538	LRDGAQEVQTVIER	K	Q	0.997	41	30.1	32.4	2			807.433	1612.85	1613.86	2	-0.002176	-1.348	47604.9	172	185	TRUE
Experiment1	Experiment1_Band3	TGGT1_268835,TGVEG_268835	ToxoDB11_lc2_082214.fasta	76065.1	1	4	4	4	0.00172	0.0538	TFYTNQVQILDR	K	A	0.997	58.2	29.4	53.8	2			749.388	1496.76	1497.77	2	-0.001026	-0.685	51439.4	215	226	TRUE
Experiment1	Experiment1_Band3	TGGT1_288720,TGME49_288720,TGVEG_288720	ToxoDB11_lc2_082214.fasta	24801.3	1	2	2	2	0.000861	0.0588	ESNVATAVTALR	R	R	0.997	49.7	30.8	30.9	2			616.336	1230.66	1231.66	2	0.0003041	0.2469	80050.9	142	153	TRUE
Experiment1	Experiment1_Band3	TGGT1_288720,TGME49_288720,TGVEG_288720	ToxoDB11_lc2_082214.fasta	24801.3	1	2	2	2	0.000861	0.0588	ESNVATAVTALRR	R	A	0.996	34.3	30.4	20.2	2			694.387	1386.76	1387.77	2	0.001264	0.9109	73292.9	142	154	TRUE
Experiment1	Experiment1_Band3	gi|27881412	refseq_rat_lc2_100215.fasta	21269.5	1	4	4	4	0.00172	0.247	FFSDKIAK	R	Y	0.99	28.9	28.8	28.3	2			478.266	954.517	955.525	2	-0.0001359	-0.1423	77462.3	38	45	TRUE
Experiment1	Experiment1_Band3	gi|27881412	refseq_rat_lc2_100215.fasta	21269.5	1	4	4	4	0.00172	0.247	ScQAQPTTMAR	K	H	0.997	27	26.2	19.7	2	c2: Carbamidomethyl (+57.02)		625.784	1249.55	1250.56	2	-2.124e-05	-0.01699	75153.4	108	118	TRUE
Experiment1	Experiment1_Band3	gi|27881412	refseq_rat_lc2_100215.fasta	21269.5	1	4	4	4	0.00172	0.247	SPAQILQWQVLSNTVPAK	R	S	0.997	33.8	27.6	32.2	2			990.549	1979.08	1980.09	2	-0.0006959	-0.3515	18401	90	107	TRUE
Experiment1	Experiment1_Band3	gi|27881412	refseq_rat_lc2_100215.fasta	21269.5	1	4	4	4	0.00172	0.247	YIPIQYVLSR	K	Y	0.99	22.5	26.5	17.1	2			626.358	1250.7	1251.71	2	-5.942e-06	-0.004747	131608	46	55	TRUE
Experiment1	Experiment1_Band3	TGGT1_204400	ToxoDB11_lc2_082214.fasta	62146.9	1	0	0	10	0.00431	0.163	cVDALVPVGR	K	G	0.997	40	29.2	15.4	2	c1: Carbamidomethyl (+57.02)		543.292	1084.57	1085.58	2	0.0002488	0.2291	131735	203	212	TRUE
Experiment1	Experiment1_Band3	TGGT1_204400	ToxoDB11_lc2_082214.fasta	62146.9	1	0	0	10	0.00431	0.163	ELIIGDRQTGK	R	T	0.997	29.8	29.9	17.5	2			615.346	1228.68	1229.69	2	-0.0002859	-0.2325	91288.6	216	226	TRUE
Experiment1	Experiment1_Band3	TGGT1_204400	ToxoDB11_lc2_082214.fasta	62146.9	1	0	0	10	0.00431	0.163	GTALTELLK	R	Q	0.997	46.7	29.6	28.1	2			473.284	944.554	945.562	2	-0.0001759	-0.1861	181701	473	481	TRUE
Experiment1	Experiment1_Band3	TGGT1_204400	ToxoDB11_lc2_082214.fasta	62146.9	1	0	0	10	0.00431	0.163	HcVIIYDDLSK	R	Q	0.997	38.6	30.4	37.8	2	c2: Carbamidomethyl (+57.02)		681.84	1361.67	1362.67	2	-0.0001212	-0.08897	55571	315	325	TRUE
Experiment1	Experiment1_Band3	TGGT1_204400	ToxoDB11_lc2_082214.fasta	62146.9	1	0	0	10	0.00431	0.163	IVDVPIGPGLLGR	R	V	0.997	45.9	25	45.9	2			653.398	1304.78	1305.79	2	-0.0003759	-0.2879	169097	145	157	TRUE
Experiment1	Experiment1_Band3	TGGT1_204400	ToxoDB11_lc2_082214.fasta	62146.9	1	0	0	10	0.00431	0.163	SVLEGDSVKR	R	T	0.995	43.8	31.4	26.6	2			545.288	1088.56	1089.59	2	-0.02081	-19.1	57843.4	132	141	TRUE
Experiment1	Experiment1_Band3	TGGT1_204400	ToxoDB11_lc2_082214.fasta	62146.9	1	0	0	10	0.00431	0.163	VVDALGNPIDGK	R	G	0.997	50.1	28.6	50.1	2			599.327	1196.64	1197.65	2	-1.594e-05	-0.01331	96423.9	158	169	TRUE
Experiment1	Experiment1_Band3	TGGT1_204400	ToxoDB11_lc2_082214.fasta	62146.9	1	0	0	10	0.00431	0.163	VVDALGNPIDGKGPIPAK	R	E	0.997	61.8	27.6	60.3	2			880.998	1759.98	1760.99	2	-0.001396	-0.7927	53310.5	158	175	TRUE
Experiment1	Experiment1_Band3	TGGT1_204400	ToxoDB11_lc2_082214.fasta	62146.9	1	0	0	10	0.00431	0.163	VVDALGNPIDGKGPIPAKER	R	R	0.997	35.3	27.7	34.8	2			682.716	2045.13	2046.13	3	-0.0004569	-0.2233	79333.3	158	177	TRUE
Experiment1	Experiment1_Band3	TGGT1_204400	ToxoDB11_lc2_082214.fasta	62146.9	1	0	0	10	0.00431	0.163	VVSVGDGIAR	R	L	0.997	50.6	31.5	30.7	2			486.777	971.54	972.547	2	6.406e-05	0.06587	138226	82	91	TRUE
Experiment1	Experiment1_Band3	TGME49_245460,TGVEG_245460	ToxoDB11_lc2_082214.fasta	23562.3	0.995	1	1	1	0.000431	0.0634	LDPLLEEQFNTGR	K	L	0.997	36.9	30.9	33.5	2			766.391	1530.77	1531.78	2	-0.0002759	-0.1801	37850.1	155	167	TRUE
Experiment1	Experiment1_Band3	gi|119395750	refseq_rat_lc2_100215.fasta	66040.3	1	28	37	50	0.0215	0.47	AEAESLYQSK	K	Y	0.997	54	26.8	43.7	2			563.275	1124.54	1125.54	2	0.0001641	0.1458	359230	367	376	TRUE
Experiment1	Experiment1_Band3	gi|119395750	refseq_rat_lc2_100215.fasta	66040.3	1	28	37	50	0.0215	0.47	AEAESLYQSKYEELQITAGR	K	H	0.997	51.4	29.8	50	2			762.713	2285.12	2286.12	3	-0.0006449	-0.2821	79494.5	367	386	TRUE
Experiment1	Experiment1_Band3	gi|119395750	refseq_rat_lc2_100215.fasta	66040.3	1	28	37	50	0.0215	0.47	AQYEDIAQK	K	S	0.997	33.3	27.7	29.5	2			533.264	1064.51	1065.52	2	-7.594e-05	-0.07127	463763	356	364	TRUE
Experiment1	Experiment1_Band3	gi|119395750	refseq_rat_lc2_100215.fasta	66040.3	1	28	37	50	0.0215	0.47	DVDGAYMTK	K	V	0.997	43.3	25	32.9	2			500.226	998.438	999.445	2	7.406e-05	0.0741	133006	290	298	TRUE
Experiment1	Experiment1_Band3	gi|119395750	refseq_rat_lc2_100215.fasta	66040.3	1	28	37	50	0.0215	0.47	DVDGAYMTKVDLQAK	K	L	0.997	58.8	29	58.8	2			827.411	1652.81	1653.82	2	-0.001656	-1.001	46630	290	304	TRUE
Experiment1	Experiment1_Band3	gi|119395750	refseq_rat_lc2_100215.fasta	66040.3	1	28	37	50	0.0215	0.47	DYQELmNTK	R	L	0.997	30.8	25	30.8	2		m6: Oxidation (+15.99)	579.261	1156.51	1157.51	2	0.000109	0.09421	57497.9	464	472	TRUE
Experiment1	Experiment1_Band3	gi|119395750	refseq_rat_lc2_100215.fasta	66040.3	1	28	37	50	0.0215	0.47	DYQELMNTK	R	L	0.997	41.9	25	35	2			571.263	1140.51	1141.52	2	0.0001541	0.135	85896.4	464	472	TRUE
Experiment1	Experiment1_Band3	gi|119395750	refseq_rat_lc2_100215.fasta	66040.3	1	28	37	50	0.0215	0.47	FLEQQNQVLQTK	R	W	0.996	29.6	30.8	17.6	2			738.396	1474.78	1475.79	2	-0.0006059	-0.4106	51155.7	200	211	TRUE
Experiment1	Experiment1_Band3	gi|119395750	refseq_rat_lc2_100215.fasta	66040.3	1	28	37	50	0.0215	0.47	FLEQQNQVLQTK	R	W	0.997	69	30.8	59.3	2			738.396	1474.78	1475.79	2	-0.0003659	-0.248	500449	200	211	TRUE
Experiment1	Experiment1_Band3	gi|119395750	refseq_rat_lc2_100215.fasta	66040.3	1	28	37	50	0.0215	0.47	FSScGGGGGSFGAGGGFGSR	R	S	0.997	80.1	25	80.1	2	c4: Carbamidomethyl (+57.02)		883.371	1764.73	1765.73	2	-0.001101	-0.6237	32831.6	46	65	TRUE
Experiment1	Experiment1_Band3	gi|119395750	refseq_rat_lc2_100215.fasta	66040.3	1	28	37	50	0.0215	0.47	FSScGGGGGSFGAGGGFGSR	R	S	0.997	107	25	107	2	c4: Carbamidomethyl (+57.02)		883.371	1764.73	1765.73	2	-0.0001212	-0.06866	95367.8	46	65	TRUE
Experiment1	Experiment1_Band3	gi|119395750	refseq_rat_lc2_100215.fasta	66040.3	1	28	37	50	0.0215	0.47	GGGGGGYGSGGSSYGSGGGSYGSGGGGGGGR	R	G	0.997	67.7	25	67.7	2			795.322	2382.94	2383.95	3	-0.001387	-0.5818	272826	519	549	TRUE
Experiment1	Experiment1_Band3	gi|119395750	refseq_rat_lc2_100215.fasta	66040.3	1	28	37	50	0.0215	0.47	GSGGGSSGGSIGGR	R	G	0.997	52.5	27.9	52.3	2			546.755	1091.5	1092.5	2	0.0001741	0.1593	15184.5	603	616	TRUE
Experiment1	Experiment1_Band3	gi|119395750	refseq_rat_lc2_100215.fasta	66040.3	1	28	37	50	0.0215	0.47	IEISELNR	K	V	0.99	48.3	32.5	33.7	2			487.269	972.524	973.531	2	-0.0002359	-0.2424	330125	396	403	TRUE
Experiment1	Experiment1_Band3	gi|119395750	refseq_rat_lc2_100215.fasta	66040.3	1	28	37	50	0.0215	0.47	LDSELKNmQDmVEDYR	R	N	0.997	26.4	25	11.2	2		m8: Oxidation (+15.99), m11: Oxidation (+15.99)	673.3	2016.88	2017.88	3	-0.000245	-0.1214	128228	252	267	TRUE
Experiment1	Experiment1_Band3	gi|119395750	refseq_rat_lc2_100215.fasta	66040.3	1	28	37	50	0.0215	0.47	LDSELKNmQDmVEDYR	R	N	0.997	35.1	25	33.6	2		m8: Oxidation (+15.99), m11: Oxidation (+15.99)	1009.45	2016.88	2017.88	2	-0.001636	-0.8107	60665.7	252	267	TRUE
Experiment1	Experiment1_Band3	gi|119395750	refseq_rat_lc2_100215.fasta	66040.3	1	28	37	50	0.0215	0.47	LLRDYQELMNTK	R	L	0.997	35.8	29.7	26.8	2			762.398	1522.78	1523.79	2	-0.0003459	-0.227	68073.8	461	472	TRUE
Experiment1	Experiment1_Band3	gi|119395750	refseq_rat_lc2_100215.fasta	66040.3	1	28	37	50	0.0215	0.47	LNDLEDALQQAK	K	E	0.997	71.8	29.4	66.4	2			679.341	1356.67	1357.7	2	-0.02193	-16.15	52877.8	444	455	TRUE
Experiment1	Experiment1_Band3	gi|119395750	refseq_rat_lc2_100215.fasta	66040.3	1	28	37	50	0.0215	0.47	LRSEIDNVKK	R	Q	0.997	29.5	29.3	2.99	2			401.235	1200.68	1201.69	3	-0.0002849	-0.2371	148114	408	417	TRUE
Experiment1	Experiment1_Band3	gi|119395750	refseq_rat_lc2_100215.fasta	66040.3	1	28	37	50	0.0215	0.47	LRSEIDNVKK	R	Q	0.997	38.7	29.3	22.4	2			601.349	1200.68	1201.69	2	-5.594e-05	-0.04655	122106	408	417	TRUE
Experiment1	Experiment1_Band3	gi|119395750	refseq_rat_lc2_100215.fasta	66040.3	1	28	37	50	0.0215	0.47	NKYEDEINK	R	R	0.993	30.4	28.1	26	2			576.781	1151.55	1152.55	2	0.0007541	0.6542	70447	268	276	TRUE
Experiment1	Experiment1_Band3	gi|119395750	refseq_rat_lc2_100215.fasta	66040.3	1	28	37	50	0.0215	0.47	NmQDMVEDYR	K	N	0.991	21.2	25	17	2		m2: Oxidation (+15.99)	658.766	1315.52	1316.52	2	-0.000441	-0.3349	59029.9	258	267	TRUE
Experiment1	Experiment1_Band3	gi|119395750	refseq_rat_lc2_100215.fasta	66040.3	1	28	37	50	0.0215	0.47	NMQDmVEDYR	K	N	0.997	39.2	25	28.2	2		m5: Oxidation (+15.99)	658.766	1315.52	1316.52	2	-0.000201	-0.1526	127619	258	267	TRUE
Experiment1	Experiment1_Band3	gi|119395750	refseq_rat_lc2_100215.fasta	66040.3	1	28	37	50	0.0215	0.47	NMQDMVEDYR	K	N	0.997	44.4	25	38.7	2			650.768	1299.52	1300.53	2	-0.0001559	-0.1199	125339	258	267	TRUE
Experiment1	Experiment1_Band3	gi|119395750	refseq_rat_lc2_100215.fasta	66040.3	1	28	37	50	0.0215	0.47	NmQDmVEDYR	K	N	0.997	48.8	25	48.8	2		m2: Oxidation (+15.99), m5: Oxidation (+15.99)	666.763	1331.51	1332.52	2	4.041e-06	0.003033	55677.2	258	267	TRUE
Experiment1	Experiment1_Band3	gi|119395750	refseq_rat_lc2_100215.fasta	66040.3	1	28	37	50	0.0215	0.47	NmQDmVEDYR	K	N	0.997	52.3	25	52.3	2		m2: Oxidation (+15.99), m5: Oxidation (+15.99)	666.763	1331.51	1332.52	2	-0.000366	-0.2746	61491.2	258	267	TRUE
Experiment1	Experiment1_Band3	gi|119395750	refseq_rat_lc2_100215.fasta	66040.3	1	28	37	50	0.0215	0.47	QISNLQQSISDAEQR	K	G	0.997	85	30.3	75.1	2			858.929	1715.84	1716.85	2	-0.0003659	-0.2131	126139	418	432	TRUE
Experiment1	Experiment1_Band3	gi|119395750	refseq_rat_lc2_100215.fasta	66040.3	1	28	37	50	0.0215	0.47	SDQSRLDSELK	K	N	0.994	27.9	30.3	12.6	2			639.32	1276.63	1277.63	2	-0.0003659	-0.2864	91389.5	247	257	TRUE
Experiment1	Experiment1_Band3	gi|119395750	refseq_rat_lc2_100215.fasta	66040.3	1	28	37	50	0.0215	0.47	SDQSRLDSELK	K	N	0.996	25.9	30.3	18.2	2			426.549	1276.63	1277.63	3	-4.594e-05	-0.03596	115923	247	257	TRUE
Experiment1	Experiment1_Band3	gi|119395750	refseq_rat_lc2_100215.fasta	66040.3	1	28	37	50	0.0215	0.47	SGGGFSSGSAGIINYQR	R	R	0.997	48.2	29.2	43.7	2			829.4	1656.79	1657.79	2	-0.0004159	-0.2509	104314	13	29	TRUE
Experiment1	Experiment1_Band3	gi|119395750	refseq_rat_lc2_100215.fasta	66040.3	1	28	37	50	0.0215	0.47	SISISVAR	K	G	0.99	38.3	28.2	17.1	2			416.748	831.482	832.489	2	0.0009041	1.086	275831	75	82	TRUE
Experiment1	Experiment1_Band3	gi|119395750	refseq_rat_lc2_100215.fasta	66040.3	1	28	37	50	0.0215	0.47	SISISVAR	K	G	0.99	39.1	28.2	28.8	2			416.748	831.482	832.489	2	0.0008441	1.014	261349	75	82	TRUE
Experiment1	Experiment1_Band3	gi|119395750	refseq_rat_lc2_100215.fasta	66040.3	1	28	37	50	0.0215	0.47	SKAEAESLYQSK	K	Y	0.997	29.5	28.2	23.2	2			447.561	1339.66	1340.67	3	-0.0002369	-0.1767	125716	365	376	TRUE
Experiment1	Experiment1_Band3	gi|119395750	refseq_rat_lc2_100215.fasta	66040.3	1	28	37	50	0.0215	0.47	SKAEAESLYQSK	K	Y	0.997	60.2	28	47.1	2			670.838	1339.66	1340.67	2	-0.0007459	-0.5564	239291	365	376	TRUE
Experiment1	Experiment1_Band3	gi|119395750	refseq_rat_lc2_100215.fasta	66040.3	1	28	37	50	0.0215	0.47	SKAEAESLYQSKYEELQITAGR	K	H	0.988	32.3	30.2	31.1	2			626.068	2500.24	2501.25	4	-9.394e-05	-0.03756	138761	365	386	TRUE
Experiment1	Experiment1_Band3	gi|119395750	refseq_rat_lc2_100215.fasta	66040.3	1	28	37	50	0.0215	0.47	SKAEAESLYQSKYEELQITAGR	K	H	0.997	59.9	30.1	50.8	2			834.422	2500.24	2501.25	3	-0.0006959	-0.2782	166038	365	386	TRUE
Experiment1	Experiment1_Band3	gi|119395750	refseq_rat_lc2_100215.fasta	66040.3	1	28	37	50	0.0215	0.47	SLDLDSIIAEVK	R	A	0.997	31.9	30.3	28.5	2			651.861	1301.71	1302.72	2	-0.0002059	-0.1581	31175	344	355	TRUE
Experiment1	Experiment1_Band3	gi|119395750	refseq_rat_lc2_100215.fasta	66040.3	1	28	37	50	0.0215	0.47	SLDLDSIIAEVK	R	A	0.997	40.1	30.3	35	2			651.861	1301.71	1302.72	2	-0.0004559	-0.35	25808	344	355	TRUE
[truncated: 18,130 more rows]

## Sheet: Proteins
ToxoDB				Mass Spectrometry (Spectrum Counts)				Correlation with Expression of known subunits (Behnke, et al. 2010)		Phenotype Scores (Sidik & Huet, et al. 2016)			Closest Homologs by BLAST												Figure 3C		ID by Salunke et al.
[truncated: 212 more rows]
