# Supplementary material for: Identification of cryptic subunits from an apicomplexan ATP synthase
Source: eLife. 2018 Sep 11;7:e38097. doi: 10.7554/eLife.38097 (PMC6133553; doi:10.7554/eLife.38097)
Supplement: Supplementary file 2. [file elife-38097-supp2.xlsx]

## Sheet: Primers
ID	Sequence (5' to 3')	Use
P1	TGGGGATGTCAAGTTGCTGAGGAAACGTTATACGAGTTTTAGAGCTAGAA	sgRNA for C-terminal tagging of ICAP2 (F)
P2	TTCTAGCTCTAAAACTCGTATAACGTTTCCTCAGCAACTTGACATCCCCA	sgRNA for C-terminal tagging of ICAP2 (R)
P3	ACGGAATGCGCGATTGACCGCTTTTGCACACGCCTTCGTAGAGGTCCACACGAACCAGGACCCGCTCGATTAACGTTTCCTCAGCGGGAAGTGTTAAAGATCTTTCCATT	repair oligo for C-terminal Ty tagging of ICAP2 (F)
P4	AATGGAAAGATCTTTAACACTTCCCGCTGAGGAAACGTTAATCGAGCGGGTCCTGGTTCGTGTGGACCTCTACGAAGGCGTGTGCAAAAGCGGTCAATCGCGCATTCCGT	repair oligo for C-terminal Ty tagging of ICAP2 (R)
P5	TGGGGATGTCAAGTTGCTCCAAGATGCAGGCTCTTGTTTTAGAGCTAGAA	sgRNA for C-terminal tagging of ICAP18 (F)
P6	TTCTAGCTCTAAAACAAGAGCCTGCATCTTGGAGCAACTTGACATCCCCA	sgRNA for C-terminal tagging of ICAP18 (R)
P7	TTTCGCAATCTCGTTCTTGCTGCTTTTCTGCTCCAAGATGGAGGTCCACACGAACCAGGACCCGCTCGATCAGGCTCTTAGGAGGTGAGAGCAAAAGTCGAGACCCCGAG	repair oligo for C-terminal Ty tagging of ICAP18 (F)
P8	CTCGGGGTCTCGACTTTTGCTCTCACCTCCTAAGAGCCTGATCGAGCGGGTCCTGGTTCGTGTGGACCTCCATCTTGGAGCAGAAAAGCAGCAAGAACGAGATTGCGAAA	repair oligo for C-terminal Ty tagging of ICAP18 (R)
P9	CCAATCCAATTTAATCGATGGTAAGGCTGCATGCG	amplyfing the 3' end of ICAP2 (F)
P10	ACTTCCAATTTTAATTACGAAGGCGTGTGCAAAAGC	amplyfing the 3' end of ICAP2 (R)
P11	GTGGAGGACGGGAATTCGAGGTCCACACGAACCAGGACCCGCTCGATTAACTGCAGGATAACAGATA	in frame Ty1 oligo for Gisbon Assembly of PG152-ICAP2-HA (F)
P12	TATCTGTTATCCTGCAGTTAATCGAGCGGGTCCTGGTTCGTGTGGACCTCGAATTCCCGTCCTCCAC	in frame Ty1 oligo for Gisbon Assembly of PG152-ICAP2-HA (R)
P13	CGGAATGCGCGATTGACCGCTTTTGCACACGCCTTCGTAGAGGTCCACACGAACCAGGAC	amplifying the ICAP2cKo cassette (F)
P14	ATGGAAAGATCTTTAACACTTCCCGCTGAGGAAACGTTAGCGGCCGCAACTTACCTGTTC	amplifying the ICAP2cKo cassette (R)
